# Supplementary material for: Yu Linzhu alleviates primary ovarian insufficiency in a rat model by improving proliferation and energy metabolism of granulosa cells through hif1α/cx43 pathway
Source: J Ovarian Res. 2024 Apr 26;17:89. doi: 10.1186/s13048-024-01408-1 (PMC11046760; doi:10.1186/s13048-024-01408-1)
Supplement: Supplementary file 1 — Supplementary Material 1. [file 13048_2024_1408_MOESM1_ESM.xlsx]

## Sheet: file explanation
表头名称	描述
NameEN	通过二级质谱匹配定性得出的物质名称
NameCN	通过二级质谱匹配定性得出的物质名称的中文翻译
Class	该物质所属的物质分类
SubClass	该物质所属的亚级物质分类
herbSet	该物质报道的部分物种来源
CompositeScore	化合物二级匹配得分
InChIKey	该物质的InChIKey结构编号
Formula	该物质的分子式
mzmed	质荷比中值，代表这一peak在所有样品中的质荷比
rtmed	保留时间中值，代表这一peak在所有样品中的保留时间
ppm	质荷比定性匹配的精确度，越接近0越好
type	正负离子模式
ms2Adduct	该物质在检测过程中的离子加和形式
MS2	该物质在检测过程中的二级碎片离子信息

## Sheet: Serum pharmacochemistry
NameEN	NameCN	Class	SubClass	herbSet	CompositeScore	InChIKey	Formula	mzmed	rtmed	ppm	type	ms2Adduct	MS2	A1	A2	A3	B1	B2	B3	C1	C2	C3	QC01	C_A_blood
(10S,11S)-Pterosin C				Pteridium Aquilinum Var. Latiusculum(蕨);Pteridis Multifidae Herba(凤尾草)	1	QQPCNRKHGFIVLH-UHFFFAOYSA-N	C14H18O3	235.132	470.213	0.448434	pos	[M+H]+	235.131528;236.164893;217.120917;171.117117;199.111588	625915	503350	801975	1.50163e+06	1.7564e+06	887386	6.13004e+06	6.77877e+06	6.34029e+06	6.33667e+06
(1R,3R,4S,5R)-1,3,4-trihydroxy-5-[(E)-3-(4-hydroxyphenyl)prop-2-enoyl]oxycyclohexane-1-carboxylic acid		Phenylpropanoids(苯丙素类)	penyipropionic acid(苯丙酸类)		1	BMRSEYFENKXDIS-QHAYPTCMSA-N	C16H18O8	339.106	93.6965	2.00696	pos	[M+H]+	177.053111;339.234346;124.074793;70.06503;149.059527	43230.9	15324.3	87568.5	17118.4	14772.9	42256.9	1.50886e+06	1.57918e+06	2.25586e+06	1.91791e+06
(1r,3R,4s,5S)-4-{[(2E)-3-(3,4-Dihydroxyphenyl)-2-propenoyl]oxy}-1,3,5-trihydroxycyclohexanecarboxylic acid		Phenylpropanoids(苯丙素类)	penyipropionic acid(苯丙酸类)	Phlomis Tuberosa(块茎糙苏);Helianthus Annuus(向日葵叶);Helianthus Annuus(向日葵花);Helianthus Annuus(向日葵籽);Helianthus Annuus(向日葵茎髓);Callery Pear(野梨枝叶);Hedge Nettle(光叶水苏)	1	GYFFKZTYYAFCTR-UCEFVAKBSA-N	C16H18O9	393.057	162.411	3.71615	pos	[M+K]+	70.064971;393.187604;114.054581;72.080547;86.095853	960188	1.1125e+06	562875	24641.7	48350.6	616576	3.36451e+06	2.08208e+06	882451	2.80191e+06
(1S,2R,5R,6R,10R,13S,15S)-5-[(2R,3E,5R)-5,6-dimethylhept-3-en-2-yl]-6,10-dimethyl-16,17-dioxapentacyclo[13.2.2.0¹,⁹.0²,⁶.0¹⁰,¹⁵]nonadec-18-en-13-ol	5a,8a-表双氧-24(R)-甲基胆甾-6,22-二烯-3B-醇	Terpenoids(萜类)	secoiridoid(裂环环烯醚萜类);mycrane_monoterpenoids(月桂烷型单萜类);menthane_monoterpenoids(薄荷烷型单萜类);iridoid(环戊烷环烯醚萜类);lavandulane(薰衣草烷型单萜类);artemisane(蒿烷型单萜类);cyclogeraniane(环香叶烷型单萜类)	Penicillium Oxalicum(青霉属);Pinellia Ternata(半夏)	1	VXOZCESVZIRHCJ-LNSUSAKYSA-N	C28H44O3	467.288	612.514	1.78266	pos	[M+K]+	99.043691;469.288022;451.283519;89.05991;268.181162	1.06075e+07	2.18423e+07	3.56041e+07	1.55624e+07	9.92069e+06	2.2015e+07	429468	367634	432763	402701
(2R,7S,13R,14R,16S,19R,20S)-19-(furan-3-yl)-11-hydroxy-9,9,13,20-tetramethyl-4,8,15,18-tetraoxahexacyclo[11.9.0.0²,⁷.0²,¹⁰.0¹⁴,¹⁶.0¹⁴,²⁰]docos-10-ene-5,12,17-trione		Terpenoids(萜类)	cyclogeraniane(环香叶烷型单萜类);secoiridoid(裂环环烯醚萜类);lavandulane(薰衣草烷型单萜类);artemisane(蒿烷型单萜类);mycrane_monoterpenoids(月桂烷型单萜类);menthane_monoterpenoids(薄荷烷型单萜类)		1	SNGHLUWTFLYPMT-UBTUHEMNSA-N	C26H28O9	485.175	276.336	8.19913	pos	[M+H]+	105.032753;485.333792;106.036234;484.324572;72.080463	128081	161540	578556	32746.6	98494.6	57046.7	735973	541045	904208	566337
(2S,3R,4R,5R,6S)-2-{[(2R,3R,4S,5S,6R)-2-{[(2R,5S,7R,8S,10R,11R,14S,15R,16R)-5,16-dihydroxy-2,6,6,10,11-pentamethyl-14-(6-methylhepta-2,5-dien-2-yl)tetracyclo[8.7.0.0²,⁷.0¹¹,¹⁵]heptadecan-8-yl]oxy}-4,5-dihydroxy-6-(hydroxymethyl)oxan-3-yl]oxy}-6-methyloxane-3,4,5-triol		Terpenoids(萜类)	mycrane_monoterpenoids(月桂烷型单萜类);menthane_monoterpenoids(薄荷烷型单萜类);iridoid(环戊烷环烯醚萜类);lavandulane(薰衣草烷型单萜类);artemisane(蒿烷型单萜类);secoiridoid(裂环环烯醚萜类);cyclogeraniane(环香叶烷型单萜类)		1	QOMBXPYXWGTFNR-JBZRFGBVSA-N	C42H70O12	784.52	648.264	0.0205757	pos	[M+NH4]+	184.07192;786.591542;786.432646;85.027837;109.100838	0	0	0	0	0	0	4.84688e+06	7.14637e+06	7.27452e+06	7.45391e+06
(2S,3R,5S,9R)-2,3-dihydroxy-14-(hydroxymethyl)-5,9-dimethyl-14-{[(2S,3R,4S,5S,6R)-3,4,5-trihydroxy-6-(hydroxymethyl)oxan-2-yl]oxy}tetracyclo[11.2.1.0¹,¹⁰.0⁴,⁹]hexadecane-5-carboxylic acid		Terpenoids(萜类)	mycrane_monoterpenoids(月桂烷型单萜类);menthane_monoterpenoids(薄荷烷型单萜类);lavandulane(薰衣草烷型单萜类);artemisane(蒿烷型单萜类);secoiridoid(裂环环烯醚萜类);cyclogeraniane(环香叶烷型单萜类)		1	QUCGBWQRLWOVBR-BBJJSLPGSA-N	C26H42O11	553.261	63.8426	1.78712	pos	[M+Na]+	70.064947;555.275862;85.027726;556.203973;127.085636	0	0	0	0	0	0	8.1524e+06	9.22985e+06	840527	8.56638e+06
(3beta,17alpha,23S)-17,23-Epoxy-3,29-dihydroxy-27-norlanosta-7,9(11)-diene-15,24-dione		类固醇及其衍生物	脂类和类脂分子		1	AZFKWPDLOCRQKE-UHFFFAOYSA-N	C29H42O5	471.309	639.093	1.5741	pos	[M+H]+	471.282438;472.305796;95.085214;436.281297;81.06929	173373	191001	239057	220042	181613	182921	288092	271054	300934	281991
(3S,4S,5R)-4-[(2R,3R)-2,3-dihydroxy-3-[(2S,3R,5R,10R,13R,14S,17S)-2,3,14-trihydroxy-10,13-dimethyl-6-oxo-2,3,4,5,9,11,12,15,16,17-decahydro-1H-cyclopenta[a]phenanthren-17-yl]butyl]-3,5-dimethyloxolan-2-one		Terpenoids(萜类)	secoiridoid(裂环环烯醚萜类);iridoid(环戊烷环烯醚萜类);lavandulane(薰衣草烷型单萜类);artemisane(蒿烷型单萜类);mycrane_monoterpenoids(月桂烷型单萜类);menthane_monoterpenoids(薄荷烷型单萜类)	Ajuga Ciliata Bunge.(筋骨草);Ajuga Decumbens(匍伏筋骨草);Ajuga Decumbens(白毛夏枯草);Cyathula Capitata(麻牛膝);Cyathula Capitata(头花杯苋);Trillium Kamtschaticum(吉林延龄草);Trillium Kamtschaticum(鱼儿七);Ajuga Reptans(匍匐筋骨草);Trillium Tschonoskii(延龄草);Cyathula Officinalis(川牛膝);Ajuga Chamaepitys(黄筋骨草);Curcuma Zedoaria(平莪术);Curcuma Zedoaria(莪术);Ajuga Taiwanensis(台湾筋骨草)	1	NEFYSBQJYCICOG-RJRZVDSCSA-N	C29H44O8	543.299	335.336	4.29856	pos	[M+Na]+	89.05894;544.302371;87.043335;133.084783;84.080241	9.44127e+06	1.1561e+07	9.81992e+06	1.07233e+07	1.00897e+07	1.08973e+07	398455	426887	435103	481280
(4S,5Z,6S)-4-(2-methoxy-2-oxoethyl)-5-[2-[(E)-3-phenylprop-2-enoyl]oxyethylidene]-6-[(2S,3R,4S,5S,6R)-3,4,5-trihydroxy-6-(hydroxymethyl)oxan-2-yl]oxy-4H-pyran-3-carboxylic acid				Asplenium Rutamuraria L.(卵叶铁角蕨);Angelica Dahurica(白芷);Angelica Dahurica(杭白芷);Angelica Dahurica(祁白芷);Pleurospermum Rivulorum(云南羌活);Pleurospermum Rivulorum(心叶棱子芹);Angelica Biserrata(独活);Opopanax Chironium(奥帕草);Carassius Auratus(鲫鱼);Peucedanum Praeruptorum(白花前胡);Heracleum Sphondylium(牛防风);Psoralea Corylifolia(补骨脂);Ruta(芸香草);Ruta(芸香草属);Schinopsis Sp(崖椒属);Pastinaca Sativa(欧防风);Cnidium Monnieri(蛇床子);Sa…	1	QXKHYNVANLEOEG-UHFFFAOYSA-N	C12H8O4	217.048	548.329	3.05438	pos	[M+H]+	217.048103;202.024048;69.069615;175.03734;95.085304	0	0	0	0	0	0	554796	533073	508085	574568
(ent-2b,4S,9a)-2,4,9-Trihydroxy-10(14)-oplopen-3-one 2-(2-methylbutanoate) 9-(3-methyl-2E-pentenoate)		异戊烯醇脂类	脂类和类脂分子		1	YTOWGNDHXAGFBR-SDNWHVSQSA-N	C26H40O6	449.288	816.518	0.437385	pos	[M+H]+	449.231396;431.279829;448.417393;95.085024;91.054498	2.52429e+06	3.31128e+06	6.04966e+06	1.15262e+06	1.93623e+06	1.25015e+06	766842	1.61199e+06	985501	0
(Z,Z)-2,9,16-Heptadecatriene-4,6-diyn-8-ol	(Z，Z)-2,9,16-七碳三烯-4,6-二炔-8-醇	脂肪酰类	脂类和类脂分子		1	BVVCAUWTOOENBU-JSNTUCNZSA-N	C17H22O	243.173	721.821	3.47715	pos	[M+H]+	243.171056;57.069709;113.059603;242.286363;91.053641	218227	174275	23061.8	517227	244612	286384	330726	327382	366272	287074
[(1S,3R,5R,6S,8S)-3-{[(2S,3R,4S,5S,6R)-6-[(benzoyloxy)methyl]-3,4,5-trihydroxyoxan-2-yl]oxy}-6-hydroxy-8-methyl-9,10-dioxatetracyclo[4.3.1.0²,⁵.0³,⁸]decan-2-yl]methyl benzoate		Terpenoids(萜类)	secoiridoid(裂环环烯醚萜类);mycrane_monoterpenoids(月桂烷型单萜类);menthane_monoterpenoids(薄荷烷型单萜类);pinane(蒎烷型单萜类);lavandulane(薰衣草烷型单萜类);cyclogeraniane(环香叶烷型单萜类)	Poria Cocos(茯苓);Paeonia Lactiflora Wild(赤芍);Paeonia Lactiflora(白芍);Paeonia Lactiflora(芍药);Paeonia Suffruticosa(牡丹皮)	1	LATYEZNGPQKAIK-BRVOSZROSA-N	C30H32O12	585.196	530.898	1.42334	pos	[M+H]+	105.032802;585.396993;197.079142;151.074786;567.390439	0	0	0	0	19976.7	0	2.47356e+06	2.53061e+06	2.72233e+06	2.32697e+06
1,2,4-Trimethylbenzene	1,2,4-三甲基苯			Daphne Genkwa(芫花根);Coriandrum Sativum(胡荽);Coriandrum Sativum(胡荽子);Coriandrum Sativum(芫荽);Eriobotrya Japonica(枇杷叶);Eriobotrya Japonica(枇杷);Eriobotrya Japonica(枇杷核);Equisetum Hyemale(木贼);Morus Alba(桑白皮);Morus Alba(桑叶);Morus Alba(白桑);Morus Alba(桑实)	1	GWHJZXXIDMPWGX-UHFFFAOYSA-N	C9H12	121.101	629.811	3.1727	pos	[M+H]+	121.064523;122.070076;93.06956;91.053864;79.054161	754059	783073	851382	1.00004e+06	1.10096e+06	1.0502e+06	3.89198e+06	4.30922e+06	4.23714e+06	4.09935e+06
1,8-Diazacyclotetradecane-2,9-dione				Notopterygium Incisum(羌活);Notopterygium Incisum(草本植物羌活);Ligusticum Chuanxiong(川芎);Ligusticum Chuanxiong(香果);Angelica Dahurica(白芷);Angelica Dahurica(杭白芷);Angelica Dahurica(祁白芷);Rubus Idaeus(覆盆子);Rubus Idaeus(丹参)	1	KATXJJSCAPBIOB-UHFFFAOYSA-N	C14H28	227.174	563.769	2.56295	pos	[M+H]+	227.174748;228.230697;140.142765;81.069826;149.13225	791586	930217	436486	1.34076e+06	4.62981e+06	3.84171e+06	778951	213184	749090	530527
12:4+3O fatty acyl hexoside		Miscellaneous(其他类)			1	JFDNMLUPLXZXGV-UHFFFAOYSA-N	C18H28O9	387.165	240.107	1.26453	neg	[M-H]-	59.014016;389.183842;89.024671;327.021106;71.013904	0	0	0	0	0	0	1.70442e+07	1.75016e+07	1.63536e+07	1.66154e+07
16-Heptadecynoic acid				Ginkgo Biloba(白果叶);Ginkgo Biloba(白果);Ginkgo Biloba(白果树皮);Ginkgo Biloba(白果根);Ginkgo Biloba(银杏)	1	RNSFDLGSPZXGGP-UHFFFAOYSA-N	C17H30O2	267.231	779.662	1.0292	pos	[M+H]+	267.229678;268.233964;211.169084;97.028109;95.085045	5.22477e+06	5.35888e+06	2.52059e+06	2.87627e+06	1.49964e+07	2.60119e+06	487413	439382	473303	442327
2-[[7-hydroxy-1-(4-hydroxy-3,5-dimethoxyphenyl)-3-(hydroxymethyl)-6,8-dimethoxy-1,2,3,4-tetrahydronaphthalen-2-yl]methoxy]-6-(hydroxymethyl)oxane-3,4,5-triol		phenylpropanoids(苯丙素类)	lignans(木脂素类)	Gaultheria Fragrantissima(芳香白珠);Gaultheria Tetramera(四裂白珠);Gaultheria Leucocarpa(白珠树);Baphicacanthus Cusia(马蓝根);Gaultheria Yunnanensis(滇白珠树);Fallopia Multiflora(毛脉蓼);Gaultheria Griffithiana(尾叶白珠)	1	PQQRNPDHSJDAGV-UHFFFAOYSA-N	C28H38O13	600.263	369.087	0.676344	pos	[M+NH4]+	249.109663;600.400122;70.064996;72.080413;86.096591	0	0	0	0	29920.1	0	1.8361e+06	1.66226e+06	1.39722e+06	2.21768e+06
2-[4-[3-[3,4-dihydroxy-4-(hydroxymethyl)oxolan-2-yl]oxy-4,5-dihydroxy-6-(hydroxymethyl)oxan-2-yl]oxyphenyl]-7-hydroxy-2,3-dihydrochromen-4-one		flavonoids(黄酮类)	flavanones(二氢黄酮类);dihydrochalcones(二氢查尔酮类)	Glycyrrhiza Glabra(光果甘草);Glycyrrhiza Glabra(欧亚甘草);Glycyrrhiza Uralensis(甘草);Glycyrrhiza Uralensis(植物甘草);Glycyrrhiza Uralensis(乌拉尔甘草)	1	FTVKHUHJWDMWIR-UHFFFAOYSA-N	C26H30O13	549.161	423.624	0.820988	neg	[M-H]-	116.928497;551.161484;255.063934;256.069204;99.925704	57451.7	60674.1	216114	0	16882.9	28057.8	685377	853935	705655	742354
2-amino-3-prop-2-enylsulfinylpropanoic acid	蒜氨酸	Amino acid derivatives(氨基酸衍生物)		Allium Sativum(大蒜);Allium Macrostemon(薤白)	1	XUHLIQGRKRUKPH-UHFFFAOYSA-N	C6H11NO3S	176.04	101.121	0.0675954	neg	[M-H]-	99.925872;179.035718;176.040255;135.044837;116.928567	137702	160174	140548	293341	133527	132141	3.82847e+06	4.47563e+06	4.04685e+06	3.46247e+06
2-Aminoacetophenone	2-氨基苯乙酮	芳香类化合物	苯环型化合物		1	HEQOJEGTZCTHCF-UHFFFAOYSA-N	C8H9NO	136.075	392.978	0.477907	pos	[M+H]+	136.074481;137.059542;69.033137;118.065113;108.088605	745060	864073	499029	454747	765466	455955	4.27226e+06	4.29709e+06	4.37765e+06	4.51924e+06
2-Aminoheptanedioic acid		羧酸类及其衍生物	有机酸及其衍生物		1	JUQLUIFNNFIIKC-UHFFFAOYSA-N	C7H13NO4	176.093	1259.37	2.78716	pos	[M+H]+	56.01273;179.090496;178.107624;97.039519;137.082281	2.20462e+07	1.61855e+07	2.58857e+07	2.60889e+07	2.41015e+07	1.55424e+07	1.44341e+07	2.19131e+07	2.06917e+07	1.28234e+07
2-Aminophenol				Aconitum Carmichaeli(乌头);Aconitum Carmichaeli(附子)	1	CDAWCLOXVUBKRW-UHFFFAOYSA-N	C6H7NO	108.044	46.8267	1.40435	pos	[M-H]-	108.044073;126.054612;53.038348;80.049259;81.033366	822847	659120	710741	677831	924617	401067	1.57784e+07	1.47025e+07	1.30814e+07	1.50828e+07
2-Furoic acid				Alisma Orientale(泽泻);Lysimachiae Foenigraeci(零陵香);Artemisia Capillaris(茵陈蒿);Coriolus Versicolor(云芝);Senecio Scandens(千里光);Phaseolus Vulgaris(多花杨梅);Phaseolus Vulgaris(菜豆);Cornus Officinalis(山茱萸);Porphyra Tenera(紫菜);Ocimum Basilicum(罗勒子);Ocimum Basilicum(金不换);Ocimum Basilicum(罗勒);Lethariella Cladonioides(红车轴草);Atractylodes Lancea(苍术);Alocasia Cucullata(尖尾芋);Codonopsis Pilosula(党参);Codonopsis Pilosu…	1	SMNDYUVBFMFKNZ-UHFFFAOYSA-N	C5H4O3	113.023	78.4489	1.39343	pos	[M+H]+	113.023325;114.066299;72.937235;90.947072;90.000662	960283	1.42734e+06	1.52987e+06	1.4991e+06	1.0154e+06	715381	4.94899e+06	4.28852e+06	5.18686e+06	5.1844e+06
2-Hexylbenzothiazole	2-己基苯并噻唑	苯并噻唑类	有机杂环化合物		1	XETMGEVGSLTKRW-UHFFFAOYSA-N	C13H17NS	220.117	84.4868	1.16264	pos	[M+H]+	176.089752;222.094356;159.06323;90.055192;175.087433	4.00722e+07	5.30993e+07	6.22644e+07	3.1438e+07	2.56614e+07	4.52142e+07	3.21514e+07	3.24047e+07	3.59994e+07	3.18519e+07
2-Hydroxybenzaldehyde	水杨醛			Cinnamomi Ramulus(桂枝);Ligusticum Chuanxiong(川芎);Ligusticum Chuanxiong(香果);Paeonia Lactiflora Wild(赤芍);Ephedra Sinica(麻黄根);Ephedra Sinica(麻黄);Solidago Decurrens(一枝黄花);Notopterygium Incisum(羌活);Notopterygium Incisum(草本植物羌活);Sargassum(海藻);Sargassum(马尾藻属)	1	SMQUZDBALVYZAC-UHFFFAOYSA-N	C7H6O2	121.029	1708.94	3.70594	neg	[M-H]-	121.029666;122.024923;94.030026;120.021096;92.026861	2.9714e+06	2.66282e+06	2.92713e+06	2.93389e+06	2.72783e+06	3.33731e+06	2.3445e+06	3.38926e+06	2.9729e+06	3.81376e+06
2-Methylacetoacetyl-CoA	2-甲基乙酰基辅酶A	脂肪酰类	脂类和类脂分子		1	NHNODHRSCRALBF-UHFFFAOYSA-N	C26H42N7O18P3S	866.154	286.17	4.07661	pos	[M+H]+	147.044346;868.403714;748.120747;245.044507;163.038369	0	0	0	0	0	0	1.1483e+06	745171	332354	611690
2-Oxoadipic Acid	2-氧代己二酸	酮酸类及其衍生物	有机酸及其衍生物		1	FGSBNBBHOZHUBO-UHFFFAOYSA-N	C6H8O5	159.03	184.213	0.271034	neg	[M-H]-	158.893238;159.893333;73.029858;129.018559;99.008774	1.89903e+06	2.52459e+06	2.89219e+06	1.8962e+06	1.79978e+06	1.03173e+06	4.23357e+06	5.23719e+06	4.5231e+06	6.07805e+06
2,2,6b,9,9,12a-hexamethyl-4a-[3,4,5-trihydroxy-6-(hydroxymethyl)oxan-2-yl]oxycarbonyl-10-(3,4,5-trihydroxy-6-methyloxan-2-yl)oxy-1,3,4,5,6,6a,7,8,8a,10,11,12,13,14b-tetradecahydropicene-6a-carboxylic acid		terpenoids(萜类)	cyclogeraniane(环香叶烷型单萜类);secoiridoid(裂环环烯醚萜类);mycrane_monoterpenoids(月桂烷型单萜类);menthane_monoterpenoids(薄荷烷型单萜类);lavandulane(薰衣草烷型单萜类);artemisane(蒿烷型单萜类)	Uncaria Tomentosa(秘鲁钩藤)	1	ZCBRYYRPNSHPER-UHFFFAOYSA-N	C42H66O14	812.485	421.091	3.24116	pos	[M+NH4]+	147.046667;814.486472;814.514381;95.015183;184.072658	8.61199e+06	1.21248e+07	2.49151e+07	5.24121e+06	5.56667e+06	7.02478e+06	37393.2	0	0	0
2,3-Di-O-methylellagic acid	2,3-二-O-甲基鞣花酸	phenylpropanoids(苯丙素类)	coumarins(香豆素类)	Euphorbia Royleana(霸王鞭);Sapium Sebiferum(乌桕木根皮);Sapium Sebiferum(乌桕叶);Euphorbia Pekinensis(京大戟);Euphorbia Pekinensis(大戟)	1	DMPZOHHHRRENRS-UHFFFAOYSA-N	C16H10O8	331.044	351.222	1.2717	pos	[M+H]+	331.043923;299.019883;316.019274;330.228502;109.100842	1.56884e+06	1.59277e+06	1.33967e+06	0	0	0	0	0	0	0
2,4,6-trihydroxy-5-[1-(4-hydroxy-1,1,4,7-tetramethyl-1a,2,3,4a,5,6,7a,7b-octahydrocyclopropa[h]azulen-7-yl)-3-methylbutyl]benzene-1,3-dicarbaldehyde		terpenoids(萜类)	mycrane_monoterpenoids(月桂烷型单萜类);iridoid(环戊烷环烯醚萜类);lavandulane(薰衣草烷型单萜类);artemisane(蒿烷型单萜类);secoiridoid(裂环环烯醚萜类)	Eucalyptus Globulus(桉叶);Eucalyptus Globulus(蓝桉)	1	IBLPTYJTKWQCDX-UHFFFAOYSA-N	C28H40O6	453.262	873.484	0.26132	neg	[M-H2O-H]-	453.348428;152.994722;256.236422;78.95914;403.035588	2.29042e+06	2.67506e+06	4.80305e+06	749767	1.44498e+06	1.18336e+06	25686.6	36729.9	23513.5	12623
2,6-Dimethoxyquinone		quinones(醌类)	p_benzoquinones(对苯醌类)	Fraxini Cortex(秦皮);Rauvolfia Vomitoria(催吐萝芙木);Schefflera Venulosa(密脉鹅掌柴);Ailanthus Altissima(樗白皮);Ailanthus Altissima(臭椿);Zanthoxylum Nitidum(两面针);Adonis Vernalis(春福寿草);Ephedra Sinica(麻黄根);Ephedra Sinica(麻黄);Fraxinus Szaboana(尖叶梣);Achillea Sp.(菊三七);Gynura Segetum(三七草);Eleutherococcus Senticosus(刺五加);Wikstroemia Canescens(披针形荛花);Triticum Aestivum(小麦);Osmorhiza Aristata(香根芹)	1	OLBNOBQOQZRLMP-UHFFFAOYSA-N	C8H8O4	167.035	180.36	0.267818	neg	[M-H]-	167.036327;167.834376;152.011038;123.04523;120.900155	2.10413e+06	2.62822e+06	2.24436e+06	1.93616e+06	1.9938e+06	2.30295e+06	1.3958e+07	3.91837e+06	1.47402e+07	6.9075e+06
3-(2-Furanyl)-2-propenal	2-呋喃丙烯醛	杂环化合物	有机杂环化合物		1	VZIRCHXYMBFNFD-IWQZZHSRSA-N	C7H6O2	123.044	641.6	2.84435	pos	[M+H]+	123.044392;95.048309;124.038336;79.054126;81.069933	3.03062e+06	3.32307e+06	3.29814e+06	3.12844e+06	2.84769e+06	3.54275e+06	5.52524e+06	5.19333e+06	5.51586e+06	6.926e+06
3-Ethylphenol				Angelica Sinensis(当归);Artemisia Capillaris(茵陈蒿);Perilla Frutescens(白苏);Perilla Frutescens(紫苏子);Perilla Frutescens(青紫苏);Perilla Frutescens(紫苏);Perilla Frutescens(白苏子);Perilla Frutescens(苏子)	1	HMNKTRSOROOSPP-UHFFFAOYSA-N	C8H10O	121.066	314.258	1.30002	neg	[M-H]-	121.029604;122.025037;94.029869;106.041994;93.034311	2.76196e+07	9.59793e+06	4.71251e+06	1.04307e+06	2.6098e+06	3.3057e+06	164203	94044.1	0	116949
3-Hydroxy-5-isopropylidene-3,8-dimethyl-2,3,3a,4,5,8a-hexahydro-6(1H)-azulenone	原莪术烯醇	terpenoids(萜类)	secoiridoid(裂环环烯醚萜类)	Curcuma Zedoaria(平莪术);Curcuma Zedoaria(莪术);Curcuma Longa(姜黄);Curcuma Longa(黄姜);Curcuma Aromatica(郁金)	1	RHBOHEXDGUVIIY-UHFFFAOYSA-N	C15H22O2	235.168	234.541	1.70909	pos	[M+H]+	218.153773;236.165335;147.080457;79.054184;119.085009	102221	76678.2	248991	95590.2	0	225120	1.64159e+06	1.59011e+06	1.34989e+06	1.67557e+06
3-HYDROXYBENZALDEHYDE				Marchantia Polymorpha(地钱);Cinnamomi Ramulus(桂枝)	1	IAVREABSGIHHMO-UHFFFAOYSA-N	C7H6O2	121.03	204.181	3.91787	neg	[M-H]-	121.029623;122.024895;94.029767;93.034328;120.021041	5.79518e+06	6.36612e+06	5.86717e+06	4.55106e+06	4.69385e+06	4.64472e+06	2.50722e+07	2.37134e+07	2.48906e+07	2.3933e+07
3,5-Dimethoxy-8,8-dimethyl-2-phenyl-4H,8H-benzo[1,2-b:3,4-b']dipyran-4-one		flavonoids(黄酮类)	flavones(黄酮类);flavonols(黄酮醇类)		1	IMHUWBJRQHCKTE-UHFFFAOYSA-N	C22H20O5	365.134	781.323	2.19556	pos	[M+H]+	365.136338;366.136093;155.009337;243.097364;184.071939	1.08233e+07	1.14887e+07	7.23112e+06	9.38101e+06	7.49994e+06	9.199e+06	2.3448e+07	2.27763e+07	956331	1.79329e+07
3,6-Ditigloyloxytropan-7-ol	3,6-二硫氧托烷-7-醇	托烷类生物碱	生物碱及其衍生物		1	FRQMNJFBOJQRAQ-JMQWPVDRSA-N	C18H27NO5	338.195	479.171	0.0153724	pos	[M+H]+	338.141356;342.733953;52.113691;181.025003;184.074949	296764	370462	623936	1.45376e+06	1.08221e+06	1.4622e+06	8.45938e+06	9.20659e+06	354798	8.54987e+06
3alpha-Tigloyloxytropane N-oxide		托烷类生物碱	生物碱及其衍生物		1	VNARLHBYSZUQEN-RUDMXATFSA-N	C13H21NO3	240.158	340.807	2.96714	pos	[M+H]+	222.149703;241.094895;123.080167;105.068974;223.086982	0	0	34400.4	0	0	0	774899	1.47582e+06	1.27006e+06	1.55237e+06
5-[2-(3-Furyl)ethyl]-8a-(hydroxymethyl)-5,6-dimethyl-3,4,4a,5,6,7,8,8a-octahydro-1-naphthalenecarboxylic acid		terpenoids(萜类)	lavandulane(薰衣草烷型单萜类);artemisane(蒿烷型单萜类);mycrane_monoterpenoids(月桂烷型单萜类);secoiridoid(裂环环烯醚萜类);cyclogeraniane(环香叶烷型单萜类)	Dodonaea Viscose(车桑仔);Baccharis Dracunculifolia(小龙叶阔苞菊)	1	PHKSUFCCGLWIMC-UHFFFAOYSA-N	C20H28O4	315.199	152.911	5.89407	pos	[M-H2O+H]+	151.039089;317.177609;86.095561;72.080348;70.065134	2.67095e+06	3.90102e+06	3.78666e+06	3.09677e+06	2.59656e+06	3.76346e+06	8.02524e+06	8.53077e+06	8.57156e+06	8.3552e+06
5-[6-(3-hydroxy-4-methoxyphenyl)-1,3,3a,4,6,6a-hexahydrofuro[3,4-c]furan-3-yl]-2-methoxyphenol	木香酚A	phenylpropanoids(苯丙素类)	lignans(木脂素类)	Smilax Scobinicaulis C.H.Wright(铁丝灵仙);Clematis Chinensis(威灵仙);Claviceps Purpurea(麦角菌);Claviceps Purpurea(麦角)	1	VRHZMFGDDGFRLP-UHFFFAOYSA-N	C20H22O6	357.146	613.787	34.59	neg	[M-H]-	313.146717;357.266792;123.046001;269.156613;151.039796	58433.2	72417	179316	214359	74914.1	100023	21308.3	0	0	36710.7
5-Methylcytosine	5-甲基胞嘧啶	二嗪类	有机杂环化合物		1	LRSASMSXMSNRBT-UHFFFAOYSA-N	C5H7N3O	126.066	47.7797	2.19923	pos	[M+H]+	126.066361;127.039034;109.039073;83.060243;108.043906	2.30145e+07	1.59446e+07	2.58284e+07	2.53053e+07	2.48676e+07	2.36903e+07	1.44461e+07	1.45466e+07	1.56317e+07	1.42362e+07
5,5-Dimethyl-2(5H)-furanone	5,5-二甲基-2(5H)-呋喃酮	二氢呋喃类	有机杂环化合物		1	YNKQMZRTPPVLLL-UHFFFAOYSA-N	C6H8O2	113.059	149.552	2.00417	pos	[M+H]+	113.023334;114.066309;72.937202;90.947092;90.000574	372850	206598	818227	318689	1.98116e+06	482683	3.12377e+06	6.08328e+06	6.81178e+06	3.50366e+06
5,7-Dihydroxy-2,6,8-trimethylchromone				Selaginella Uncinata(翠云草)	1	ODNMTIVRLHXQTE-UHFFFAOYSA-N	C12H12O4	219.066	525.24	2.14581	neg	[M-H]-	177.093288;221.082805;93.034432;147.081909;137.02546	47460.8	353618	154903	198297	140175	287047	3.9567e+07	3.82735e+07	6.84503e+06	6.31415e+06
5Z,8Z-tetradecadienoic acid				Evodia Rutaecarpa(吴茱萸);Evodia Rutaecarpa(波氏吴茱萸);Goniothalamus Giganteus(大哥纳香)	1	HXHZGHRLVRFQDR-HZJYTTRNSA-N	C14H24O2	225.184	592.966	1.53116	pos	[M+H]+	225.145916;227.039323;207.138711;95.085212;107.085122	146898	125094	147645	271041	445667	446862	372948	398727	327323	171417
7-hydroxy-1,4a-dimethyl-9-oxo-7-propan-2-yl-2,3,4,4b,5,6,10,10a-octahydrophenanthrene-1-carboxylic acid		terpenoids(萜类)	cyclogeraniane(环香叶烷型单萜类);lavandulane(薰衣草烷型单萜类);artemisane(蒿烷型单萜类);mycrane_monoterpenoids(月桂烷型单萜类);secoiridoid(裂环环烯醚萜类)	Pine Pollen(松花粉);Pinus Massoniana(马尾松叶);Pinus Massoniana(松香)	1	UFEHYRPBLFGEJW-UHFFFAOYSA-N	C20H30O4	357.205	765.273	0.0942014	pos	[M+Na]+	83.048484;357.356531;149.094753;356.350966;137.058331	41674.6	0	146250	72087.5	164878	0	1.45338e+06	1.4373e+06	1.55428e+06	1.19964e+06
8-Prenylnaringenin	8-异戊烯基柚皮素	Flavonoids(黄酮类)		;Humulus lupulus Linn.(啤酒花)	1	LPEPZZAVFJPLNZ-SFHVURJKSA-N	C20H20O5	341.138	377.594	1.52281	pos	[M+H]+	137.058939;342.148755;292.102177;324.132815;138.062487	1.9228e+06	2.8004e+06	4.72413e+06	3.37471e+06	1.91406e+06	4.1887e+06	2.98788e+07	2.94967e+07	2.89507e+07	2.81375e+07
9-hydroxy-7-(2-hydroxypropan-2-yl)-1,4a-dimethyl-2,3,4,9,10,10a-hexahydrophenanthrene-1-carboxylic acid		terpenoids(萜类)	cyclogeraniane(环香叶烷型单萜类);secoiridoid(裂环环烯醚萜类);mycrane_monoterpenoids(月桂烷型单萜类)		1	ALGYTGOYQATWBA-UHFFFAOYSA-N	C20H28O4	355.189	738.686	0.0688887	pos	[M+Na]+	173.095825;355.336652;354.333749;337.180525;191.106922	2.34476e+06	936689	3.05341e+06	96068.1	811588	92996.9	173809	137206	135679	239980
Abruquinone B		quinones(醌类)	p_benzoquinones(对苯醌类)	Abrus Precatorius(相思藤)	1	TZOHVRDKXUMVIU-UHFFFAOYSA-N	C20H22O8	389.124	453.909	0.140987	neg	[M-H]-	96.970021;391.18356;79.957277;390.125758;78.959149	0	12553.5	0	57512.5	55185.6	31300.5	1.34993e+06	1.44279e+06	1.34775e+06	1.29476e+06
Acetic anhydride	醋酸酐			Paeonia Lactiflora(白芍);Paeonia Lactiflora(芍药)	1	WFDIJRYMOXRFFG-UHFFFAOYSA-N	C4H6O3	103.038	116.116	4.62977	pos	[M+H]+	103.039035;104.107107;43.017825;85.02774;71.012462	2.74214e+06	2.25654e+06	5.00598e+06	3.23873e+06	3.03316e+06	2.05928e+06	1.26296e+07	9.71071e+06	1.43262e+07	1.49202e+07
ADENINE		alkaloid(生物碱)	purine alkaloids(嘌呤类生物碱);imidazole alkaloi(咪唑类生物碱)	Cordyceps Militaris Cv(蛹虫草);Panax Ginseng(人参芦);Panax Ginseng(人参叶);Panax Ginseng(人参花蕾);Panax Ginseng(人参);Cucurbita Moschata(南瓜);Cucurbita Moschata(南瓜子);Cucurbita Moschata(中国南瓜);Angelica Sinensis(当归);Chrysanthemum Morifolium(菊花);Astragalus Sinicus(紫云英);Astragalus Sinicus(紫云英子);Juglans Regia(胡桃叶);Juglans Regia(胡桃仁);Juglans Regia(核桃仁);Juglans Regia(核桃(胡桃));Juglans Regia(胡桃);Juglans Regia(普通胡桃);Juglan…	1	GFFGJBXGBJISGV-UHFFFAOYSA-N	C5H5N5	136.061	48.4551	1.48201	pos	[M+H]+	136.061091;137.059314;119.035241;91.053567;94.039584	1.22783e+08	1.334e+08	2.05322e+08	1.40627e+08	1.40495e+08	1.85747e+08	1.3843e+08	1.49067e+08	1.53735e+08	1.40668e+08
Agnuside	慧花牡荆苷	Iridoids(环烯醚萜类)		Vitex Rotundifolia(单叶蔓荆子);Vitex Rotundifolia(蔓荆子);Trollius Chinensis(金莲花);Viticis Cannabifoliae Fructus(牡荆子)	1	GLACGTLACKLUJX-QNAXTHAFSA-N	C22H26O11	484.177	272.61	0.482147	pos	[M+NH4]+	105.032918;484.326074;106.036439;198.083333;133.06449	12197.2	13067.1	0	11297	0	51655.9	1.49958e+07	1.52866e+07	1.45073e+07	1.54669e+07
Allyl benzoate	苯甲酸烯丙酯			Styrax Benzoin(安息香)	1	LYJHVEDILOKZCG-UHFFFAOYSA-N	C10H10O2	163.075	289.002	1.40423	pos	[M+H]+	147.043969;165.092018;119.084877;137.058893;91.05344	0	0	110095	45080.4	0	45736.5	3.96847e+07	4.05117e+07	4.07468e+07	3.95887e+07
Amaranthussaponin II	苋菜皂甙Ⅱ	异戊烯醇脂类	脂类和类脂分子		1	MMFXDLCKZVIKRE-UHFFFAOYSA-N	C48H74O20	971.479	495.754	7.11012	pos	[M+H]+	147.044428;973.484597;439.327792;973.521065;968.688764	56421.9	0	55372.3	0	0	22742.9	1.86123e+06	1.47878e+06	1.4278e+06	1.43061e+06	Amaranthussaponin II
Ambonic acid	阿波酮酸	terpenoids(萜类)	cyclogeraniane(环香叶烷型单萜类);secoiridoid(裂环环烯醚萜类);iridoid(环戊烷环烯醚萜类);lavandulane(薰衣草烷型单萜类);artemisane(蒿烷型单萜类);mycrane_monoterpenoids(月桂烷型单萜类);menthane_monoterpenoids(薄荷烷型单萜类)	Mangifera Indica(芒果叶);Mangifera Indica(芒果);Mangifera Indica(芒果核);Mangifera Indica(芒果树皮)	1	HTNUCKDQVIZWMJ-UHFFFAOYSA-N	C31H48O3	469.362	1182.36	1.13427	pos	[M+H]+	469.362763;470.364834;52.152084;430.377832;165.091596	2.18619e+07	2.48533e+07	1.95374e+07	1.50796e+07	1.85356e+07	1.30791e+07	0	0	0	0
Apigenin	芹菜素	flavonoids(黄酮类)	flavones(黄酮类)	Coriandrum Sativum(胡荽);Coriandrum Sativum(胡荽子);Coriandrum Sativum(芫荽);Ban-Lan-Gen(板蓝根);Citri Grandis Exocarpium(化橘红);Chrysanthemum Boreale(北野菊);Chrysanthemum Boreale(甘野菊);Humulus Japonicus(葎草);Lonicera Japonica(金银花);Lonicera Japonica(忍冬藤);Portulaca Grandiflora(半枝莲);Portulaca Grandiflora(大花马齿苋);Chrysanthemum Morifolium(菊花);Garcinia Dulcis(甜山竹子);Garcinia Dulcis(爪哇凤果);Bombax Ceiba(木棉花);Eclipta Prost…	1	KZNIFHPLKGYRTM-UHFFFAOYSA-N	C15H10O5	269.046	494.563	1.13858	neg	[M-H]-	269.045925;270.049982;133.029257;224.048092;225.147088	397979	189146	743184	96136.1	284674	1.1288e+06	0	0	0	0
Arbutin	熊果苷	糖类	有机氧化合物		1	BJRNKVDFDLYUGJ-UHFFFAOYSA-N	C12H16O7	290.121	299.602	1.12202	pos	[M+H]+	219.101152;291.195134;218.103654;245.090406;241.095591	13056.3	81351.2	147786	27001.9	35583.2	62936.2	2.45339e+07	2.50928e+07	2.55265e+07	2.4224e+07
Aurantio-obtusin	橙黄决明素	quinones(醌类)	anthraquinones(蒽醌类)	Cassia Obtusifolia(决明);Cassia Obtusifolia(决明,钝叶决明);Catsia Tora(小决明);Cassia Tora(决明子)	1	RNXZPKOEJUFJON-UHFFFAOYSA-N	C17H14O7	329.067	532.47	0.345243	neg	[M-H]-	314.041137;329.225893;299.017182;328.218661;171.102759	0	0	0	114304	10707.9	155716	532788	632763	564232	523181
AZELATE				Hibiscus Syriacus(木槿皮);Hibiscus Syriacus(木槿子);Hibiscus Syriacus(木槿花);Angelica Sinensis(当归);Artemisia Capillaris(茵陈蒿);Codonopsis Pilosula(党参);Codonopsis Pilosula(素花党参);Ampelopsis Japonica(白薇);Ampelopsis Japonica(白蔹);Schnabelia Tetrodonta(四齿四棱草);Brucea Javanica(鸦胆子);Artemisia Scoparia(黄蒿);Artemisia Scoparia(植物滨蒿)	1	BDJRBEYXGGNYIS-UHFFFAOYSA-N	C9H16O4	171.101	168.43	1.04155	pos	[M-H2O+H]+	148.976786;172.095513;130.966474;70.0649;126.090087	1.47715e+06	1.57248e+06	1.24498e+06	1.40799e+06	1.61803e+06	1.34042e+06	4.17585e+06	4.39181e+06	4.24744e+06	4.06964e+06
Benzoic acid	苯甲酸	Phenols(酚类)		Paeonia Lactiflora(白芍);Paeonia Lactiflora(芍药);Paeonia Lactiflora Pall(白芍药);Dalbergia Cochinchinensis(交趾黄檀);Dalbergia Cochinchinensis(酢浆草属);Phellodendron Japonicum(日本黄柏);Dalbergia Spruceana(俏黄檀);Homalium Cochinchinense(天料木);Ban-Lan-Gen(板蓝根);Paeonia Lactiflora Wild(赤芍);Achillea Sp.(菊三七);Gynura Segetum(三七草);Daemonorops Draco(麒麟竭);Crocus Sativus(藏红花);Crocus Sativus(番红花);Crocus Sativus(西红花);Hibiscus T…	1	WPYMKLBDIGXBTP-UHFFFAOYSA-N	C7H6O2	121.029	25.9844	3.9002	neg	[M-H]-	121.029633;122.024873;92.959888;94.030028;120.021055	7.52392e+06	8.96532e+06	8.98347e+06	7.31614e+06	8.05112e+06	7.11895e+06	7.24881e+06	6.63425e+06	7.2998e+06	6.69931e+06
Beta-Caryophyllene Alcohol		terpenoids(萜类)	lavandulane(薰衣草烷型单萜类);artemisane(蒿烷型单萜类);mycrane_monoterpenoids(月桂烷型单萜类);secoiridoid(裂环环烯醚萜类)	Syzygium Aromaticum(丁香);Chrysanthemum Morifolium(菊花)	1	FUQAYSQLAOJBBC-UHFFFAOYSA-N	C15H26O	240.232	626.75	2.27846	pos	[M+NH4]+	240.229872;241.121882;57.069726;91.053455;93.069362	1.72094e+06	1.69078e+06	1.93449e+06	1.02424e+06	579301	619101	0	0	0	0
beta-Sitosterol	β-谷甾醇	terpenoids(萜类);phytosterol(植物甾醇类)	sitosterol(谷甾醇);campesterol(菜油甾醇);cyclogeraniane(环香叶烷型单萜类);secoiridoid(裂环环烯醚萜类);iridoid(环戊烷环烯醚萜类);lavandulane(薰衣草烷型单萜类);artemisane(蒿烷型单萜类);mycrane_monoterpenoids(月桂烷型单萜类);menthane_monoterpenoids(薄荷烷型单萜类)	Scutellaria Baicalensis(黄芩);Scutellaria Baicalensis(黄岑);Physalis Alkekengi(酸浆);Physalis Alkekengi(锦灯笼);Physalis Alkekengi(挂金灯);Physalis Alkekengi(灯笼草);Rheum Officinale(大黄);Pinellia Pedatisecta(虎掌);Pinellia Pedatisecta(掌叶半夏);Galium Elegans(小红参);Canarii Fructus(青果);Andrographis Paniculata(穿心莲);Piper Longum(荜拔);Paeonia Suffruticosa(牡丹皮);Lygodiaceae(曲轴海金沙);Lygodiaceae(海金沙);Setaria Italica(粟米);Setaria…	1	KZJWDPNRJALLNS-GDQWMHGZSA-N	C29H50O	397.381	1325.53		pos	[M-H2O+H]+		1.39319e+07	5.04346e+06	7.60264e+06	1.69556e+07	5.69802e+06	3.44603e+07	0	0	0	0
betaine				Beta Vulgaris(甜菜);Beta Vulgaris(糖菾菜);Gossypium Herbaceum(棉籽油);Gossypium Herbaceum(草棉);Gossypium Herbaceum(棉花);Gossypium Herbaceum(棉花根);Adhatoda Vasica(大驳骨);Amaranthus Caudatus(尾穗苋);Firmiana Simplex(梧桐叶);Firmiana Simplex(梧桐白皮);Firmiana Simplex(梧桐);Astragalus Membranaceus(黄芪);Astragalus Membranaceus(膜荚黄耆);Pyrus Sp(梧桐子);Evolvulus Alsinoides(土丁桂);Digenea Simplex(海人草);Lycium Chinense(枸杞叶);Lycium Chine…	1	KWIUHFFTVRNATP-UHFFFAOYSA-N	C5H11NO2	140.07	59.2619	0.940055	pos	[M+Na]+	140.069026;141.053724;112.074787;96.044386;116.971504	327630	659444	1.37088e+06	394137	307808	772082	1.11305e+07	1.09337e+07	1.12776e+07	1.16364e+07
Bixin	胭脂素	Carotenoids(类胡萝卜素)		Bixa Orellana(红木)	1	RAFGELQLHMBRHD-IFNPSABLSA-N	C25H30O4	417.203	205.673	4.49294	pos	[M+Na]+	72.080401;419.216775;401.205517;70.064814;86.095716	136211	63020.3	106230	0	12431.2	0	397203	7.30563e+06	1.12017e+07	1.26894e+07	Bixin
Boschniakine		alkaloid(生物碱)	pyridines(吡啶类生物碱)	Boschniakia Rossica(草苁蓉)	1	OPRAONAUWNNOOV-UHFFFAOYSA-N	C10H11NO	162.091	326.262	0.251296	pos	[M+H]+	120.080568;163.03825;162.055532;139.981525;135.043675	1.06116e+07	1.11961e+07	1.12912e+07	1.24575e+07	2.19361e+07	1.56535e+07	1.74539e+06	2.00376e+06	1.47504e+06	517008
Bufalin	蟾毒灵	terpenoids(萜类);cardiac glycosides(强心苷类)	Type B cardiac glycosides(乙型强心苷类);cyclogeraniane(环香叶烷型单萜类);iridoid(环戊烷环烯醚萜类);lavandulane(薰衣草烷型单萜类);artemisane(蒿烷型单萜类);mycrane_monoterpenoids(月桂烷型单萜类);menthane_monoterpenoids(薄荷烷型单萜类);secoiridoid(裂环环烯醚萜类)	Bufo Bufo Gargarizans(蟾酥);Bufo Bufo Gargarizans(蟾蜍胆);Bufo Bufo Gargarizans(蟾蜍);Bufo Bufo Gargarizans(蟾皮)	1	QEEBRPGZBVVINN-UHFFFAOYSA-N	C24H34O4	387.25	719.514	2.47276	pos	[M+H]+	387.253693;388.252527;369.276461;323.097792;341.10995	1.07863e+07	1.76066e+07	4.01768e+06	2.0925e+07	2.31031e+07	1.41695e+07	219514	170912	188897	134540
Byakangelicin	白当归素	Coumarins and derivatives(香豆素及其衍生物类)		Peucedanum Grande(大前胡);Buxus Microphylla(黄杨木叶);Buxus Microphylla(小叶黄杨);Heracleum Granatens(红独活);Angelica Glabra(光滑当归);Ruta Pinnata(羽状芸香);Saposhnikovia Divaricata(防风);Citrus Tamurana(小唐松草);Citrus Tamurana(柑橘属);Heracleum Pryenaicum(欧洲独活);Ruta Graveolens(臭草);Ruta Graveolens(芸香);Peucedanum Stenocarpa(狭果前胡);Angelica Dahurica(白芷);Angelica Dahurica(杭白芷);Angelica Dahurica(祁白芷);Angelicae Dahuricae Radix(白…	1	PKRPFNXROFUNDE-LLVKDONJSA-N	C17H18O7	335.112	299.943	3.98246	pos	[M+H]+	121.027466;336.179557;197.079006;335.168166;86.095644	0	0	0	0	0	0	4.70791e+07	4.66476e+07	4.67145e+07	4.49139e+07
Camelliaside A		flavonoids(黄酮类)	flavones(黄酮类);flavonols(黄酮醇类)	Thevetia Neriifolia(黄花夹竹桃)	1	VNLOLXSJMINBIS-UHFFFAOYSA-N	C33H40O20	757.216	247.739	3.65975	pos	[M+H]+	287.055266;757.369336;85.027836;449.106592;171.0771	0	0	0	0	0	0	750757	483089	329777	371778
Canthaxanthin (Euglenanone)	角黄素	Prenol lipids(异戊烯醇脂类)		Penaeus Orientalis(海虾);Carassius Auratus(鲫鱼);Hippophae Rhamnoides(中亚沙棘);Hippophae Rhamnoides(醋柳果);Hippophae Rhamnoides(江孜沙棘);Hippophae Rhamnoides(云南沙棘);Hippophae Rhamnoides(中国沙棘);Hippophae Rhamnoides(沙棘)	1	FDSDTBUPSURDBL-DKLMTRRASA-N	C40H52O2	565.398	1020.65	2.24741	pos	[M+H]+	184.071488;566.419415;104.106812;317.243669;86.096413	1.02676e+06	3.88305e+06	4.31025e+06	1.4874e+06	1.5633e+06	1.73165e+06	29407.6	0	14788.5	0
canthin-6-one		alkaloid(生物碱)	pyrrolidines(吡咯类生物碱);β-carbolines(β-卡波林类生物碱);simple indoles(简单吲哚类生物碱);pyridines(吡啶类生物碱)	Penaeus Orientalis(海虾);Ailanthus Altissima(樗白皮);Ailanthus Altissima(臭椿);Zanthoxylum Ovalifolium(椭圆叶花椒);Zanthoxylum Ovalifolium(异叶花椒);Eurycoma Longifolia(东革阿里);Zanthoxylum Belizense(伯利兹花椒);Picrasma Crenata(圆齿苦木);Picrasma Crenata(原蚕沙);Zanthoxylum Dipetalum(二盾状花椒);Toona Sinensis(椿白皮);Toona Sinensis(香椿);Toona Sinensis(椿树);Picrasma Quassioides(苦木);Picrasma Quassioides(苦树皮);Carassius Auratus(鲫鱼);Brucea…	1	ZERVJPYNQLONEK-UHFFFAOYSA-N	C14H8N2O	221.08	526.566	44.8865	pos	[M+H]+	221.068913;193.074634;222.074214;203.069135;119.08556	590963	874536	898568	837781	868330	724741	500292	5.23325e+06	5.1436e+06	5.21957e+06
Capsaicin	天然辣椒素	alkaloid(生物碱)		Ginkgo Biloba(白果叶);Ginkgo Biloba(白果);Ginkgo Biloba(白果树皮);Ginkgo Biloba(白果根);Ginkgo Biloba(银杏);Hippophae Rhamnoides(中亚沙棘);Hippophae Rhamnoides(醋柳果);Hippophae Rhamnoides(江孜沙棘);Hippophae Rhamnoides(云南沙棘);Hippophae Rhamnoides(中国沙棘);Hippophae Rhamnoides(沙棘);Codonopsis Pilosula(党参);Codonopsis Pilosula(素花党参);Capsicum Annuum(辣椒);Zpsicum Annuum(红海椒);Rehmannia Glutinosa(干地黄);Rehmannia Glutinosa(熟地黄);Rehman…	1	YKPUWZUDDOIDPM-SOFGYWHQSA-N	C18H27NO3	306.206	314.657	0.819369	pos	[M+H]+	289.199953;307.20507;76.02095;72.080607;179.047071	6.5e+06	1.27693e+07	3.16195e+07	2.83376e+06	3.84504e+06	5.25549e+06	5.19705e+06	5.31502e+06	5.55837e+06	4.95047e+06
Carnosol	鼠尾草酚	Diterpenoids(二萜类)		;Rosmarinus officinalis Linn.(迷迭香)	1	XUSYGBPHQBWGAD-PJSUUKDQSA-N	C20H26O4	331.19	755.144	1.71813	pos	[M+H]+	331.188819;313.179957;289.140567;330.338023;285.18309	1.13417e+07	1.76739e+07	1.40123e+07	1.28586e+07	1.3758e+07	1.31598e+07	1.59281e+07	2.27494e+07	1.51381e+07	1.27766e+07
Cavipetin C		异戊烯醇脂类	脂类和类脂分子		1	JYQVRBSGMTVCKG-JIDRUIINSA-N	C24H36O4	389.265	870.008	0.77093	pos	[M+H]+	389.2656;390.272874;249.109182;127.035706;94.132803	35122.8	118531	178884	0	56798.8	34157.6	3.08925e+07	2.82366e+07	2.59459e+07	7.42613e+07
Cephalotaxine	三尖杉碱	Alkaloids(生物碱)		Cephalotaxus Fortunei(三尖杉);Cephalotaxus Harringtonia(日本粗榧);Cephalotaxus Harringtonia(柱冠粗榧);Cephalotaxus Sinensis(中国粗榧枝叶);Cephalotaxus Sinensis(粗榧);Cephalotaxus Hainanensis(海南粗榧);Cephalotaxus Wilsoniana(台湾粗榧);Cephalotaxus Wilsoniana(台湾三尖杉);Cephalotaxus fortunei Hooker(三尖杉)	1	YMNCVRSYJBNGLD-KURKYZTESA-N	C18H21NO4	316.151	358.959	0.444713	pos	[M+H]+	316.148975;317.061843;154.020278;153.017395;302.041802	795462	1.10237e+06	947215	1.59403e+06	1.40445e+06	1.03674e+06	3.59961e+06	3.29337e+06	3.47493e+06	3.46297e+06
CETRIMONIUM				Lycoris Radiata(石蒜);Lycoris Radiata(石蒜属（石蒜科）)	1	RLGQACBPNDBWTB-UHFFFAOYSA-N	C19H42N+	284.33	787.759	0.916042	pos	[M+H]+	284.331185;285.074634;60.080669;57.069841;270.052876	5.03477e+07	7.17837e+06	1.82389e+07	4.42399e+06	6.32897e+06	4.26514e+06	851033	882376	911251	838267
Cianidanol	儿茶精	Phenols(酚类)		;Camellia sinensis (L.) O. Ktze.(茶)	1	PFTAWBLQPZVEMU-DZGCQCFKSA-N	C15H14O6	291.085	490.337	1.02763	pos	[M+H]+	147.044558;291.193596;69.033187;273.186191;127.039547	0	0	0	0	0	0	1.74487e+06	1.57432e+06	2.1415e+06	1.91391e+06
Citramalic acid	柠苹酸	脂肪酰类	脂类和类脂分子		1	XFTRTWQBIOMVPK-UHFFFAOYSA-N	C5H8O5	149.044	908.587	1.7525	pos	[M+H]+	149.081506;150.102956;167.054607;108.06809;122.071436	4.55989e+06	4.7843e+06	1.76268e+06	7.57124e+06	4.31888e+06	3.81946e+06	102368	0	0	0
Citranaxanthin	柑橘皮类胡萝卜素	异戊烯醇脂类	脂类和类脂分子		1	PRDJTOVRIHGKNU-OZVHZJNCSA-N	C33H44O	457.346	1166.69	0.958943	pos	[M+H]+	457.34212;458.352769;50.816829;240.150395;184.072257	1.70266e+06	708024	3.63317e+06	5.84915e+06	175410	1.87509e+06	0	0	36352.4	0
Codeine		alkaloid(生物碱)	isoquinolines_3(异喹啉类生物碱);piperidines(哌啶类生物碱)	Stephania Cephalantha(白药子);Papaveris Pericarpium(罂粟壳);Stephania Cepharantha(金线吊乌龟);Papaver Somniferum(罂粟);Papaver Somniferum(鸦片)	1	OROGSEYTTFOCAN-UHFFFAOYSA-N	C18H21NO3	300.158	318.904	1.80823	pos	[M+H]+	300.159325;301.036478;107.049309;283.13298;273.039873	198681	102549	148917	80318.5	102754	109321	1.67824e+06	1.44872e+06	1.57094e+06	1.47529e+06
Confertifoline		terpenoids(萜类)	cyclogeraniane(环香叶烷型单萜类);secoiridoid(裂环环烯醚萜类);mycrane_monoterpenoids(月桂烷型单萜类)	Epilobium Sp(阿魏);Polygonum Hydropiper(蓼实);Polygonum Hydropiper(水蓼);Polygonum Hydropiper(辣蓼)	1	ZERYGJQXPPRRCW-UHFFFAOYSA-N	C15H22O2	233.155	756.543	1.46828	neg	[M-H]-	233.152773;234.156246;218.129583;89.024844;217.123745	2.16089e+07	1.84917e+07	1.45317e+07	1.54672e+07	1.55114e+07	1.58723e+07	321613	379175	324764	360650
Cysteine				Bamusaeconcretiosilicea(天竺黄);Trichosanthes Kirilowii(栝楼子);Silybum Marianum(水飞蓟)	1	XUJNEKJLAYXESH-UHFFFAOYSA-N	C3H7NO2S	122.026	435.467	3.92427	pos	[M+H]+	122.071555;123.044047;95.049209;81.070013;79.053877	401186	681056	692605	645304	526477	525663	24045.9	0	0	141847
D(-)-Salicin	水杨苷	Phenolic acids(酚酸类)		Populus Ussuriensis(大青杨);Salix Sp.(柳属);Populus Hopeiensis(河北杨);Salix Babylonica(垂柳);Salix Babylonica(柳枝);Populus Cathayana(青杨);Populus Pseudo-Simonii(小青杨);Populus Nigra(箭杆杨);Populus X(小黑杨);Populus X(北京杨);Populus(杨属);Viburnum Prunifolium(樱叶荚蒾);Populus Tomentosa(毛白杨);Populus Alba(新疆杨);Populus Alba(银白杨);Populus Canadensis(加杨);Populus Davidiana(山杨);Populus Lasiocarpa(大叶杨);Salix Purpurea(水杨木白皮);Salix …	1	NGFMICBWJRZIBI-UJPOAAIJSA-N	C13H18O7	309.096	445.457	0.913972	pos	[M+Na]+	147.044292;309.205695;81.069363;119.049279;69.033068	158442	247866	388711	128816	468091	227518	1.9844e+07	1.31895e+07	1.85889e+07	1.96101e+07
Demissidine		Terpenoids(萜类)	indolizidines(吲哚里西啶类生物碱);iridoid(环戊烷环烯醚萜类);lavandulane(薰衣草烷型单萜类);artemisane(蒿烷型单萜类);mycrane_monoterpenoids(月桂烷型单萜类);menthane_monoterpenoids(薄荷烷型单萜类);piperidines(哌啶类生物碱);cyclogeraniane(环香叶烷型单萜类);secoiridoid(裂环环烯醚萜类)	Eclipta Prostrata(墨旱莲);Eclipta Prostrata(鳢肠)	1	JALVTHFTYRPDMB-HRRTYWNUSA-N	C27H45NO	400.356	1260.83	0.983545	pos	[M+H]+	400.358746;401.346464;81.069802;95.084729;69.069945	1.152e+07	1.10212e+07	1.12381e+07	5.05881e+06	4.77531e+06	1.92342e+07	0	0	0	0
Deoxycytidine	脱氧胞苷	嘧啶核苷酸	核苷、核苷酸和类似物		1	CKTSBUTUHBMZGZ-SHYZEUOFSA-N	C9H13N3O4	226.079	1182.02	26.6711	neg	[M-H]-	106.041786;228.091426;186.0797;65.014536;201.075041	658868	1.45162e+06	1.24095e+06	1.22685e+06	1.20286e+06	768977	499867	864509	584506	668492
Deoxynivalenol		Terpenoids(萜类)	secoiridoid(裂环环烯醚萜类)	Hordei Fructus Germinatus(麦芽)	1	LINOMUASTDIRTM-QGRHZQQGSA-N	C15H20O6	297.13	398.633	0.925895	pos	[M+H]+	297.128897;298.134337;223.099175;133.064512;237.157285	3.67167e+06	3.21193e+06	3.98331e+06	3.69496e+06	2.58588e+06	6.11604e+06	0	0	0	0
Dihydroactinidiolide	双氢猕猴桃交酯			Bombax Ceiba(木棉花);Juncus Effusus(灯心草);Saussurea Involucrata(雪莲);Saussurea Involucrata(天山雪莲);Ginkgo Biloba(白果叶);Ginkgo Biloba(白果);Ginkgo Biloba(白果树皮);Ginkgo Biloba(白果根);Ginkgo Biloba(银杏);Cassia Tora(决明子);Eriobotrya Japonica(枇杷叶);Eriobotrya Japonica(枇杷);Eriobotrya Japonica(枇杷核);Coriandrum Sativum(胡荽);Coriandrum Sativum(胡荽子);Coriandrum Sativum(芫荽);Millettia Speciosa(牛大力);Cornus Officinalis(山茱萸);Alli…	1	IMKHDCBNRDRUEB-UHFFFAOYSA-N	C11H16O2	181.122	583.555	2.3231	pos	[M+H]+	83.048519;182.118153;111.043281;154.098592;72.080505	1.13241e+06	481615	1.72294e+06	1.11479e+06	1.62202e+06	1.76832e+06	4.44918e+06	4.60137e+06	4.86955e+06	4.64281e+06
Dihydrocapsaicin				Zingiber Officinale(姜);Zingiber Officinale(干姜);Zingiber Officinale(生姜);Zingiber Officinale(灵芝草);Capsicum Annuum(辣椒)	1	XJQPQKLURWNAAH-UHFFFAOYSA-N	C18H29NO3	308.221	588.02	0.765448	pos	[M+H]+	81.070036;309.201715;147.043793;291.193555;109.065076	622052	434898	461987	430211	265517	553476	7.40221e+06	7.75591e+06	8.03305e+06	7.32817e+06
Dioscorine	薯蓣碱	alkaloid(生物碱)	piperidines(哌啶类生物碱)	Dioscorea Hispida(白薯莨);Dioscorea Hirsuta(粗毛薯蓣)	1	YBQKKTNDAXVYGX-UHFFFAOYSA-N	C13H19NO2	222.148	272.736	1.53749	pos	[M+H]+	222.150207;223.058712;162.089713;163.075267;72.080377	1.36988e+06	1.38238e+06	1.24696e+06	953904	897116	961614	1.52672e+07	1.353e+07	9.23508e+06	1.41288e+07
Diosmetin		flavonoids(黄酮类)	flavones(黄酮类)	Citrus Medica Var. Sarcodactylis(佛手);Taraxacum Officinale(药用蒲公英);Lobelia Chinensis(半边莲);Zanthoxylum Nitidum(两面针);Trichosanthes Kirilowii(栝楼子);Sophora Davidii(白刺花);Ginkgo Biloba(白果叶);Ginkgo Biloba(白果);Ginkgo Biloba(白果树皮);Ginkgo Biloba(白果根);Ginkgo Biloba(银杏);Valeriana Laxiflora(疏花缬草);Capsella Bursa-Pastoris(荠菜子);Chrysanthemum Morifolium(菊花);Scabiosa Comosa(蒙古山萝卜);Scabiosa Comosa(窄叶蓝盆花);Notopterygiu…	1	MBNGWHIJMBWFHU-UHFFFAOYSA-N	C16H12O6	299.057	347.464	7.69357	neg	[M-H]-	211.044101;299.20298;167.054504;59.014096;109.029324	0	0	0	0	0	0	3.1299e+06	3.32232e+06	3.10496e+06	3.16499e+06
Disodium Glycerophoshate 5.5-Hydrate				Trichosanthes Kirilowii(栝楼子);Gallus Gallus Domesticus(鸡内金);Gallus Gallus Domesticus(鸡);Gallus Gallus Domesticus(鸡子白);Gallus Gallus Domesticus(鸡肉);Gallus Gallus Domesticus(鸡子壳);Gallus Gallus Domesticus(鸡脑);Gallus Gallus Domesticus(鸡子黄);Pisum Sativum(豌豆);Pisum(豌豆属);Phaseolus(菜豆属);Trichosanthis Radix(天花粉);Rehmannia Glutinosa(干地黄);Rehmannia Glutinosa(熟地黄);Rehmannia Glutinosa(生地黄);Rehmannia Glutinosa(…	1	BTCSSZJGUNDROE-UHFFFAOYSA-N	C4H9NO2	173.02	822.7	2.04178	pos		98.983698;173.132686;140.011254;131.085113;156.113217	2.17145e+07	2.62646e+07	2.26224e+07	2.10716e+07	2.21899e+07	2.33838e+07	1.02765e+06	1.05941e+06	1.17815e+06	994716
Emetine hydrochloride	盐酸吐根碱	Alkaloids(生物碱)	tetrahydroisoquinolines(四氢异喹啉类生物碱);piperidines(哌啶类生物碱)	Cephaelis Ipecacuanha(吐根);Hedera Helix(常春藤);Hedera Helix(洋常春藤);Ipecacuanha(吐根); Hedera Helix(常春藤)	1	JROGBPMEKVAPEH-GXGBFOEMSA-N	C29H40N2O4.2HCl	481.296	734.845	15.8882	pos	[M+H]+	184.072023;482.386099;86.095739;361.305564;321.271871	277487	1.50942e+06	1.17042e+06	136999	267036	253116	27024.9	29944	0	21617.1
Epigallocatechin	表没食子儿茶素	Polyphenols(多酚类)		Musa Acuminata(小果野蕉)	1	XMOCLSLCDHWDHP-IUODEOHRSA-N	C15H14O7	305.067	86.7855	0.281353	neg	[M-H]-	125.023717;305.175017;165.020534;179.035689;137.025367	21246.7	27409.9	161002	19925.3	0	0	2.64704e+06	2.80099e+06	2.80171e+06	2.5768e+06	Epigallocatechin
Epigallocatechin-(4beta->8)-catechin	表没食子儿茶素-(4beta->8)-儿茶素			Ginkgo Biloba(白果叶);Ginkgo Biloba(白果);Ginkgo Biloba(白果树皮);Ginkgo Biloba(白果根);Ginkgo Biloba(银杏)	1	ZYDDITZPGFXQSD-UHFFFAOYSA-N	C30H26O13	595.141	126.749	6.84228	pos	[M+H]+	127.039063;595.286043;163.037591;287.056066;70.065093	0	0	0	0	0	0	2.22538e+06	3.34571e+06	2.58014e+06	2.40719e+06
Erythrabyssin II				Erythrina Variegata Var. Orientalis(海桐皮);Erythrina Abyssinica(阿比西尼亚刺桐)	1	LDKAMVCGTURXMH-UHFFFAOYSA-N	C25H28O4	393.204	752.909	2.43611	pos	[M+H]+	189.090058;395.234787;367.181428;191.107138;259.021792	93295.1	160262	472611	240164	388156	160572	2.69989e+06	2.67724e+06	3.02409e+06	2.56405e+06
evodiamine		alkaloid(生物碱)	pyrrolidines(吡咯类生物碱);simple indoles(简单吲哚类生物碱)	Evodia Baberi(异花吴茱萸);Evodia Austrosinensis(华南吴茱萸);Evodia Rutaecarpa(吴茱萸);Evodia Rutaecarpa(波氏吴茱萸);Pelargonium Sp(石虎)	1	TXDUTHBFYKGSAH-UHFFFAOYSA-N	C19H17N3O	304.149	143.25	0.0036046	pos	[M+H]+	70.064986;306.134755;219.066154;132.066133;72.080204	684578	1.08215e+06	834437	512324	509081	931260	3.65372e+06	3.74265e+06	3.15055e+06	2.84384e+06
Fallacinol	迷人醇	quinones(醌类)	anthraquinones(蒽醌类)	Peucedanum Govanianum(漓江前胡);Saposhnikovia Divaricata(防风);Seseli Yunnanense(松叶防风);Seseli Yunnanense(松叶西风芹);Aralia Fargesii(龙眼独活);Fructus Carotae(南鹤虱);Polygonum Cuspidatum(虎扙);Polygonum Cuspidatum(虎杖叶)	1	WJXSYUJKJSOJOG-UHFFFAOYSA-N	C16H12O6	318.097	713.404	0.187388	pos	[M+NH4]+	91.053497;318.297181;240.082113;256.260986;169.098275	0	0	0	5.28555e+06	2.09104e+06	4.91727e+06	0	0	0	0
Farrerol	杜鹃素	flavonoids(黄酮类)	dihydrochalcones(二氢查尔酮类);flavanones(二氢黄酮类)	Phormium Tenax(新西兰麻);Rhododendron Dauricum(满山红)	1	DYHOLQACRGJEHX-UHFFFAOYSA-N	C17H16O5	301.106	538.745	0.975183	pos	[M+H]+	105.032798;301.217256;72.080517;231.102161;213.091163	1.01645e+06	650662	0	1.90422e+06	1.53351e+06	1.16429e+06	694508	565970	422444	536393
Febrifugine		alkaloid(生物碱)	piperidines(哌啶类生物碱);quinazolidone alkaloids(喹诺酮类生物碱)	Dichroa Febrifuga(常山);Dichroae Radix(常山县);Hydrangea Umbellata(伞形绣球);Iris Dichotoma(白花射干);Iris Dichotoma(野鸢尾)	1	FWVHWDSCPKXMDB-UHFFFAOYSA-N	C16H19N3O3	302.149	280.258	0.552778	pos	[M+H]+	159.092092;303.051265;285.120682;284.112584;302.154656	1.96859e+06	595295	4.63235e+06	287727	711271	233607	3.3156e+07	3.36488e+07	3.31226e+07	3.25204e+07
Fisetin	漆黄素	flavonoids(黄酮类)	flavones(黄酮类);flavonols(黄酮醇类)	Pithomyces Chartarum(皂角刺);Mangifera Indica(芒果叶);Mangifera Indica(芒果);Mangifera Indica(芒果核);Mangifera Indica(芒果树皮);Rhus Sylvestris(野漆树叶);Rhus Sylvestris(野漆树子);Rhus Sylvestris(野漆树);Seriphidium Finitum(东北蛔蒿);Anthyllis Vulneraria(疗伤绒毛花);Acacia Catechu(儿茶);Acacia Catechu(孩儿茶);Pistacia Chinensis(黄连木);Toxicodendron Succedaneum(林背子);Toxicodendron Succedaneum(野漆)	1	XHEFDIBZLJXQHF-UHFFFAOYSA-N	C15H10O6	285.043	498.101	6.08019	neg	[M-H]-	285.039994;286.041601;185.061084;229.049544;187.04139	132940	78564.3	155581	140808	177043	110956	0	23775.8	0	24657.6
Flavonol base + 4O, O-Hex-dHex, O-Hex		flavonoids(黄酮类)	flavones(黄酮类);flavonols(黄酮醇类)	Celastrus Hypoleucus(绵藤);Celastrus Hypoleucus(粉背南蛇藤)	1	SPUFXPFDJYNCFD-UHFFFAOYSA-N	C33H40O21	773.209	270.871	1.80918	pos	[M+H]+	303.050908;773.391873;417.183259;85.027601;465.094645	0	0	0	0	0	0	5.2418e+06	4.80029e+06	4.81208e+06	5.23921e+06
Flavoxate	黄酮哌酯	黄酮类	苯丙素类		1	SPIUTQOUKAMGCX-UHFFFAOYSA-N	C24H25NO4	392.18	242.238	4.07941	pos	[M+H]+	70.064959;393.148143;216.087315;300.10835;86.095744	1.32093e+06	468063	2.43557e+06	1.3726e+06	607268	653694	321674	431254	462249	497767
Fumaric acid	富马酸	Organic acids and derivatives(有机酸及其衍生物)		Corydalis Yanhusuo(延胡索);Helianthus Annuus(向日葵叶);Helianthus Annuus(向日葵花);Helianthus Annuus(向日葵籽);Helianthus Annuus(向日葵茎髓);Plantago Major(大车前);Lonicera Fulvotomentosa(黄褐毛忍冬);Malus Domestica(苹果);Malus Domestica(苹果海棠);Urtica Dioica(异株荨麻);Cladonia Fallax Abbayes(金刷把);Sarcandra Glabra(草珊瑚);Pyrrosia Sheareri(庐山石韦);Saccharum(甘蔗);Capsella Bursa-Pastoris(荠菜子);Pisum Sativum(豌豆);Torreya Yunnanensis(云南榧树);Dap…	1	VZCYOOQTPOCHFL-OWOJBTEDSA-N	C4H4O4	115.004	67.8155	2.12308	neg	[M-H]-	114.934311;115.921282;71.050061;97.931012;59.013637	4.66547e+06	3.90837e+06	6.72324e+06	3.27519e+06	5.08074e+06	3.96012e+06	1.81031e+07	2.00084e+07	1.83116e+07	1.85588e+07
Gallic Acid Ethyl Ester				Tagetes Erecta(万寿菊叶);Canarii Fructus(青果);Rhodiola Crenulata(大花红景天);Paeonia Lactiflora Wild(赤芍);Gleditsiae Fructus(大皂荚);Pithomyces Chartarum(皂角刺);Phyllanthus Emblica(油柑叶);Phyllanthus Emblica(油柑木皮);Phyllanthus Emblica(油柑);Phyllanthus Emblica(余甘子);Phyllanthus Emblica(庵摩勒);Phyllanthus Emblica(油柑根);Rhodiola Sacra(圣地红景天);Diospyros Kaki Thunb(柿蒂);Diospyros Kaki Thunb(柿漆);Paeonia Lactiflora(白芍);Paeonia L…	1	VFPFQHQNJCMNBZ-UHFFFAOYSA-N	C9H10O5	199.059	228.667	0.488328	pos	[M+H]+	154.040646;200.126056;141.049319;182.118149;83.048485	798603	866878	1.37925e+06	633747	489490	661771	2.8068e+06	2.00309e+06	2.01859e+06	1.95348e+06
gamma-Glutamylisoleucine		羧酸类及其衍生物	有机酸及其衍生物		1	SNCKGJWJABDZHI-ZKWXMUAHSA-N	C11H20N2O5	260.161	1599.35	0.209853	pos	[M+H]+	260.16161;261.130268;112.086997;151.097498;110.06995	887181	343046	682008	721117	938434	611755	1.21222e+06	3.10739e+06	1.52758e+06	1.34906e+06
gamma-Glutamylvaline		羧酸类及其衍生物	有机酸及其衍生物		1	AQAKHZVPOOGUCK-XPUUQOCRSA-N	C10H18N2O5	246.144	90.0588	1.82568	pos	[M+H]+	101.05878;247.181486;55.054226;83.048459;69.032967	799625	259345	797987	550008	864984	352186	4.53143e+06	4.37759e+06	4.6139e+06	4.4157e+06
Ganoderic acid Mg	灵芝酸 Mg	异戊烯醇脂类	脂类和类脂分子		1	SSISLAMFCZQHEH-YBFXNURJSA-N	C35H54O8	603.39	1094.07	1.12767	pos	[M+H]+	85.075727;603.527469;131.080274;603.491867;95.085217	395440	467218	337628	337389	451435	477555	531228	482633	397760	282409
geniposidic acid	京尼平苷酸	Iridoid glucoside(环烯醚萜葡萄糖苷)		Cistanche Deserticola(肉苁蓉);Hedyotis Corymbosa(水线草);Hedyotis Corymbosa(伞房花耳草);Gmelina Philippensis(菲律宾石梓);Gardenia Jasminoides(栀子叶);Gardenia Jasminoides(栀子花);Genipa Americana(京尼平);Ixora Chinensis(龙船花);Plantaginis Semen(车前子);Hedyotis Diffusa(白花蛇舌草);Eucommia Ulmoides(杜仲叶);Plantago Asiatica(车前);Plantago Asiatica(植物车前);Plantago Asiatica(车前草)	1	ZJDOESGVOWAULF-OGJQONSISA-N	C16H22O10	413.083	94.1377	6.03769	pos	[M+K]+	70.064955;415.17433;358.665486;147.044432;86.060377	87554.3	943494	306602	0	0	0	8.85933e+06	8.06579e+06	8.19165e+06	8.20152e+06	geniposidic acid
Glabrolide	光甘草内酯	Terpenoids(萜类)	cyclogeraniane(环香叶烷型单萜类);lavandulane(薰衣草烷型单萜类);artemisane(蒿烷型单萜类);mycrane_monoterpenoids(月桂烷型单萜类);menthane_monoterpenoids(薄荷烷型单萜类);secoiridoid(裂环环烯醚萜类)	Glycyrrhiza Uralensis(甘草);Glycyrrhiza Uralensis(植物甘草);Glycyrrhiza Uralensis(乌拉尔甘草);Glycyrrhiza Radix et Rhizoma(甘草)	1	SSHDNSCEQSPWIM-FVTWEACWSA-N	C30H44O4	469.329	599.172	1.91152	pos	[M+H]+	469.335079;470.27827;451.333623;95.085211;107.085122	565999	1.24761e+06	305036	183767	267456	0	3.38084e+06	2.23835e+06	2.97518e+06	3.15548e+06
GLUTARATE				Beta Vulgaris(甜菜);Beta Vulgaris(糖菾菜);Bos Taurus Domesticus Gmelin(牛靥);Bos Taurus Domesticus Gmelin(牛脑);Bos Taurus Domesticus Gmelin(牛血);Bos Taurus Domesticus Gmelin(牛胆);Eucalyptus Citriodora(柠檬桉叶)	1	JFCQEDHGNNZCLN-UHFFFAOYSA-N	C5H8O4	131.036	1182.42	2.93731	neg	[M-H]-	115.921264;133.051231;100.933399;65.014546;106.040719	2.07483e+07	3.01702e+07	3.64925e+07	3.31328e+07	2.53844e+07	2.73126e+07	1.68831e+07	2.79554e+07	2.93205e+07	4.03156e+07
Glyceryl linolenate	亚麻酸甘油酯			Akebiae Fructus(预知子)	1	GGJRAQULURVTAJ-PDBXOOCHSA-N	C21H36O4	375.25	845.046	1.88624	pos	[M+Na]+	375.252311;376.250569;249.110192;98.032929;66.511587	247186	1.06893e+06	203795	275276	1.07051e+06	897028	9.69138e+07	2.87339e+08	2.81668e+08	3.49591e+07
Gossypol-acetic acid	醋酸棉酚	Phenols(酚类)		;Gossypium herbaceum Linn.(草棉)	1	NIOHNDKHQHVLKA-UHFFFAOYSA-N	C30H30O8.C2H4O2	517.184	598.256	6.19734	neg	[M-H]-	59.014006;517.355333;71.013909;101.024659;73.029693	230491	309576	455320	401566	447216	232934	54982.1	186338	0	17069.3
Herbacetin	草质素	flavonoids(黄酮类)	flavonols(黄酮醇类);flavones(黄酮类)	Ephedra Sinica(麻黄根);Ephedra Sinica(麻黄);Angelica Biserrata(独活);Equisetum Hyemale(木贼);Picrorhiza Kurrooa(胡黄连);Orostachys Fimbriata(瓦松)	1	ZDOTZEDNGNPOEW-UHFFFAOYSA-N	C15H10O7	303.049	192.673	1.13075	pos	[M+H]+	303.05204;153.017539;229.049417;137.059612;70.064948	0	0	0	0	0	0	892800	967532	1.04024e+06	995134
HISTAMINE		alkaloid(生物碱)	imidazole alkaloi(咪唑类生物碱)	Dictamnus Dasycarpus(白鲜皮);Dictamnus Dasycarpus(白鲜)	1	NTYJJOPFIAHURM-UHFFFAOYSA-N	C5H11Cl2N3	112.086	1165.39	3.97403	pos	[M+H]+	83.060296;113.071077;42.033692;96.080232;70.064964	1.41862e+08	1.11425e+08	1.34299e+08	1.19455e+08	3.57775e+08	1.37985e+08	7.96262e+07	1.0118e+08	8.65611e+07	1.14372e+08
Hydrocotarnine		alkaloid(生物碱)	tetrahydroisoquinolines(四氢异喹啉类生物碱)	Aquilaria Agallocha(沉香);Papaver Somniferum(罂粟);Papaver Somniferum(鸦片)	1	XXANNZJIZQTCBP-UHFFFAOYSA-N	C12H15NO3	222.112	115.843	0.630081	pos	[M+H]+	122.095905;225.133242;181.144929;224.131232;200.971397	179290	124359	213692	159925	216028	168410	1.62229e+06	2.42665e+06	1.13216e+06	2.52592e+06
Hydroxygenkwanin	羟基芫花素	flavonoids(黄酮类)	flavones(黄酮类)	Cornus Officinalis(山茱萸);Daphne Genkwa(芫花根);Swertia Mileensis(青叶胆);Trichosanthes Kirilowii(栝楼子);Gelsemium Elegans(钩吻);Lobelia Chinensis(半边莲)	1	RRRSSAVLTCVNIQ-UHFFFAOYSA-N	C16H12O6	301.069	443.987	0.392619	pos	[M+H]+	301.066508;105.032632;72.080385;286.047746;258.053286	687471	434850	179744	1.18501e+06	1.2806e+06	701298	8.63805e+06	8.46563e+06	8.63181e+06	7.77601e+06
Ibervirin				Sinapis Semen(芥子)	1	LDKSCZJUIURGMW-UHFFFAOYSA-N	C5H9NS2	148.024	526.592	2.54595	pos	[M+H]+	148.025279;149.024108;88.021721;108.043968;121.027565	1.19961e+06	1.71999e+06	451768	656634	367235	808537	0	19446.5	0	22079.2
Indole-3-carboxaldehyde		alkaloid(生物碱)	pyrrolidines(吡咯类生物碱);simple indoles(简单吲哚类生物碱)	Phellodendron Amurense Var. Wilsonii(台湾黄檗);Ban-Lan-Gen(板蓝根);Microtoena Prainiana(南川冠唇花);Phellodendron Japonicum(日本黄柏);Euphorbia Pubescens(短柔毛大戟);Taraxacum Formosanum(台湾蒲公英);Urtica Dioica(异株荨麻)	1	OLNJUISKUQQNIM-UHFFFAOYSA-N	C9H7NO	146.059	282.429	3.10218	pos	[M+H]+	146.059893;147.043975;118.064918;119.048902;86.096603	7.13968e+06	6.92642e+06	5.85114e+06	8.18095e+06	1.0924e+07	1.16873e+07	977621	378734	225079	1.00731e+06
Ingenol-3,4-5,20-diacetonide	巨大戟醇-3,4:5,20-双缩丙酮	Terpenoids(萜类)		;Semen Euphorbiae(千金子)	1	JOKBBQPBIIZMJV-UHFFFAOYSA-N	C26H36O5	429.26	957.477	0.843425	pos	[M+H]+	429.255722;430.261021;81.033344;59.972801;112.455792	1.35496e+06	962129	856489	943786	493376	1.16448e+06	1.93944e+06	1.33937e+06	1.58873e+06	849106
IS1	2-氯苯丙氨酸	internal standards(内标)	internal standards(内标)	internal standards(内标)	1	CVZZNRXMDCOHBG-UHFFFAOYSA-N	C9H10ClNO2	198.033	146.156		neg			2.19874e+07	2.24724e+07	2.00773e+07	2.096e+07	2.10298e+07	2.08983e+07	1.55208e+07	1.54506e+07	1.56806e+07	1.50642e+07
Isatin	吲哚-2,3-二酮	Aromaticity(芳香族化合物)		Polygonum Tinctorium(蓼蓝叶);Polygonum Tinctorium(蓼蓝);Polygonum Tinctorium(蓼蓝果);Senecio Longifolius(长叶千里光);Isatis Indigotica(大青叶);Senecio Bupleuroides(柴胡状千里光);Indigo Naturalis(青黛);Senecio Paucicazyculatus(少副萼千里光);Ban-Lan-Gen(板蓝根)	1	JXDYKVIHCLTXOP-UHFFFAOYSA-N	C8H5NO2	148.047	233.172	51.9723	pos	[M+H]+	148.038223;149.042355;84.044197;130.028711;120.043991	1.5017e+07	1.13666e+07	1.56239e+07	1.39959e+07	2.02138e+07	1.44182e+07	5.32513e+06	5.43528e+06	5.20751e+06	5.11135e+06
Isokobusone	异考布松	醇类	有机氧化合物		1	BSFUDCIRZBAPDS-UHFFFAOYSA-N	C14H22O2	221.155	766.359	1.71621	neg	[M-H]-	221.153811;222.159902;206.130436;205.124696;59.01354	2.04748e+07	2.05079e+07	1.75918e+07	2.10961e+07	2.08548e+07	1.84195e+07	660594	562808	612199	424243
Isolicoflavonol		flavonoids(黄酮类)	flavonols(黄酮醇类);flavones(黄酮类)	Glycyrrhiza Uralensis(甘草);Glycyrrhiza Uralensis(植物甘草);Glycyrrhiza Uralensis(乌拉尔甘草);Broussonetia Papyrifera(构树根);Broussonetia Papyrifera(构树果);Broussonetia Papyrifera(构树白皮);Broussonetia Papyrifera(构树);Macaranga Conifera(针叶血桐)	1	PGCKDCPTJAQQSQ-UHFFFAOYSA-N	C20H18O6	355.117	660.427	0.40435	pos	[M+H]+	300.059074;356.118123;299.057077;301.062213;272.061946	0	0	0	0	0	0	1.33326e+07	1.35839e+07	1.39533e+07	1.30208e+07
Isopalmitic acid				Mahoniae Caulis(功劳木);Arctium Lappa(牛蒡子);Arctium Lappa(牛蒡根);Arctium Lappa(牛蒡);Arctium Lappa(牛蒡叶)	1	ZONJATNKKGGVSU-UHFFFAOYSA-N	C16H32O2	255.233	782.582	0.475277	neg	[M-H]-	255.230248;256.236643;250.191226;127.02454;237.218039	1.80609e+07	2.44566e+07	1.71412e+07	3.23697e+07	2.69965e+07	2.61681e+07	12503	11847	0	0
Isopropyl apiosylglucoside	异丙基芹菜苷			Glehnia Littoralis(北沙参)	1	ADFAUEYXQCOXBX-UHFFFAOYSA-N	C14H26O10	355.161	1460.37	1.77957	pos	[M+H]+	355.152126;103.075635;59.059961;110.070456;56.049012	45400.6	107432	55591.3	94740.9	197504	248151	100026	55307.4	112380	275939
Isovitexin	异牡荆素	Flavonoids(黄酮类)		;Crataegi Folium(山楂叶)	1	MYXNWGACZJSMBT-VJXVFPJBSA-N	C21H20O10	431.099	342.216	0.90722	neg	[M-H]-	113.024767;432.10404;85.029597;256.069306;149.023567	3.01932e+07	2.76851e+07	3.62179e+07	669185	2.42971e+06	1.17195e+06	868475	3.51306e+06	3.0359e+06	834988
Kaempferol 3-[6'''-p-coumarylglucosyl-(1->2)-rhamnoside]	山奈酚3-[6''-p-香豆糖基-(1->2)-鼠李糖苷]	phenylpropanoids(苯丙素类);flavonoids(黄酮类)	flavones(黄酮类);penyipropionic acid(苯丙酸类);flavonols(黄酮醇类)	Ginkgo Biloba(白果叶);Ginkgo Biloba(白果);Ginkgo Biloba(白果树皮);Ginkgo Biloba(白果根);Ginkgo Biloba(银杏)	1	KAJMZANRKFVVKV-NYYWCZLTSA-N	C36H36O17	741.2	217.256	9.14144	pos	[M+H]+	163.03837;741.361791;86.060381;84.08037;451.124505	0	0	0	0	0	0	504480	514772	671533	561556
Kukoamine A	地骨皮甲素	alkaloid(生物碱)		Lycium Chinense(枸杞叶);Lycium Chinense(枸杞根);Lycium Chinense(枸杞子);Lycium Chinense(枸杞根皮(地骨皮));Lycium Chinense(北方枸杞根皮);Chinese Holly(苦丁茶冬青)	1	IOLDDENZPBFBHV-UHFFFAOYSA-N	C28H42N4O6	531.319	667.235	1.04527	pos	[M+H]+	184.071853;534.317499;86.096577;104.106974;124.999077	2.51134e+06	9.90336e+06	5.24487e+06	6.56049e+06	2.21183e+06	9.68953e+06	346884	355382	333652	244796
L-2-Hydroxyglutaric acid	L-2-羟基戊二酸	脂肪酰类	脂类和类脂分子		1	HWXBTNAVRSUOJR-VKHMYHEASA-N	C5H8O5	171.026	55.0494	1.66308	pos	[M+H]+	171.025553;147.945288;125.106338;129.934297;84.044088	9.78164e+06	1.05394e+07	2.38728e+07	9.53049e+06	1.43019e+07	1.01716e+07	112921	0	135191	146224
L-Aspartic acid	L-天冬氨酸	羧酸类及其衍生物	有机酸及其衍生物		1	CKLJMWTZIZZHCS-REOHCLBHSA-N	C4H7NO4	132.03	35.7718	1.64201	neg	[M-H]-	115.003707;133.014433;71.013944;72.9932;89.024704	2.74087e+06	3.62906e+06	2.72408e+06	4.47461e+06	3.1493e+06	2.8427e+06	1.71064e+07	1.68496e+07	1.93979e+07	1.75328e+07
L-cis-4-(Hydroxymethyl)-2-pyrrolidinecarboxylic acid	L-顺-4-(羟甲基)-2-吡咯烷羧酸			Spinacia Oleracea(菠菜);Eriobotrya Japonica(枇杷叶);Eriobotrya Japonica(枇杷);Eriobotrya Japonica(枇杷核)	1	CISMGNUPDUKNQK-UHFFFAOYSA-N	C6H11NO3	146.08	581.017	3.58244	pos	[M+H]+	146.081535;147.043807;100.046868;128.069695;118.064576	549243	382911	794206	304704	902835	377352	667962	963361	822632	999508
Lacinilene C 7-methyl ether				Aster Novi-Belgii(紫菀)	1	VMEKKHYIQYOLHA-UHFFFAOYSA-N	C16H20O3	261.147	660.312	2.77283	pos	[M+H]+	189.054669;262.25368;147.080129;261.146136;243.102674	2.7464e+07	2.26057e+07	1.44102e+07	1.77633e+07	2.31847e+07	2.12854e+07	546344	802985	696578	620510
Lansiumamide A	酰胺镧A	桂皮酸类及其衍生物	苯丙素类		1	DAZFHZLCFLDNPG-WCYNZMGESA-N	C17H15NO	250.122	705.069	1.93825	pos	[M+H]+	250.123181;251.123966;207.102748;222.126376;232.113606	4.06431e+06	2.44577e+06	3.39071e+06	3.78362e+06	5.63395e+06	2.83873e+06	28321	89975.3	42893.3	136232
Lepidine	4-甲基喹啉	芳香类化合物	苯环型化合物		1	YDQJXVYGARVLRT-UHFFFAOYSA-N	C21H20N4O2	361.166	949.835	0.676858	pos	[M+H]+	361.161678;85.064132;129.018248;223.027197;211.025805	9.46082e+06	1.05877e+07	9.41205e+06	1.04908e+07	9.88606e+06	9.20085e+06	1.0248e+06	952688	348821	1.20912e+06
LEVODOPA		Amino acid derivatives(氨基酸衍生物)		Stizolobium Capitatum(黎豆);Mucuna Cochinchinensis(猫豆);Glycine Max(酱);Glycine Max(大豆);Glycine Max(豆油);Glycine Max(毛豆);Glycine Max(黑大豆);Lupinus Formosus(羽扇豆属);Euphorbia Lathyris(续随子茎中白汁);Euphorbia Lathyris(续随子 (大戟属));Euphorbia Lathyris(千金子);Mucuna Sempervirens(常春油麻藤);Mucuna Birdwoodiana(白花油麻藤);Vicia Faba(蚕豆);Vicia Faba(蚕豆壳);Vicia Faba(蚕豆叶);Vicia Faba(马蚕豆);Portulaca Oleracea(马齿苋);Portulaca Oleracea(鲜…	1	WTDRDQBEARUVNC-LURJTMIESA-N	C9H11NO4	196.062	169.811	1.30587	neg	[M-H]-	116.92836;196.894058;140.950347;78.959173;153.056138	25733	8876.19	52945.6	21332.1	11035.3	50037.6	2.08678e+06	2.17263e+06	2.02283e+06	2.12454e+06
Licoricesaponin D3	甘草皂苷D3	异戊烯醇脂类	脂类和类脂分子		1	USBWWSIEUOUQTH-UHFFFAOYSA-N	C50H76O21	1013.49	605.238	3.40644	pos	[M+H]+	1013.572048;437.34227;1013.494569;833.484138;141.017239	0	0	0	0	233312	84094	1.86843e+06	1.78254e+06	1.77299e+06	1.95047e+06
Linoleic acid	亚油酸	Aliphatic acyl(脂肪酰类)		Houttuynia Cordata(鱼腥草);Citrus Wilsonii(香橼);Ligusticum Chuanxiong(川芎);Ligusticum Chuanxiong(香果);Lemna Minor(浮萍);Panax Ginseng(人参芦);Panax Ginseng(人参叶);Panax Ginseng(人参花蕾);Panax Ginseng(人参);Cornus Officinalis(山茱萸);Artemisia Capillaris(茵陈蒿);Linum Usitatissimum(亚麻);Panax Quinquefolium(西洋参);Panax Quinquefolium(西洋参茎叶);Imperata Cylindrica Var. Major(茅草叶);Imperata Cylindrica Var. Major(白茅);Imperata Cylin…	1	OYHQOLUKZRVURQ-HZJYTTRNSA-N	C18H32O2	279.233	962.245	1.22688	neg	[M-H]-	279.232359;280.23782;59.014108;106.040659;61.988292	2.57407e+07	2.23173e+07	1.41627e+07	3.73388e+07	2.87999e+07	3.36061e+07	27519.9	23919.7	19790.6	62744.4
Liquidambaric acid	路路通酸	Terpenoids(萜类)	cyclogeraniane(环香叶烷型单萜类);mycrane_monoterpenoids(月桂烷型单萜类);menthane_monoterpenoids(薄荷烷型单萜类);lavandulane(薰衣草烷型单萜类);artemisane(蒿烷型单萜类);secoiridoid(裂环环烯醚萜类)	Gnaphalium Affine(鼠曲草);Herba Sarcandrae(肿节风);Acacia Mellifera(具蜜金合欢);Rhodomyrtus Tomentosa(桃金娘);Rhodomyrtus Tomentosa(山稔叶);Rosa Laevigata(金樱叶);Rosa Laevigata(金樱子);Ziziphus Jujuba(大枣);Anemone Chinensis(白头翁 (植物));Gleditsiae Fructus(大皂荚);Ficus Microcarpa(榕树);Ficus Microcarpa(细叶榕);Pithomyces Chartarum(皂角刺);Humulus Japonicus(葎草);Forsythia Suspensa(连翘);Liquidambar(枫香树属);Cornus Officinalis(山茱萸);Liquidam…	1	SLJTWDNVZKIDAU-SVAFSPIFSA-N	C30H46O3	455.35	603.13	2.1673	pos	[M+H]+	191.179034;456.345966;457.366863;192.184331;201.164866	737581	1.42815e+06	1.10577e+06	936503	1.05615e+06	1.09926e+06	7.13306e+06	6.63906e+06	7.01177e+06	7.15377e+06
LOVASTATIN	洛伐他汀	Terpenoids(萜类)	mycrane_monoterpenoids(月桂烷型单萜类);lavandulane(薰衣草烷型单萜类);secoiridoid(裂环环烯醚萜类)		1	PCZOHLXUXFIOCF-BXMDZJJMSA-N	C24H36O5	405.26	809.247	0.340329	pos	[M+H]+	405.260928;406.262939;293.136028;144.85551;108.238491	0	234578	0	815111	1.05631e+06	2.13133e+06	8.5658e+06	8.51861e+06	4.53863e+07	5.96854e+06
Lycorine	石蒜碱	Alkaloids(生物碱)	tetrahydroisoquinolines(四氢异喹啉类生物碱)	Hymenocallis Littoralis(水鬼蕉叶);Leucojum Vernum(雪片莲);Narcissus Tazetta Var. Chinensis(水仙花);Narcissus Tazetta Var. Chinensis(水仙根);Crinum Asiaticum(文殊兰);Crinum Asiaticum(亚洲文殊兰);Zephyranthes Candida(肝风草);Zephyranthes Candida(葱莲);Lycoris Aurea(金花石蒜);Lycoris Aurea(铁色箭);Lycoris Aurea(忽地笑);Curculigo Orchioides(仙茅);Amaryllis Belladonna(孤挺花);Crinum Asiaticum Var. Japonicum(日本文殊兰);Clivia Miniata(君子兰);Lycoris…	1	XGVJWXAYKUHDOO-DANNLKNASA-N	C16H17NO4	288.112	570.198	34.1068	pos	[M+H]+	288.121758;270.243915;273.098199;210.221801;72.080458	691036	782152	989113	1.11869e+06	853982	942778	1.12733e+06	1.0761e+06	1.08033e+06	1.09338e+06
Macaridine	马卡啶	吡啶及其衍生物	有机杂环化合物		1	PHSAQLJHWJOCBJ-UHFFFAOYSA-N	C13H13NO2	216.101	239.755	0.0628163	pos	[M+H]+	185.078523;217.105096;157.08339;184.075619;155.069831	3.77365e+06	9.48059e+06	7.45161e+06	1.90844e+07	1.29617e+07	1.95782e+07	1.31911e+06	1.09222e+06	1.33473e+06	1.38644e+06
Meteloidine		alkaloid(生物碱)	piperidines(哌啶类生物碱);tropines(托品类生物碱)	Datura Meteloides(香曼陀罗);Datura Innoxia(毛曼陀罗根);Datura Innoxia(毛曼陀罗子);Datura Innoxia(毛曼陀罗叶);Datura Innoxia(毛曼陀罗);Japanese Metaplexis(萝藦)	1	YZFJTFVPCWEPND-QPJJXVBHSA-N	C13H21NO4	256.153	326.394	1.07901	pos	[M+H]+	238.142707;257.079544;93.069648;137.022858;72.080601	447016	386120	147726	70756.5	78651.6	74759.6	7.31014e+06	4.75343e+06	4.04777e+06	3.86753e+06
Methyl jasmonate	茉莉酸甲酯	Lipids(脂质类)		Lonicera Japonica(金银花);Lonicera Japonica(忍冬藤);Isatis Indigotica(大青叶);Sinapis Semen(芥子);Brassica Juncea(芥菜);Brassica Juncea(雪菜)	1	GEWDNTWNSAZUDX-WQMVXFAESA-N	C13H20O3	225.148	597.696	1.42117	pos	[M+H]+	225.145889;227.04064;95.085549;207.139077;81.069287	1.41308e+06	1.8204e+06	2.22814e+06	1.61275e+06	1.56051e+06	1.40398e+06	1.80782e+06	1.45977e+06	1.59074e+06	1.60015e+06
Methyl linoleate	亚油酸甲酯	Lipids(脂质类)		Dolicho Lablab(白扁豆);Ligusticum Chuanxiong(川芎);Ligusticum Chuanxiong(香果)	1	WTTJVINHCBCLGX-NQLNTKRDSA-N	C19H34O2	295.262	938.645	0.371863	pos	[M+H]+	295.262357;296.263802;95.085267;81.069281;69.069486	1.66255e+06	2.50998e+06	1.43024e+06	1.42153e+06	4.03207e+06	768606	0	0	0	0
Methyl vanillate	香草酸甲酯	Phenols(酚类)		Hibiscus Taiwanensis(台湾芙蓉);Zingiber Officinale(姜);Zingiber Officinale(干姜);Zingiber Officinale(生姜);Zingiber Officinale(灵芝草);Aristolochia Manshuriensis(关木通);Taraxacum Formosanum(台湾蒲公英)	1	BVWTXUYLKBHMOX-UHFFFAOYSA-N	C9H10O4	182.984	1014.29	2.50049	pos	[M+H]+	113.962922;183.15833;141.958879;111.091119;112.08615	3.34543e+06	3.60332e+06	2.18816e+06	5.72351e+06	4.30518e+06	1.21382e+06	444484	1.11702e+06	305091	631514
Methyllycaconitine		terpenoids(萜类);alkaloid(生物碱)	secoiridoid(裂环环烯醚萜类);mycrane_monoterpenoids(月桂烷型单萜类);menthane_monoterpenoids(薄荷烷型单萜类);lavandulane(薰衣草烷型单萜类);artemisane(蒿烷型单萜类);piperidines(哌啶类生物碱);cyclogeraniane(环香叶烷型单萜类)	Delphinium Elatum(高飞燕草);Delphinium Grandiflorum(翠雀花);Delphinium Grandiflorum(翠雀);Delphinium Omeiense(峨嵋翠雀花)	1	XLTANAWLDBYGFU-UHFFFAOYSA-N	C37H50N2O10	683.353	1040.11	1.53202	pos	[M+H]+	683.349894;683.607332;471.065787;299.218755;197.11644	175219	398526	78610.7	228063	101954	235730	221584	209619	166230	121329
Momordol		脂肪酰类	脂类和类脂分子		1	HDAGCVMZABLHLE-UHFFFAOYSA-N	C26H48O5	441.354	1070.7	0.688244	pos	[M+H]+	441.354501;442.104841;80.947613;66.26873;63.757499	234190	745658	498999	45213.2	442441	881118	275190	302586	369807	226469
monolinolein		Phospholipid(磷脂类)		Pseudostellaria Heterophylla(太子参);Pseudostellaria Heterophylla(异叶假繁缕(太子参));Pseudostellaria Heterophylla(孩儿参);Zingiber Officinale(姜);Zingiber Officinale(干姜);Zingiber Officinale(生姜);Zingiber Officinale(灵芝草);Alisma Orientale(泽泻);Delphinium Cashmerianum(商陆);Delphinium Cashmerianum(克什米尔翠雀)	1	WECGLUPZRHILCT-HZJYTTRNSA-N	C21H38O4	393.239	887.148	0.661626	pos	[M+K]+	155.009663;394.236695;98.983801;57.06984;71.085124	1.55064e+08	2.09082e+08	1.62148e+08	1.18294e+08	1.27212e+08	1.21171e+08	1.20762e+07	1.71403e+07	1.20666e+07	9.02867e+06
MORIN		flavonoids(黄酮类)	flavonols(黄酮醇类);flavones(黄酮类)	Morus Tinctoria(染色桑);Elsholtzia Ciliata(土香薷);Elsholtzia Ciliata(半边苏);Elsholtzia Ciliata(香薷);Garcinia Mangostana(山竹子);Garcinia Mangostana(倒捻子);Garcinia Mangostana(莽吉柿);Morus Serrata(吉隆桑);Prunella Vulgaris(夏枯草);Morus Alba(桑白皮);Morus Alba(桑叶);Morus Alba(白桑);Morus Alba(桑实);Mori Fructus(桑椹);Artocarpus Integrifolia(全缘叶波罗蜜);Ramulus Mori(桑枝);Garcinia Morella(藤黄)	1	YXOLAZRVSSWPPT-UHFFFAOYSA-N	C15H10O7	301.117	433.224	0.218501	pos	[M-H]-	301.216499;283.107392;241.094108;231.101448;226.072636	2.22983e+06	1.26215e+06	986416	2.73011e+06	2.36783e+06	2.91542e+06	475424	100796	457978	208550
Myricetin		flavonoids(黄酮类)	flavonols(黄酮醇类);flavones(黄酮类)	Hypericum Perforatum(贯叶连翘);Hypericum Perforatum(贯叶金丝桃);Hypericum Perforatum(贯??叶连翘);Portulaca Oleracea(马齿苋);Portulaca Oleracea(鲜马齿苋);Ardisiae Japonicae Herba(矮地茶);Polygonum Aviculare(萹蓄);Euphorbia Helioscopia(泽漆);Myrica Rubra(杨梅);Myrica Rubra(杨梅树皮);Astragalus Chinensis(华黄耆);Carthamus Tinctorius(红花);Xanthoceras Sorbifolia(文冠木);Xanthoceras Sorbifolia(文冠果属);Hovenia Dulcis(枳椇根);Hovenia Dulcis(枳椇子);Ho…	1	IKMDFBPHZNJCSN-UHFFFAOYSA-N	C15H10O8	317.031	141.452	0.409365	neg	[M-H]-	271.026421;317.176674;225.021432;108.02236;116.928495	0	56590.9	22763	0	32127.4	0	843210	844487	879580	915228	Myricetin
Myricolal	杨梅惦醇醛	terpenoids(萜类)	cyclogeraniane(环香叶烷型单萜类);lavandulane(薰衣草烷型单萜类);artemisane(蒿烷型单萜类);mycrane_monoterpenoids(月桂烷型单萜类);menthane_monoterpenoids(薄荷烷型单萜类);secoiridoid(裂环环烯醚萜类)		1	IFVLEXPVJXHCAY-UHFFFAOYSA-N	C30H48O2	441.371	657.282	0.488569	pos	[M+H]+	425.268707;443.379912;426.260453;191.107137;69.069618	989729	730771	526936	0	0	0	1.02133e+07	1.99256e+07	1.06656e+07	1.00381e+07	Myricolal
N-Acetyl-Dl-glutamic acid				Pinellia Ternata(半夏);Prinsepiae Nux(蕤仁)	1	RFMMMVDNIPUKGG-UHFFFAOYSA-N	C7H11NO5	206.099	138.626	2.25071	pos	[M+H]+	190.076368;207.137682;165.053164;137.058973;165.971211	4.04458e+08	3.49024e+08	4.25399e+08	4.53794e+08	4.67973e+08	4.28429e+08	1.44002e+08	1.40652e+08	1.14395e+08	1.43226e+08
N-Acetyl-L-glutamate 5-semialdehyde	N-乙酰-L-谷氨酸5-半醛	羧酸类及其衍生物	有机酸及其衍生物		1	BCPSFKBPHHBDAI-LURJTMIESA-N	C7H11NO4	174.075	193.982	3.88173	pos	[M+H]+	174.054426;175.117938;70.064967;60.055358;146.059809	1.63824e+06	1.78933e+06	415686	2.03152e+06	3.34473e+06	3.30556e+06	3.01043e+06	2.9554e+06	3.01232e+06	3.51928e+06
N-Methyl-1-deoxynojirimycin	N-甲基-1-脱氧尻霉素	alkaloid(生物碱)	piperidines(哌啶类生物碱)	Morus Alba(桑白皮);Morus Alba(桑叶);Morus Alba(白桑);Morus Alba(桑实)	1	AAKDPDFZMNYDLR-UHFFFAOYSA-N	C7H15NO4	178.108	1600.6	0.666255	pos	[M+H]+	56.013115;179.092902;178.107364;97.039368;137.082019	8.45096e+06	1.57213e+07	1.60823e+07	1.6053e+07	3.31456e+07	1.48655e+07	1.02657e+07	7.4536e+07	1.30918e+07	2.49426e+07
Naringenin	柚皮素	flavonoids(黄酮类)	dihydrochalcones(二氢查尔酮类);flavanones(二氢黄酮类)	Citrus Reticulata(橘);Citrus Reticulata(南陈);Viscum Angulatum(柿寄生);Viscum Angulatum(棱核槲寄生);Helichrysum Arenarium(沙生蜡菊);Sophora Flavescens(苦参);Hovenia Dulcis(枳椇根);Hovenia Dulcis(枳椇子);Hovenia Dulcis(枳椇);Hovenia Dulcis(北枳椇);Euphorbia Esula(鸡肠狼毒);Euphorbia Esula(细叶大戟);Euphorbia Esula(乳浆大戟);Euphorbia Helioscopia(泽漆);Hedysari Radix(红芪);Daphne Genkwa(芫花根);Prunus Persica(桃);Prunus Persica(桃茎白皮);Prunus Pers…	1	FTVWIRXFELQLPI-UHFFFAOYSA-N	C15H12O5	271.061	739.484	1.34084	neg	[M-H]-	271.064172;151.003994;108.022354;134.895994;119.049891	25850.7	138954	77266.6	301253	83662.5	155351	63735.9	109056	74230.8	52616.1
O-Methylganoderic acid O	邻甲基灵芝酸	异戊烯醇脂类	脂类和类脂分子		1	GXKWNYCHKLAQPO-UDWIEESQSA-N	C37H56O9	645.396	970.489	8.23171	pos	[M+H]+	645.39511;646.400937;628.398492;342.209765;411.91439	197207	341377	237363	405128	137679	321573	178279	144313	69455.5	104055
Oleamide	油酰胺	Lipids(脂质类)		Mahonia Fortunei(细叶功劳叶);Mahonia Fortunei(细叶功劳木);Mahonia Fortunei(十大功劳);Ilex Cornuta(枸骨叶);Ilex Cornuta(枸骨树皮);Cinnamomi Ramulus(桂枝);Evodia Rutaecarpa(吴茱萸);Evodia Rutaecarpa(波氏吴茱萸);Siraitia Grosvenorii(罗汉果);Uncaria Rhynchophylla(钩藤);Cornus Officinalis(山茱萸);Ban-Lan-Gen(板蓝根);Gynostemma Pentaphyllum(绞股蓝);Paeonia Lactiflora Wild(赤芍)	1	FATBGEAMYMYZAF-UHFFFAOYSA-N	C18H35NO	282.278	1023.25	0.403639	pos	[M+H]+	282.280369;283.262602;69.069348;57.069834;83.084933	921650	1.07557e+06	319076	414130	1.18593e+06	2.20418e+06	2.65087e+06	3.18868e+06	1.46058e+06	2.71162e+06
Oleic acid				Sesamum Indicum(胡麻叶);Sesamum Indicum(胡麻);Sesamum Indicum(黑芝麻);Sesamum Indicum(胡麻根);Sesamum Indicum(白芝麻);Mangifera Indica(芒果叶);Mangifera Indica(芒果);Mangifera Indica(芒果核);Mangifera Indica(芒果树皮);Celosia Cristata(鸡冠花);Celosia Cristata(鸡冠子);Artemisia Capillaris(茵陈蒿);Notopterygium Incisum(羌活);Notopterygium Incisum(草本植物羌活);Taraxacum Officinale(药用蒲公英);Vitex Rotundifolia(单叶蔓荆子);Vitex Rotundifolia(蔓荆子);Bru…	1	ZQPPMHVWECSIRJ-KTKRTIGZSA-N	C18H34O2	281.248	1035.89	2.4554	neg	[M-H]-	281.248475;282.2516;106.042002;237.182934;82.899161	1.29519e+06	824852	772178	1.8021e+06	1.48885e+06	1.40128e+06	259986	120033	238435	168214
Oryzarol		酚酯	苯环型化合物		1	QZCTXVLQHKKTGL-UHFFFAOYSA-N	C26H42O3	403.32	608.078	1.96598	pos	[M+H]+	403.249628;404.184192;385.311466;129.017592;185.079657	3.5546e+06	4.92964e+06	3.10316e+06	4.76832e+06	3.53861e+06	5.17443e+06	0	27905.8	26708.2	56565.3
ostruthin		Phenylpropanoids(苯丙素类)	coumarins(香豆素类)	Peucedanum Ostruthium(欧前胡);Cnidium Monnieri(蛇床子)	1	INBMTJJPUABOQJ-VGOFMYFVSA-N	C19H22O3	299.164	206.315	1.71067	pos	[M+H]+	299.162226;256.109479;239.10705;211.110395;281.151377	838760	1.12126e+06	956182	908379	874072	986448	602801	535607	482824	536099
p-Hydroxybenzaldehyde	对羟基安息香醛	Phenols(酚类)		Phellodendron Japonicum(日本黄柏);Taraxacum Formosanum(台湾蒲公英);Toosendan Fructus(川楝子);Semiaquilegiae Radix(天葵子);Fagopyrum Dibotrys(金荞麦);Ban-Lan-Gen(板蓝根);Phellinus Igniarius(桑黄);Daphne Genkwa(芫花根);Descurainia Sophia(葶苈子);Descurainia Sophia(播娘蒿);Descurainia Sophia(南葶苈子);Alpinia Blepharocalyx(云南草蔻);Equisetum Hyemale(木贼);Portulaca Grandiflora(半枝莲);Portulaca Grandiflora(大花马齿苋);Ligusticum Sinense(藁本);Ligust…	1	RGHHSNMVTDWUBI-UHFFFAOYSA-N	C7H6O2	121.028	275.724	6.52024	neg	[M-H]-	121.029522;122.02498;94.030015;92.026759;120.020963	2.87669e+06	3.21815e+06	3.01207e+06	3.01507e+06	2.83978e+06	3.13403e+06	1.554e+07	1.51797e+07	1.52297e+07	1.38117e+07
Panaquinquecol 6	联萘醌6	脂肪酰类	脂类和类脂分子		1	GWHBQXMCXHWXBO-UHFFFAOYSA-N	C19H26O4	319.189	667.896	1.39473	pos	[M+H]+	319.186565;320.223442;233.152391;301.178712;114.054397	6.39331e+06	1.29713e+07	6.06133e+06	2.78484e+07	5.82069e+06	1.03384e+07	4.27823e+06	4.46581e+06	4.13203e+06	3.83241e+06
Panaxtriol	人参三醇	Terpenoids(萜类)	cyclogeraniane(环香叶烷型单萜类);dammarane(达玛烷型);mycrane_monoterpenoids(月桂烷型单萜类);menthane_monoterpenoids(薄荷烷型单萜类);iridoid(环戊烷环烯醚萜类);lavandulane(薰衣草烷型单萜类);artemisane(蒿烷型单萜类);secoiridoid(裂环环烯醚萜类)	Panax Pseudo-Ginseng(假人参);Panax Ginseng(人参芦);Panax Ginseng(人参叶);Panax Ginseng(人参花蕾);Panax Ginseng(人参);Panax ginseng C. A. Mey.(人参); Panax notoginseng (Burk.) F. H. Chen(三七)	1	QFJUYMMIBFBOJY-UXZRXANASA-N	C30H52O4	477.393	801.703	1.10198	pos	[M+H]+	143.106775;478.328511;442.372604;460.386681;144.109045	2.18022e+07	3.17685e+07	3.12483e+07	150620	0	0	0	0	0	0
Parthenolide	小白菊内酯	Sesquiterpenoids(倍半萜类)		Ambrosia(豚草属);Tanacetum Sp.(长叶艾菊);Michelia Yunnanensis(云南含笑);Michelia Champaca(黄缅桂);Parthenium(银胶菊属);Chrysanthemum Parthenium(茼蒿属);Magnolia Praecocissima(皱叶木兰);Carpesium Longifolium(长叶天名精);Tripterygium Wilfordii(雷公藤);Michelia Lanuginosa(长毛含笑)	1	KTEXNACQROZXEV-QLIGOWBFSA-N	C15H20O3	266.172	538.103	1.64866	pos	[M+NH4]+	266.17282;267.177427;143.980005;120.965056;269.190976	4.44026e+06	4.71534e+06	3.7805e+06	6.11977e+06	5.05212e+06	4.47685e+06	802701	240296	502105	274983
Periplogenin	杠柳苷元	Terpenoids(萜类)	cyclogeraniane(环香叶烷型单萜类);mycrane_monoterpenoids(月桂烷型单萜类);menthane_monoterpenoids(薄荷烷型单萜类);iridoid(环戊烷环烯醚萜类);lavandulane(薰衣草烷型单萜类);artemisane(蒿烷型单萜类);Type A cardiac glycosides(甲型强心苷类);secoiridoid(裂环环烯醚萜类)	Periploca Sepium(香加皮);Periploca Sepium(杠柳);Periplocae Cortex(香加皮)	1	QJPCKAJTLHDNCS-FBAXFMHRSA-N	C23H34O5	391.245	766.187	0.891128	pos	[M+H]+	391.246399;392.251645;293.136166;142.058397;83.009544	512894	777686	2.0086e+06	314862	3.08934e+06	3.64638e+06	5.92836e+06	2.4201e+06	5.47612e+06	1.73099e+06
Petroselinic acid	十八碳6烯酸			Foeniculum Vulgare(茴香茎叶);Foeniculum Vulgare(小茴香);Foeniculum Vulgare(茴香根);Ginkgo Biloba(白果叶);Ginkgo Biloba(白果);Ginkgo Biloba(白果树皮);Ginkgo Biloba(白果根);Ginkgo Biloba(银杏);Fructus Carotae(南鹤虱);Coriandrum Sativum(胡荽);Coriandrum Sativum(胡荽子);Coriandrum Sativum(芫荽)	1	CNVZJPUDSLNTQU-UHFFFAOYSA-N	C18H34O2	281.248	1024.03	0.85794	neg	[M-H]-	281.248325;282.252789;106.040341;87.008845;116.928469	9.0254e+06	7.38644e+06	5.24696e+06	1.70157e+07	1.1411e+07	1.3715e+07	0	0	0	0
Phenethylamine	苯乙胺	Aromaticity(芳香族化合物)		Sida Cordifolia(黄花仔);Sida Cordifolia(心叶黄花稔);Acacia Confusa(相思树);Phellodendron Amurense Var. Wilsonii(台湾黄檗);Ephedra Sinica(麻黄根);Ephedra Sinica(麻黄);Desmodium Gangeticum(红母鸡草);Desmodium Gangeticum(大叶山蚂蝗);Coprinus Atramentarius(鬼盖);Crataegus(山里红);Crataegus(山楂属);Acacia(金合欢属);Acacia(金合欢属植物);Phellodendron Amurense(关黄柏);Phellodendron Amurense(黄柏(黄檗))	1	BHHGXPLMPWCGHP-UHFFFAOYSA-N	C8H11N	122.096	61.2976	0.35791	pos	[M+H]+	122.095799;123.055483;95.049365;80.049176;81.070012	3.50916e+06	4.74586e+06	4.73021e+06	3.33007e+06	2.06059e+06	2.75034e+06	1.56622e+06	1.63166e+06	1.59617e+06	1.55086e+06
Phenylethyl 2-Glucoside	2-苯基乙基 beta-D-吡喃葡萄糖苷	Miscellaneous(其他类)		Buddleja Officinalis(密蒙花)	1	MLRIJUWUQTVDQE-RKQHYHRCSA-N	C14H20O6	302.159	180.543	1.07141	pos	[M+NH4]+	86.096611;303.045766;302.103637;72.080372;284.147094	942484	1.10871e+06	1.7909e+06	921088	803927	959541	5.50003e+06	3.32226e+06	3.36765e+06	3.2268e+06
Phenylpyruvic acid				Styrax Benzoin(安息香);Raphanus Sativus(莱菔);Raphanus Sativus(萝卜)	1	BTNMPGBKDVTSJY-UHFFFAOYSA-N	C9H8O3	163.04	339.805	1.14222	neg	[M-H]-	120.053923;164.045312;119.049652;164.895479;121.066375	1.06403e+07	6.31214e+06	9.17009e+06	1.13951e+06	2.71241e+06	2.11284e+06	947346	837813	759169	1.19176e+06
Phthalic anhydride				Phryma Leptostachya(透骨草);Phryma Leptostachya(老婆子针线);Angelica Sinensis(当归)	1	LGRFSURHDFAFJT-UHFFFAOYSA-N	C8H4O3	149.023	618.667	1.21139	pos	[M+H]+	149.022959;93.069715;108.044089;121.027704;107.085294	952498	1.32568e+06	1.0153e+06	1.0697e+06	977948	1.09055e+06	1.26053e+06	1.12804e+06	476894	940229
Picfeltarraenin IA	苦玄参苷IA	Terpenoids(萜类)	mycrane_monoterpenoids(月桂烷型单萜类);menthane_monoterpenoids(薄荷烷型单萜类);iridoid(环戊烷环烯醚萜类);lavandulane(薰衣草烷型单萜类);artemisane(蒿烷型单萜类);secoiridoid(裂环环烯醚萜类);cyclogeraniane(环香叶烷型单萜类)	;Picriae Herba(苦玄参)	1	WPXIIGGPWPYUSJ-YNOTVBMGSA-N	C41H62O13	807.422	390.101	0.0101127	neg	[M+FA]-	201.023159;807.80892;807.368135;188.601898;116.928572	1.91968e+06	1.8698e+06	1.87476e+06	2.16626e+06	2.20342e+06	2.18467e+06	0	0	0	0
Picroside II	胡黄连苷 II	terpenoids(萜类)		Veronica Persica(阿拉伯婆婆纳)	1	AKNILCMFRRDTEY-UHFFFAOYSA-N	C23H28O13	511.147	276.732	3.01347	neg	[M-H]-	153.019379;512.151376;154.02174;109.029207;121.029504	0	0	0	0	0	0	1.2786e+07	1.25709e+07	1.29822e+07	1.221e+07
Pinoresinol 4-O-glucoside	(+)-松脂素-beta-D-吡喃葡萄糖苷	Lignans(木脂素类)		;Forsythiae Fructus(连翘)	1	QLJNETOQFQXTLI-WMYFGKAISA-N	C26H32O11	538.228	409.87	1.09855	pos	[M+NH4]+	137.058853;538.3445;359.147281;72.080407;58.065118	28688.5	0	0	0	0	40155.4	1.13645e+06	1.40584e+06	1.31787e+06	1.70632e+06
PIPECOLATE		alkaloid(生物碱)	piperidines(哌啶类生物碱)	Triglochin Maritimum(海韭菜);Sanguinaria Canadensis(美洲绿桤木);Sanguinaria Canadensis(血根草);Sanguinaria Canadensis(血根草属);Tamarindus Indica(酸角);Dolichos Lablab(扁豆);Dolichos Lablab(扁豆花);Zingiber Officinale(姜);Zingiber Officinale(干姜);Zingiber Officinale(生姜);Zingiber Officinale(灵芝草);Phaseolus Vulgaris(多花杨梅);Phaseolus Vulgaris(菜豆);Vicia Faba(蚕豆);Vicia Faba(蚕豆壳);Vicia Faba(蚕豆叶);Vicia Faba(马蚕豆);Trichosanthes Cu…	1	HXEACLLIILLPRG-UHFFFAOYSA-N	C6H11NO2	152.068	36.2878	3.51668	pos	[M+Na]+	152.067268;154.049614;153.064424;106.048016;56.049279	2.90122e+06	4.03035e+06	2.33058e+06	100332	0	154525	1.91627e+07	2.02793e+07	2.00862e+07	1.64435e+07
Prenyl caffeate		phenylpropanoids(苯丙素类)	penyipropionic acid(苯丙酸类)	Populus Euramericana(意杨);Marrubium Vulgare(欧夏至草)	1	TTYOHMFLCXENHR-GQCTYLIASA-N	C14H16O4	249.111	543.1	1.41256	pos	[M+H]+	249.109731;248.247688;231.101555;205.084427;161.095668	1.40761e+06	1.20191e+06	834891	2.50062e+06	2.22802e+06	1.78132e+06	5.16677e+06	7.31893e+06	5.96675e+06	5.69391e+06
PYRIDOXINE		alkaloid(生物碱)	pyridines(吡啶类生物碱)	Tanacetum Coccineum(红花除虫菊);Illicium Verum(八角茴香);Illicium Verum(八角);Apis Cerana(蜂蜜);Apis Cerana(东方蜜蜂);Apis Cerana(蜂毒);Apis Cerana(蜂乳);Saccharum(甘蔗);Zea Mays(玉蜀黍);Zea Mays(玉米);Zea Mays(玉米麸);Bos Taurus Domesticus(牛乳);Bos Taurus Domesticus(牛肺);Bos Taurus Domesticus(牛黄);Bos Taurus Domesticus(牛肾);Bos Taurus Domesticus(牛肝);Bos Taurus Domesticus(霞天膏);Agaricus Campestris(蘑菇);Panax Quinquefolium(西洋参);Panax…	1	LXNHXLLTXMVWPM-UHFFFAOYSA-N	C8H11NO3	152.078	298.033	52.9761	pos	[M-H2O+H]+	152.067641;153.05373;125.059634;111.043015;106.073109	684643	572045	1.25883e+06	709779	619781	541691	5.27194e+07	5.33697e+07	5.44038e+07	5.4683e+07
PYROGALLOL				Peperomia Heyneana(蒙自草胡椒);Rheum Maximowiczii(马氏大黄);Canarii Fructus(青果);Paeonia Lactiflora Wild(赤芍);Ceratonia Siliqua(长角豆);Euphorbia Lathyris(续随子茎中白汁);Euphorbia Lathyris(续随子 (大戟属));Euphorbia Lathyris(千金子);Rosa Rugosa(玫瑰花);Rosa Rugosa(蔷薇属);Paeonia Lactiflora(白芍);Paeonia Lactiflora(芍药);Eucommia Ulmoides(杜仲叶);Rubus Rigidus(坚硬悬钩子);Saxifraga Stolonifera(虎耳草);Geum Urbanum(香草水杨梅);Rosa Multiflora(蔷薇);Rosa…	1	WQGWDDDVZFFDIG-UHFFFAOYSA-N	C6H6O3	125.024	1619.41	2.96231	neg	[M-H]-	125.024145;125.87402;96.959994;69.034312;81.034805	1.61209e+06	5.34141e+06	2.60819e+06	1.7049e+06	1.7532e+06	3.16863e+06	1.28621e+07	1.08234e+07	1.59065e+07	1.42399e+07
Quinoline		alkaloid(生物碱)	quinolines(喹啉类生物碱);pyridines(吡啶类生物碱)	Eriobotrya Japonica(枇杷叶);Eriobotrya Japonica(枇杷);Eriobotrya Japonica(枇杷核);Lonicera Japonica(金银花);Lonicera Japonica(忍冬藤)	1	SMWDFEZZVXVKRB-UHFFFAOYSA-N	C9H7N	130.065	583.145	2.88218	pos	[M+H]+	130.064315;131.06749;84.044108;103.054186;72.080487	3.57787e+07	2.07993e+07	2.30688e+07	4.19684e+07	6.6098e+07	5.3313e+07	0	0	0	0
Raffinose	棉籽糖	Organic oxygen compounds(有机氧化合物)		Gentiana Rigescens(滇龙胆);Gentiana Rigescens(滇龙胆草);Cassia Tora(决明子);Alisma Orientale(泽泻);Dolicho Lablab(白扁豆);Baileya Multiradiata(白莱氏菊);Plantago Asiatica(车前);Plantago Asiatica(植物车前);Plantago Asiatica(车前草);Rehmannia Glutinosa(干地黄);Rehmannia Glutinosa(熟地黄);Rehmannia Glutinosa(生地黄);Rehmannia Glutinosa(紫地黄);Rehmannia Glutinosa(地黄);Rehmannia Glutinosa(鲜地黄(生地));Gentiana Scabra(粗糙龙胆);Gentiana Scabra(龙胆);B…	1	MUPFEKGTMRGPLJ-ZQSKZDJDSA-N	C18H32O16	549.166	45.6838	1.33261	neg	[M+FA]-	96.959806;551.145;191.021914;111.008693;85.02952	0	0	0	0	0	0	1.30326e+07	2.64101e+07	2.43646e+07	2.28338e+07
Ranupenin 3-rutinoside		黄酮类	苯丙素类		1	AWDJLPGVCMQRAF-UHFFFAOYSA-N	C28H32O17	641.17	328.435	1.15304	pos	[M+H]+	317.061289;641.32456;70.06491;479.12196;406.988721	0	0	0	0	24286.3	0	1.92833e+06	2.14301e+06	2.2138e+06	1.90048e+06
Rinderine	凌德草碱	alkaloid(生物碱)		Cynoglossum Laevigatus(药用倒提壶);Cistanche Deserticola(肉苁蓉);Digitalis Purpurea(毛地黄);Cistanche Salsa(盐生肉苁蓉);Giant Knotweed Rhizome(斑草);Cynoglossum Amabile(狗屎花);Cynoglossum Amabile(倒提壶);Symphytum Caucasicum(辛菲草);Rehmannia Glutinosa(干地黄);Rehmannia Glutinosa(熟地黄);Rehmannia Glutinosa(生地黄);Rehmannia Glutinosa(紫地黄);Rehmannia Glutinosa(地黄);Rehmannia Glutinosa(鲜地黄(生地))	1	SFVVQRJOGUKCEG-UHFFFAOYSA-N	C15H25NO5	300.18	359.805	2.07265	pos	[M+H]+	283.170898;301.178681;180.072119;152.078112;179.069845	9.37234e+06	1.55978e+07	7.21275e+06	1.27432e+06	6.55925e+06	637756	7.60126e+06	8.06815e+06	7.08342e+06	7.7399e+06
Rotundine A	左旋延胡索乙素A	吡啶及其衍生物	有机杂环化合物		1	RNURUJBYBMGADV-UHFFFAOYSA-N	C15H21NO	232.168	636.198	2.64499	pos	[M+H]+	232.168711;233.17568;215.141602;110.059298;214.160101	54742	0	90049.4	0	0	0	8.36366e+06	8.60097e+06	9.19866e+06	9.15097e+06	Rotundine A
Rubiadin	甲基异茜草素	quinones(醌类)	anthraquinones(蒽醌类)	Morinda Officinalis(巴戟天);Morinda Umbellata(羊角藤);Rabdosia Rubescens(冬凌草);Rabdosia Rubescens(碎米桠);Hymenodictyon Excelsum(土连翘);Rubia Cordifolia(茜草根)	1	IRZTUXPRIUZXMP-UHFFFAOYSA-N	C15H10O4	253.051	428.166	1.47669	neg	[M-H]-	253.051333;254.054097;123.045972;134.894136;209.059751	562257	459534	999371	299471	1.3688e+06	2.2494e+06	256394	333022	283019	276368
Safflomin A	羟基红花黄色素A	Chalcones(查尔酮类)		Rhodiola Sacra(圣地红景天);Carthamus Tinctorius(红花);Carthami Flos(红花)	1	IAVUBSCVWHLRGE-UXEKTNMQSA-N	C27H32O16	611.163	213.567	1.25042	neg	[M-H]-	116.9281;612.185428;167.036263;101.024681;125.025607	0	0	0	0	0	0	702767	903083	725021	594297
Salsolidine		alkaloid(生物碱)	tetrahydroisoquinolines(四氢异喹啉类生物碱)	Salsola Collina(猪毛菜)	1	HMYJLVDKPJHJCF-UHFFFAOYSA-N	C12H17NO2	208.132	258.873	1.54328	pos	[M+H]+	208.133655;209.042035;72.080678;137.059667;81.069445	745770	736401	579543	404621	651022	535276	6.2605e+06	6.91769e+06	5.805e+06	5.5566e+06
Salsoline		alkaloid(生物碱)	tetrahydroisoquinolines(四氢异喹啉类生物碱)	Salsola Collina(猪毛菜)	1	YTPRLBGPGZHUPD-UHFFFAOYSA-N	C11H15NO2	194.117	440.457	0.430458	pos	[M+H]+	177.053899;195.118122;145.027596;139.057941;138.05495	4.7205e+06	3.83896e+06	3.70603e+06	4.11935e+06	3.89419e+06	4.10685e+06	9.10572e+06	9.3276e+06	9.42091e+06	9.00139e+06
Santene	檀烯			Ambrosia Confertiflora(密花豚草);Santalum Album(檀香);Bupleurum Chinense(柴胡);Bupleurum Chinense(北柴胡);Mentha Rotundifolia(鱼香草);Mentha Rotundifolia(圆叶薄荷)	1	LSIXBBPOJBJQHN-UHFFFAOYSA-N	C9H14	123.116	429.068	2.38151	pos	[M+H]+	123.04423;124.038126;95.049363;81.069923;67.05394	792076	884036	0	234260	0	0	8.2288e+06	8.81851e+06	7.70901e+06	9.21322e+06	Santene
Semilepidinoside B	半独行菜素苷B	糖类	有机氧化合物		1	ASPNXCICLVYQCJ-UHFFFAOYSA-N	C17H22N2O7	367.148	135.402	1.03279	pos	[M+H]+	189.074339;368.145969;351.126848;188.069219;206.097659	8.06923e+06	8.48443e+06	1.66045e+07	4.6005e+06	4.83651e+06	3.44099e+06	8.89918e+07	8.74048e+07	8.34884e+07	8.6887e+07
Senecionine	千里光碱	Alkaloids(生物碱)		Senecio Vulgaris(欧洲千里光);Senecio Faberi(峨眉千里光);Crotalaria Breviflora(短花猪屎豆);Crotalaria Incana(光叶猪屎豆);Crotalaria Incana(圆叶猪屎豆);Senecio Brasiliensis(巴西千里光);Senecio Oryzetorum(大白顶草);Senecio Oryzetorum(田野千里光);Trollius Chinensis(金莲花);Senecio Squalidus(牛津千里光);Ligularia Japonica(大头橐吾);Senecio Alpinus(牙克贝千里光);Senecio Jacobaea(草甸千里光);Senecio Jacobaea(新疆千里光);Senecio Integerrimus(全缘千里光);Senecio Scandens Buch…	1	HKODIGSRFALUTA-JTLQZVBZSA-N	C18H25NO5	336.179	573.133	0.421989	pos	[M+H]+	336.178169;337.253611;276.169883;291.121499;148.083677	1.73251e+06	565535	5.92725e+06	4.47885e+06	6.82044e+06	1.50984e+06	245283	318974	328572	239790
Serine	丝氨酸	Amino acid derivatives(氨基酸衍生物)			1	MTCFGRXMJLQNBG-REOHCLBHSA-N	C3H7NO3	106.049	172.861	3.80614	pos	[M+H]+	60.044123;107.049069;106.049533;88.038595;79.054199	1.01126e+06	4.08255e+06	576628	4.40151e+06	5.68376e+06	3.70049e+06	782577	595001	556678	679282
Setarin		香豆素类及其衍生物	苯丙素类		1	UUTFFHNHMRSARV-UHFFFAOYSA-N	C12H10O3	203.07	460.551	2.15496	pos	[M+H]+	161.059476;203.180427;147.117132;105.069254;119.085243	1.58002e+06	256949	1.90294e+06	2.05514e+06	1.86512e+06	1.76264e+06	2.67763e+06	2.77506e+06	2.67211e+06	3.02468e+06
shogaol	6-姜烯酚	Phenols(酚类)		Lindera Triloba(三叶钓樟);Zingiber Officinale(姜);Zingiber Officinale(干姜);Zingiber Officinale(生姜);Zingiber Officinale(灵芝草);Zingiber Aromaticum(芳香姜)	1	OQWKEEOHDMUXEO-BQYQJAHWSA-N	C17H24O3	315.133	383.541	0.420102	pos	[M+K]+	162.055161;315.239701;166.086955;154.086315;153.017448	31250.5	0	0	0	0	0	2.16951e+06	2.06739e+06	2.20311e+06	2.17789e+06
Sinapine		phenylpropanoids(苯丙素类)	penyipropionic acid(苯丙酸类)	Raphanus Sativus(莱菔);Raphanus Sativus(萝卜);Sinapis Alba(白芥子);Citrus Limon(柠檬叶);Citrus Limon(柠檬皮);Citrus Limon(柠檬根);Brassica Juncea(芥菜);Brassica Juncea(雪菜);Brassica Oleracea Var. Capitata(甘蓝);Foeniculum Vulgare(茴香茎叶);Foeniculum Vulgare(小茴香);Foeniculum Vulgare(茴香根);Stemona Kerrii(地梢瓜);Urtica Dioica(异株荨麻);Asarum Europaeum(欧细辛);Vitis Vinifera(酿酒葡萄);Vitis Vinifera(葡萄藤叶);Vitis Vinifera(葡萄);Citrus Limoni…	1	HUJXHFRXWWGYQH-UHFFFAOYSA-O	C16H24NO5+	310.164	298.959	1.57962	pos	[M+H]+	292.156425;311.12833;251.104535;279.102566;72.080434	1.7745e+06	1.56952e+06	990628	51902.1	101806	38312.4	9.98147e+06	1.01491e+07	1.01245e+07	1.61368e+07
Sinomenine	青藤碱	Alkaloids(生物碱)		;Sinomenii Caulis(青风藤)	1	INYYVPJSBIVGPH-QHRIQVFBSA-N	C19H23NO4	330.169	643.717	9.3192	pos	[M+H]+	330.163823;331.081855;316.056491;98.059806;223.079492	1.78917e+06	1.19213e+06	1.46109e+06	2.70017e+06	606037	1.35659e+06	1.42309e+06	325337	114649	538047
Stearic acid	硬脂酸	Fatty acids(脂肪酸类)		Abrus Cantoniensis(鸡骨草);Aquilaria Sinensis(白木香);Aquilaria Sinensis(牙香树);Aquilaria Sinensis(植物沉香);Pongamia Pinnata(水流豆);Bupleurum Chinense(柴胡);Bupleurum Chinense(北柴胡);Saxifraga Stolonifera(虎耳草);Descurainia Sophia(葶苈子);Descurainia Sophia(播娘蒿);Descurainia Sophia(南葶苈子);Cassia Obtusifolia(决明);Cassia Obtusifolia(决明,钝叶决明);Saposhnikovia Divaricata(防风);Alisma Orientale(泽泻);Lytta Vesicatoria(斑蝥);Lytta Vesi…	1	QIQXTHQIDYTFRH-UHFFFAOYSA-N	C18H36O2	283.265	1090.4	1.90965	neg	[M-H]-	283.263324;284.266762;268.036306;106.040466;82.04145	1.48557e+07	9.36437e+06	1.11671e+07	1.40291e+07	7.44004e+06	1.77033e+07	8844	0	32901.4	52668.4
Sternbin	圣草酚-7-甲醚	flavonoids(黄酮类)	flavanones(二氢黄酮类);dihydrochalcones(二氢查尔酮类)	Blumea Glomerata(团集艾纳香)	1	DSAJORLEPQBKDA-UHFFFAOYSA-N	C16H14O6	303.085	399.189	0.942812	pos	[M+H]+	303.04568;153.01768;177.053652;304.04904;72.080602	148186	45716.3	250364	26074.7	431525	0	0	0	111062	91300.2
Stigmasterol	豆甾醇	类固醇及其衍生物	脂类和类脂分子	Trichosanthes Kirilowii Maxim(植物瓜蒌);Euphorbia Lathyris(续随子茎中白汁);Euphorbia Lathyris(续随子 (大戟属));Euphorbia Lathyris(千金子);Bombax Ceiba(木棉花);Taraxacum Formosanum(台湾蒲公英);Clematidis Armandii Caulis(川木通);Litchi Chinensis(荔枝核);Litchi Chinensis(荔枝);Nicandra Physaloides(假酸浆);Ban-Lan-Gen(板蓝根);Sojae Semen Nigrum(黑豆);Plantago Major(大车前);Achillea Sp.(菊三七);Coriandrum Sativum(胡荽);Coriandrum Sativum(胡荽子);Coriandru…	1	HCXVJBMSMIARIN-PHZDYDNGSA-N	C29H48O	395.365	1248.62		pos	[M-H2O+H]+		3.69477e+06	1.96046e+06	2.11467e+06	3.95236e+06	2.08443e+06	7.55187e+06	0	0	0	0
SUBERATE				Hibiscus Syriacus(木槿皮);Hibiscus Syriacus(木槿子);Hibiscus Syriacus(木槿花);Ruta Graveolens(臭草);Ruta Graveolens(芸香);Bufo Bufo Gargarizans(蟾酥);Bufo Bufo Gargarizans(蟾蜍胆);Bufo Bufo Gargarizans(蟾蜍);Bufo Bufo Gargarizans(蟾皮);Ricinus Communis(蓖麻叶);Ricinus Communis(蓖麻根);Ricinus Communis(蓖麻);Ricinus Communis(蓖麻油)	1	TYFQFVWCELRYAO-UHFFFAOYSA-N	C8H14O4	139.075	50.2087	1.17489	pos	[M-2H2O+H]+	93.069507;140.033072;139.074846;97.064748;111.04315	0	0	0	0	0	0	3.15644e+06	2.94172e+06	2.78354e+06	3.03455e+06
Tacrolimus		Terpenoids(萜类)	mycrane_monoterpenoids(月桂烷型单萜类);piperidines(哌啶类生物碱)	Berberis(小檗);Coptis Chinensis(黄连);Coptis Chinensis(短萼黄连)	1	QJJXYPPXXYFBGM-LFZNUXCKSA-N	C44H69NO12	804.485	800.042	3.86847	pos	[M+H]+	105.069152;805.492714;805.520162;788.448901;368.197242	66099.1	26002.1	101672	0	0	31844.1	9.8747e+06	8.43172e+06	7.67534e+06	5.7701e+06	Tacrolimus
Theophylline	茶碱	咪唑嘧啶	有机杂环化合物		1	ZFXYFBGIUFBOJW-UHFFFAOYSA-N	C7H8N4O2	219.026	36.0755	1.80857	pos	[M+H]+	219.0266;84.08129;71.142723;215.687801;133.037055	2.69855e+07	1.91449e+07	2.22108e+07	1.57516e+07	1.58612e+07	1.62848e+07	4.86313e+07	4.55731e+07	4.04825e+07	5.26089e+07
Thymidine	胸苷	Alkaloids(生物碱)		;	1	IQFYYKKMVGJFEH-XLPZGREQSA-N	C10H14N2O5	241.083	66.0258	1.10765	neg	[M-H]-	241.084366;241.791464;151.050784;134.894606;125.035566	9.57886e+06	1.07853e+07	9.36533e+06	9.30034e+06	1.02176e+07	1.01113e+07	4.84387e+06	5.31577e+06	5.32305e+06	5.07899e+06
Trans-Cinnamic acid	肉桂酸	Phenylpropanoids(苯丙素类)	penyipropionic acid(苯丙酸类)	Picrorhiza Kurrooa(胡黄连);Scirpus Fluviatilis(三棱);Ephedra Equisetina(木贼麻黄);Fritillaria Cirrhosa(川贝母);Foeniculum Vulgare(茴香茎叶);Foeniculum Vulgare(小茴香);Foeniculum Vulgare(茴香根);Plantago Major(大车前);Lycii Cortex(地骨皮);Goniothalamus Amuyon(台湾哥纳香);Harpagophytum Procumbens(南非钩麻);Portulaca Grandiflora(半枝莲);Portulaca Grandiflora(大花马齿苋);Solidago Decurrens(一枝黄花);Campsis Grandiflora(紫葳科植物凌霄);Campsis Grandiflora(…	1	WBYWAXJHAXSJNI-VOTSOKGWSA-N	C9H8O2	149.059	50.1122	1.14877	pos	[M+H]+	121.064474;150.090187;149.059735;93.069533;139.075232	0	0	43029.9	0	0	364519	1.55526e+07	1.24659e+07	1.27951e+07	1.57953e+07
Tricine				Lygodiaceae(曲轴海金沙);Lygodiaceae(海金沙);Imperata Cylindrica Var. Major(茅草叶);Imperata Cylindrica Var. Major(白茅);Imperata Cylindrica Var. Major(白茅根)	1	SEQKRHFRPICQDD-UHFFFAOYSA-N	C6H13NO5	192.123	1496.19	3.36168	pos	[M+H]+	69.991912;193.124383;110.070387;151.097391;109.076178	2.00173e+07	2.63445e+07	2.0356e+07	2.02016e+07	2.64633e+07	2.16826e+07	2.29744e+07	3.32722e+07	4.20678e+07	1.50888e+07
TRIGONELLINE		alkaloid(生物碱)	pyridines(吡啶类生物碱)	Strophanthus Divaricatus(羊角拗子);Strophanthus Divaricatus(羊角拗);Quisqualis Indica(使君子叶);Cannabis Sativa(大麻);Cannabis Sativa(麻根);Cannabis Sativa(火麻仁);Cannabis Sativa(麻花);Cannabis Sativa(麻叶);Morus Alba(桑白皮);Morus Alba(桑叶);Morus Alba(白桑);Morus Alba(桑实);Solanum Melongena(茄);Solanum Melongena(茄叶);Solanum Melongena(茄子);Lycopersicon Esculentum(番茄);Abrus Precatorius(相思藤);Trigonella Foenum-Graecum(葫芦巴);Trigo…	1	WWNNZCOKKKDOPX-UHFFFAOYSA-N	C7H7NO2	138.055	163.699	3.47273	pos	[M+H]+	138.054882;139.038106;120.044396;111.043483;95.048728	844898	183410	364950	396096	525466	188315	5.42774e+06	6.62031e+06	5.40132e+06	5.89641e+06
Trimethyloxazole	三甲基恶唑	恶唑	有机杂环化合物		1	ZRLDBDZSLLGDOX-UHFFFAOYSA-N	C6H9NO	112.075	296.45	0.55129	pos	[M+H]+	112.08731;113.023496;88.502431;100.509682;100.010517	181404	49023.9	58871.4	0	249560	0	2.11864e+06	2.25834e+06	1.31692e+06	2.29381e+06	Trimethyloxazole
Tryptophol		alkaloid(生物碱)	pyrrolidines(吡咯类生物碱);simple indoles(简单吲哚类生物碱)	Mori Fructus(桑椹);Ircinia Sp.(洋海绵属);Spongia Sp.(角骨海绵属)	1	MBBOMCVGYCRMEA-UHFFFAOYSA-N	C10H11NO	162.091	390.308	2.55544	pos	[M+H]+	144.079779;163.038011;162.08941;135.043446;145.027106	3.08756e+06	2.65863e+06	3.64512e+06	2.75675e+06	4.94405e+06	2.59981e+06	1.46223e+06	1.6273e+06	1.50642e+06	1.56981e+06
Tuberostemonine	对叶百部碱	Terpenoids(萜类)	secoiridoid(裂环环烯醚萜类);mycrane_monoterpenoids(月桂烷型单萜类);menthane_monoterpenoids(薄荷烷型单萜类);lavandulane(薰衣草烷型单萜类)	Stemona Tuberosae(对叶百部);Stemona Sessilifolia(直立百部);Stemona Japonica(百部);Stemona Japonica(蔓生百部);Stemonae Radix(百部)	1	GYOGHROCTSEKDY-JJDZUBOLSA-N	C22H33NO4	376.247	549.313	1.30767	pos	[M+H]+	358.235669;377.162532;72.080353;376.253354;85.027742	92573.6	157951	276279	39231.9	76129	107078	2.02125e+06	1.97262e+06	2.10696e+06	2.09001e+06
Tulipinolide				Taxus Yunnanensis(云南红豆杉);Ambrosia Chamissonis(查米森豚草);Tulipa(郁金香);Liriodendron Tulipifera(北美鹅掌楸);Ambrosia Dumosa(白刺果豚草)	1	UPNVKIZABMRHNR-ZUYWJZQFSA-N	C17H22O4	308.184	361.646	2.52431	pos	[M+NH4]+	147.04438;309.095518;308.183369;262.142748;121.064753	63860.3	159635	166836	55973.7	109783	109314	1.9839e+06	1.91982e+06	2.20478e+06	1.51725e+06
Tyramine				Capsella Bursa-Pastoris(荠菜子);Hordei Fructus Germinatus(麦芽);Lolium Multiflorum(多花黑麦草);Lamium Barbatum(野芝麻);Hordeum Vulgare(大麦);Glycine Max(酱);Glycine Max(大豆);Glycine Max(豆油);Glycine Max(毛豆);Glycine Max(黑大豆);Chelidonium Majus(白屈菜);Typha Angustata(蒲黄);Claviceps Purpurea(麦角菌);Claviceps Purpurea(麦角);Lophophora Williamsii(暗绿龙舌兰);Lophophora Williamsii(乌羽玉);Datura Metel(洋金花);Datura Metel(曼陀罗叶);Datura Met…	1	DZGWFCGJZKJUFP-UHFFFAOYSA-N	C8H11NO	121.064	877.087	2.27195	pos	[M+H-NH3]+	121.064443;122.070248;93.069455;105.044499;95.048424	1.87509e+06	2.27174e+06	2.46352e+06	2.13522e+06	2.28707e+06	2.43178e+06	1.78302e+07	1.65185e+07	6.63075e+06	1.02169e+07
Tyrosine	酪氨酸	Amino acid derivatives(氨基酸衍生物)		Atractylodes Macrocephala(白术);Trichosanthes Kirilowii(栝楼子);Arctium Lappa(牛蒡子);Arctium Lappa(牛蒡根);Arctium Lappa(牛蒡);Arctium Lappa(牛蒡叶);Dioscorea Batatas(山药);Rubus Idaeus(覆盆子);Rubus Idaeus(丹参);Bamusaeconcretiosilicea(天竺黄);Pinellia Ternata(半夏);Santalum Album(檀香)	1	OUYCCCASQSFEME-UHFFFAOYSA-N	C9H11NO3	182.08	35.8308	2.57163	pos	[M+H]+	166.048006;184.075065;86.096464;185.038749;124.998969	5.89015e+06	6.44837e+06	7.76754e+06	5.87809e+06	5.43008e+06	6.85748e+06	4.73193e+07	4.99079e+07	4.95826e+07	4.1622e+07
Venoterpine	喜树次碱	alkaloid(生物碱)	pyridines(吡啶类生物碱)	Gentiana Tibetica(西藏秦艽)	1	IOIGOIPHPUCFOB-UHFFFAOYSA-N	C9H11NO	150.091	54.5119	0.94957	pos	[M+H]+	150.090144;151.037169;105.069164;121.064571;133.064747	1.69114e+07	1.26158e+07	1.71671e+07	1.39484e+07	1.75844e+07	1.45099e+07	1.17707e+07	9.64915e+06	1.07233e+07	1.06349e+07
Verbascoside	毛蕊花糖苷	phenylpropanoids(苯丙素类)	penyipropionic acid(苯丙酸类)	Phlomis Brunneogaleata(棕盔糙苏);Callicarpa Formosana(杜虹花);Baphicacanthus Cusia(马蓝根);Rehmannia Glutinosa(干地黄);Rehmannia Glutinosa(熟地黄);Rehmannia Glutinosa(生地黄);Rehmannia Glutinosa(紫地黄);Rehmannia Glutinosa(地黄);Rehmannia Glutinosa(鲜地黄(生地));Buddleja Officinalis(密蒙花);Pogostemon Cablin(广藿香);Forsythia(连翘属);Sideritis(毒马草属);Verbascum Wiedemannianum(紫花冠毛蕊花);Marrubium Vulgare(欧夏至草);Ligustrum Robustum(粗壮女贞);For…	1	FBSKJMQYURKNSU-UHFFFAOYSA-N	C29H36O15	642.236	391.833	6.01072	pos	[M+NH4]+	179.070037;642.391319;70.064819;86.09593;624.375378	0	0	0	0	0	0	1.12602e+06	1.12193e+06	1.21123e+06	1.3292e+06
β-Gentiobiose	蜜二糖;密二糖;蜜二醣活力素;蜜二糖水合物	Miscellaneous(其他类)		Crocus Sativus(藏红花);Crocus Sativus(番红花);Crocus Sativus(西红花);Eucommia Ulmoides(杜仲叶);Salvia Blepharophylla(睡菜);Murraya Koenigii(印度九里香);Murraya Koenigii(可因氏月橘)	1	DLRVVLDZNNYCBX-CQUJWQHSSA-N	C12H22O11	381.079	121.19	1.92692	pos	[M+K]+	381.080126;70.065032;86.095859;142.050279;84.080371	0	15551.7	0	11749.6	0	0	2.16191e+06	3.38552e+06	5.70824e+06	4.35407e+06
monoolein	油酸甘油单酯	Ester(酯类)		Mangifera Indica(芒果叶);Mangifera Indica(芒果);Mangifera Indica(芒果核);Mangifera Indica(芒果树皮)	0.999999	RZRNAYUHWVFMIP-KTKRTIGZSA-N	C21H40O4	357.298	979.148	2.24587	pos	[M+H]+	247.242164;265.253212;358.372093;69.069621;95.085219	4.00784e+06	1.557e+06	2.43959e+06	5.29998e+06	4.99246e+06	6.97403e+06	392359	376587	255025	184918
Sesamol	芝麻酚			Magnolia Mutabilis(变形木兰);Artemisia Absinthium(中亚苦蒿);Sesamum Indicum(胡麻叶);Sesamum Indicum(胡麻);Sesamum Indicum(黑芝麻);Sesamum Indicum(胡麻根);Sesamum Indicum(白芝麻);Piper Longum L.(荜茇);Asarum Sieboldii(细辛);Ruta Montana(蒙大拿芸香);Acanthopanax Gracilistylus(五加皮);Acanthopanax Gracilistylus(五加);Zanthoxylum Acanthopodium(刺花椒);Paulownia Tomentosa(毛泡桐);Eleutherococcus Senticosus(刺五加);Zanthoxylum Piperitum(胡椒花椒);Aca…	0.999998	LUSZGTFNYDARNI-UHFFFAOYSA-N	C7H6O3	139.038	318.06	4.10618	pos	[M+H]+	111.04326;139.037827;139.980743;93.03291;116.965448	654941	1.01966e+06	987210	684868	693592	996840	601217	455747	446433	929772
Apigenin 7-O-glucuronide	芹菜素-7-O-葡萄糖醛酸苷	Flavonoids(黄酮类)	flavones(黄酮类)	;Ixeris Sonchifolia (Bge.) Hance(苦碟子)	0.999998	JBFOLLJCGUCDQP-ZFORQUDYSA-N	C21H18O11	445.081	356.826	9.09984	neg	[M-H]-	269.045503;113.025042;445.191257;85.029206;175.024035	27026.1	0	30315.3	0	0	41955.2	3.04125e+06	286031	309227	3.03786e+06	Apigenin 7-O-glucuronide
Enterolactone		phenylpropanoids(苯丙素类)	lignans(木脂素类)	Brassicaceae(十字花科)	0.999996	HVDGDHBAMCBBLR-UHFFFAOYSA-N	C18H18O4	299.125	623.98	0.954935	pos	[M+H]+	299.12492;300.121219;256.108974;253.15678;239.107189	7.49695e+06	1.56262e+07	8.51701e+06	1.81391e+07	1.1493e+07	2.04886e+07	0	0	0	42464.1
3-(3-Furanyl)-2-methyl-2-propenal	3-(3-呋喃基)-2-甲基-2-丙烯醛	杂环化合物	有机杂环化合物		0.999996	WHDVHEXMVPUJNI-DAXSKMNVSA-N	C8H8O2	137.059	25.3043	1.96099	pos	[M+H]+	137.059025;109.065032;137.986545;81.069958;114.97111	5.15745e+06	8.37971e+06	7.65602e+06	8.14944e+06	5.97653e+06	8.17598e+06	6.025e+06	4.03216e+06	2.53209e+06	5.44815e+06
4-HYDROXY-2-QUINOLINECARBOXYLIC ACID		alkaloid(生物碱)	pyridines(吡啶类生物碱);quinolines(喹啉类生物碱)	Notopterygium Incisum(羌活);Notopterygium Incisum(草本植物羌活);Ephedra Sinica(麻黄根);Ephedra Sinica(麻黄)	0.999994	HCZHHEIFKROPDY-UHFFFAOYSA-N	C10H7NO3	190.049	163.921	0.735504	pos	[M+H]+	190.04844;162.055062;191.052419;163.058438;144.042984	2.38432e+07	2.31776e+07	2.95573e+07	3.91918e+07	1.99439e+07	3.35862e+07	4.71607e+07	6.9053e+07	4.61575e+07	4.72257e+07
Kaempferol-3-O-alpha-L-arabinoside	山柰酚-3-O-α-L-阿拉伯糖苷	Flavonoids(黄酮类)	flavones(黄酮类);flavonols(黄酮醇类)		0.999987	RNVUDWOQYYWXBJ-BWYUNELBSA-N	C20H18O10	419.095	382.308	2.3919	pos	[M+H]+	287.055942;73.028057;419.246651;72.080485;288.056855	3.04166e+06	2.21945e+06	2.08203e+06	3.25515e+06	4.61845e+06	3.40604e+06	2.26584e+06	1.96553e+06	2.07709e+06	2.18236e+06
Valine	缬氨酸	alkaloid(生物碱)		Ziziphus Jujuba(大枣);Vigna Radiata(绿豆);Atractylodes Macrocephala(白术);Trichosanthes Kirilowii(栝楼子);Rubus Idaeus(覆盆子);Rubus Idaeus(丹参);Bamusaeconcretiosilicea(天竺黄);Pinellia Ternata(半夏);Santalum Album(檀香);Platycodon Grandiflorum(桔梗);Arctium Lappa(牛蒡子);Arctium Lappa(牛蒡根);Arctium Lappa(牛蒡);Arctium Lappa(牛蒡叶);Dioscorea Batatas(山药);Euryale Ferox(芡实根);Euryale Ferox(芡);Euryale Ferox(芡实)	0.999984	KZSNJWFQEVHDMF-UHFFFAOYSA-N	C5H11NO2	118.086	1266.86	1.90025	pos	[M+H]+	118.086371;59.072877;119.085002;58.064844;105.044438	4.9292e+06	1.24164e+07	2.97697e+06	4.3373e+06	2.5454e+06	1.01552e+07	890893	861100	602092	758115
2-(3,4-dihydroxyphenyl)-3,5,7-trihydroxy-3,4-dihydro-2H-1-benzopyran-4-one	花旗松素	黄酮类	苯丙素类		0.999981	CXQWRCVTCMQVQX-UHFFFAOYSA-N	C15H12O7	305.067	267.089	6.43565	pos	[M+H]+	153.017403;259.061805;305.172385;231.064571;149.022709	266506	221502	229181	490214	520584	397247	462575	439431	1.32316e+06	443825
Methyl 2-furoate	2-糠酸甲酯			Ligusticum Chuanxiong(川芎);Ligusticum Chuanxiong(香果);Siraitia Grosvenorii(罗汉果);Cornus Officinalis(山茱萸);Ephedra Sinica(麻黄根);Ephedra Sinica(麻黄)	0.99998	HDJLSECJEQSPKW-UHFFFAOYSA-N	C6H6O3	127.038	125.022	3.47169	pos	[M+H]+	127.039086;109.028316;128.042113;81.033377;43.017877	3.36417e+07	3.09006e+07	3.39798e+07	3.07192e+07	3.07433e+07	3.10116e+07	2.59971e+08	2.30428e+08	3.12065e+08	2.52487e+08
Persicachrome	桃色	异戊烯醇脂类	脂类和类脂分子		0.999975	MLVPRCYREVPVES-KWTPPHGWSA-N	C25H36O3	385.271	946.142	3.11125	pos	[M+H]+	385.266725;386.280894;184.071411;343.237535;81.070026	1.73667e+06	3.12601e+06	1.59714e+06	8.90506e+06	1.68678e+06	405011	119705	132150	133541	89069.3
[(2R)-2-[(E,2S,4R)-4,6-dimethyloct-6-en-2-yl]-6-oxo-2,3-dihydropyran-3-yl] (2E,4E,6S)-8-hydroxy-6-(hydroxymethyl)-4-methylocta-2,4-dienoate		Miscellaneous(其他类)		Trichurus Terrophilus(毛束霉)	0.999973	OHRGHFXATDKGOV-MDKHPKFKSA-N	C25H38O6	435.27	765.447	0.801663	pos	[M+H]+	435.265699;436.272238;156.073906;337.158885;378.697412	0	131819	39131.2	151158	176805	89860.3	1.29575e+06	1.76522e+06	1.54506e+06	1.02485e+06
2-Mercaptobenzothiazole				Cimicifuga Foetida(升麻)	0.99997	YXIWHUQXZSMYRE-UHFFFAOYSA-N	C7H5NS2	167.993	458.801	0.292922	pos	[M+H]+	167.991899;169.048394;141.055621;124.021696;135.013159	1.52249e+06	908225	1.98896e+06	2.9896e+06	1.17556e+06	2.53261e+06	250401	338579	168101	366319
loganic acid	马钱苷酸	Organic acids and derivatives(有机酸及其衍生物)		Tripterygium Wilfordii(雷公藤);Cistanche Deserticola(肉苁蓉);Rehmannia Glutinosa(干地黄);Rehmannia Glutinosa(熟地黄);Rehmannia Glutinosa(生地黄);Rehmannia Glutinosa(紫地黄);Rehmannia Glutinosa(地黄);Rehmannia Glutinosa(鲜地黄(生地));Gentiana Macrophylla(秦艽);Gentiana Macrophylla(植物秦艽);Lonicera Japonica(金银花);Lonicera Japonica(忍冬藤);Gentiana Scabra(粗糙龙胆);Gentiana Scabra(龙胆)	0.999963	JNNGEAWILNVFFD-CDJYTOATSA-N	C16H24O10	377.144	256.744	0.914688	pos	[M+H]+	377.144485;243.084935;378.149187;172.086013;69.033013	5.25787e+06	5.99213e+06	7.35628e+06	5.06176e+06	7.15453e+06	5.39788e+06	2.06592e+07	1.92529e+07	1.83462e+07	1.81647e+07
2-Methoxy-4-methylphenol	2-甲氧基-4-甲基苯酚			Cynanchum Paniculatum(徐长卿 (中药));Phellodendron Amurense(关黄柏);Phellodendron Amurense(黄柏(黄檗));Atractylodes Macrocephala(白术);Ginkgo Biloba(白果叶);Ginkgo Biloba(白果);Ginkgo Biloba(白果树皮);Ginkgo Biloba(白果根);Ginkgo Biloba(银杏);Phyllostachys Nigra(竹沥);Rosa Chinensis(月季花);Perilla Frutescens(白苏);Perilla Frutescens(紫苏子);Perilla Frutescens(青紫苏);Perilla Frutescens(紫苏);Perilla Frutescens(白苏子);Perilla Frutescens(苏子)	0.999963	PETRWTHZSKVLRE-UHFFFAOYSA-N	C8H10O2	139.075	305.671	1.31241	pos	[M+H]+	139.075101;111.043237;139.980873;93.069522;97.028132	0	0	0	0	0	0	5.16945e+06	5.11199e+06	4.94347e+06	4.91248e+06
Salicylic acid				Cyperus Rotundus(香附);Gentiana Scabra(粗糙龙胆);Gentiana Scabra(龙胆);Menispermum Dauricum(蝙蝠葛根);Illicium Verum(八角茴香);Illicium Verum(八角);Citrus Aurantium(酸橙);Citrus Aurantium(枳壳);Citrus Aurantium(苦橙);Citrus Aurantium(玳玳花);Citrus Aurantium(枳实);Citrus Aurantium(仙客来);Gaultheria Yunnanensis(滇白珠树);Plantago Major(大车前);Panax Ginseng(人参芦);Panax Ginseng(人参叶);Panax Ginseng(人参花蕾);Panax Ginseng(人参);Coriandrum Sativ…	0.999961	YGSDEFSMJLZEOE-UHFFFAOYSA-N	C7H6O3	139.038	242.486	3.06525	pos	[M+H]+	139.037785;111.043171;139.980826;93.032843;116.965369	4.98134e+06	6.28734e+06	5.62834e+06	5.15636e+06	4.85491e+06	5.76616e+06	1.8898e+07	1.89965e+07	2.01665e+07	2.00503e+07
Nicotinic acid	烟酸	alkaloid(生物碱)	pyridines(吡啶类生物碱)	Dolicho Lablab(白扁豆);Astragalus Membranaceus(黄芪);Astragalus Membranaceus(膜荚黄耆);Capsicum Annuum(辣椒);Ban-Lan-Gen(板蓝根);Descurainia Sophia(葶苈子);Descurainia Sophia(播娘蒿);Descurainia Sophia(南葶苈子);Sojae Semen Nigrum(黑豆);Citri Grandis Exocarpium(化橘红);Ziziphus Jujuba(大枣);Crataegus Pinnatifida(山楂叶);Crataegus Pinnatifida(山楂花);Crataegus Pinnatifida(无毛山楂);Eclipta Prostrata(墨旱莲);Eclipta Prostrata(鳢肠);Cyprinus Ca…	0.999961	PVNIIMVLHYAWGP-UHFFFAOYSA-N	C6H5NO2	122.025	39.5497	2.98169	neg	[M-H]-	122.024998;94.030014;123.008393;95.013987;78.035031	1.11059e+06	1.02901e+06	1.03747e+06	1.578e+06	941580	1.52376e+06	1.19312e+07	4.8832e+06	7.80362e+06	1.02223e+07
2,4-Undecadiene-8,10-diynoic acid isobutylamide		脂肪酰类	脂类和类脂分子		0.99996	PSAKYIJFKFCZFO-XAZJVICWSA-N	C15H19NO	230.153	667.361	1.08988	pos	[M+H]+	230.151709;231.160247;185.131951;215.129994;213.128768	570911	461250	598841	500047	468093	507598	5.17376e+06	4.78287e+06	5.33006e+06	4.92055e+06
4-AMINOBENZOATE				Gallus Gallus Domesticus(鸡内金);Gallus Gallus Domesticus(鸡);Gallus Gallus Domesticus(鸡子白);Gallus Gallus Domesticus(鸡肉);Gallus Gallus Domesticus(鸡子壳);Gallus Gallus Domesticus(鸡脑);Gallus Gallus Domesticus(鸡子黄)	0.999956	ALYNCZNDIQEVRV-UHFFFAOYSA-N	C7H7NO2	120.044	677.089	0.779889	pos	[M-H2O+H]+	120.044212;92.049483;121.101259;93.069514;96.994778	50485.2	0	36648	0	19281.2	0	1.19861e+06	1.02685e+06	1.19529e+06	938209	4-AMINOBENZOATE
Cavipetin D		异戊烯醇脂类	脂类和类脂分子		0.999954	OYLSINCAGYDFBO-SDWHTVMGSA-N	C25H38O5	419.277	770.952	1.83562	pos	[M+H]+	419.278456;420.280273;64.214076;145.460307;68.348908	2.78079e+06	2.11457e+07	1.03791e+07	1.65391e+06	5.0409e+06	3.10777e+06	2.27976e+06	2.03492e+06	1.88964e+06	1.1625e+06
Methyl methacrylate	甲基丙烯酸甲酯			Lindelofia Stylosa(明显花柱长柱琉璃草);Lindelofia Stylosa(长柱琉璃草)	0.999949	VVQNEPGJFQJSBK-UHFFFAOYSA-N	C5H8O2	101.059	47.8093	2.73903	pos	[M+H]+	101.058968;55.053858;102.054241;85.027816;83.048588	4.16566e+06	4.49081e+06	5.65983e+06	3.37759e+06	3.22832e+06	4.31603e+06	6.39022e+06	7.93235e+06	4.52293e+06	4.68992e+06
Wogonin	汉黄芩素	flavonoids(黄酮类)	flavones(黄酮类)	Carya Cathayensis(山核桃);Scutellaria Likiangensis(丽江黄芩);Andrographis Paniculata(穿心莲);Physalis Minima(天泡子);Oroxylum Indicum(木蝴蝶树皮);Scutellaria Viscidula(粘毛黄芩);Scutellaria Viscidula(黏毛黄芩);Forsythia Suspensa(连翘);Phellodendron Amurense(关黄柏);Phellodendron Amurense(黄柏(黄檗));Sophora Sp(银柴胡);Scutellaria Hypericifolia(川黄芩);Scutellaria Hypericifolia(连翘叶黄芩);Scutellaria Amoena(滇黄芩);Scutellaria Rehderiana(甘肃黄芩);…	0.999948	XLTFNNCXVBYBSX-UHFFFAOYSA-N	C16H12O5	285.075	442.485	1.41552	pos	[M+H]+	285.074842;270.052237;239.151758;215.106807;81.070056	1.07014e+06	426913	1.79138e+06	274119	870227	1.64355e+06	1.86595e+06	1.56677e+06	1.57649e+06	1.58809e+06
[(1aS,1bS,2S,5aR,6S,6aS)-1a-(hydroxymethyl)-2-[(2S,3R,4S,5S,6R)-3,4,5-trihydroxy-6-(hydroxymethyl)oxan-2-yl]oxy-2,5a,6,6a-tetrahydro-1bH-oxireno[5,6]cyclopenta[1,3-c]pyran-6-yl] benzoate	[（1aS，1bS，2S，5aR，6S，6aS）-1a-（羟甲基）-2-[（2S，3R，4S，5S，6R）-3,4,5-三羟基-6-（羟甲基）氧代-2-基]氧基-2,5a，6,6a-四氢-1bH-oxireno[5,6]环戊[1,3-c]吡喃-6-基]苯甲酸盐	Miscellaneous(其他类)			0.999947	GOHHRVCULPSXEU-RWORTQBESA-N	C22H26O11	465.144	616.305	1.82156	neg	[M-H]-	78.95915;465.141879;285.12666;74.024417;464.298799	72235.2	94394.9	1.09393e+06	511779	1.6094e+06	94892	10916.2	0	27084.8	0
Cyasterone	杯苋甾酮	Terpenoids(萜类)	secoiridoid(裂环环烯醚萜类);iridoid(环戊烷环烯醚萜类);lavandulane(薰衣草烷型单萜类);artemisane(蒿烷型单萜类);mycrane_monoterpenoids(月桂烷型单萜类);menthane_monoterpenoids(薄荷烷型单萜类)	Ajuga Ciliata Bunge.(筋骨草);Ajuga Decumbens(匍伏筋骨草);Ajuga Decumbens(白毛夏枯草);Cyathula Capitata(麻牛膝);Cyathula Capitata(头花杯苋);Trillium Kamtschaticum(吉林延龄草);Trillium Kamtschaticum(鱼儿七);Ajuga Reptans(匍匐筋骨草);Trillium Tschonoskii(延龄草);Cyathula Officinalis(川牛膝);Ajuga Chamaepitys(黄筋骨草);Curcuma Zedoaria(平莪术);Curcuma Zedoaria(莪术);Ajuga Taiwanensis(台湾筋骨草);Cyathulae Radix(川牛膝)	0.999944	NEFYSBQJYCICOG-YSEUJXISSA-N	C29H44O8	521.31	806.659	0.774808	pos	[M+H]+	521.348519;141.113358;522.349576;451.251053;112.087338	3.36793e+06	2.95584e+06	4.46813e+06	4.39563e+06	6.41937e+06	5.22745e+06	1.49482e+06	2.03882e+06	1.53205e+06	476580
Phthalic acid				Poria Cocos(茯苓)	0.999932	XNGIFLGASWRNHJ-UHFFFAOYSA-N	C8H6O4	149.023	805.794	2.31939	pos	[M-H2O+H]+	149.022947;121.027691;150.026072;65.038632;93.032976	3.78203e+07	4.10081e+07	3.95745e+07	4.36214e+07	3.85082e+07	4.75184e+07	3.0258e+07	3.03185e+07	2.95629e+07	2.7454e+07
Iridin		flavonoids(黄酮类)	isoflavones(异黄酮类)	Iris Germanica(德国鸢尾);Iris Kemaonensis(库门鸢尾);Iridis Tectori Rhizoma(川射干);Juniperus Macropoda(长柄圆柏);Belamcanda Chinensis(射干);Iris Unguicularis(阿尔及利亚鸢尾);Iris Dichotoma(白花射干);Iris Dichotoma(野鸢尾);Iris Florentina(西欧鸢尾)	0.999921	LNQCUTNLHUQZLR-UHFFFAOYSA-N	C24H26O13	523.143	453.263	0.478925	pos	[M+H]+	361.090962;523.361682;346.064389;72.080348;315.050777	0	0	0	0	0	0	2.17028e+06	157099	428429	230552
3-HYDROXY-2-METHYL-4-PYRONE				Lysimachiae Foenigraeci(零陵香);Sophora Japonica(槐);Sophora Japonica(槐角);Sophora Japonica(槐根);Sophora Japonica(五叶槐);Sophora Japonica(槐花);Euchresta Japonica(山豆根);Euchresta Japonica(三小叶山豆根);Epimedium Sagittatum(淫羊藿);Epimedium Sagittatum(箭叶淫羊藿);Dianthus Superbus(瞿麦);Bolbostemma Paniculatum(假贝母);Bolbostemma Paniculatum(土贝母);Perilla Frutescens Var. Crispa(回回苏梗);Perilla Frutescens Var. Crispa(回回苏);Perilla…	0.999918	XPCTZQVDEJYUGT-UHFFFAOYSA-N	C6H6O3	127.038	47.8439	3.3339	pos	[M+H]+	127.038779;109.027967;128.069636;69.033556;81.03316	3.45412e+07	2.86984e+07	2.09223e+07	1.56397e+07	3.79029e+07	1.53213e+07	9.06191e+07	7.87786e+07	9.18913e+07	9.10839e+07
[2-(hydroxymethyl)-5,5,8a-trimethyl-1,4,4a,6,7,8-hexahydronaphthalen-1-yl]methanol		terpenoids(萜类)	secoiridoid(裂环环烯醚萜类);artemisane(蒿烷型单萜类);mycrane_monoterpenoids(月桂烷型单萜类);cyclogeraniane(环香叶烷型单萜类)		0.999905	KUTDAKOPPDXZDV-UHFFFAOYSA-N	C15H26O2	237.186	735.195	0.0836043	neg	[M-H]-	237.187263;238.190508;136.890767;219.173694;199.851366	2.69957e+06	2.94908e+06	3.56179e+06	1.0633e+07	1.22029e+07	4.70891e+06	0	0	45015.1	0
Citronellyl beta-sophoroside	香茅酰Beta-槐苷	异戊烯醇脂类	脂类和类脂分子		0.999879	UPVBTYUCCOHEPJ-UHFFFAOYSA-N	C22H40O11	481.26	323.394	0.693619	pos	[M+H]+	481.255865;53.474008;482.259141;129.100791;84.080131	2.70128e+07	3.47296e+07	2.80785e+07	3.12658e+07	2.97389e+07	3.38704e+07	136914	32246	0	0
NICOTINAMIDE		alkaloid(生物碱)	pyridines(吡啶类生物碱)	Austrotaxus Spicata(澳大利亚红豆杉);Vigna Radiata(绿豆);Smilax Glabra(土茯苓);Anemarrhena Asphodeloides(知母 (植物));Anemarrhenae Rhizoma(知母);Cordyceps Sinensis(冬虫夏草);Taraxacum Formosanum(台湾蒲公英);Alisma Orientale(泽泻);Hippophae Rhamnoides(中亚沙棘);Hippophae Rhamnoides(醋柳果);Hippophae Rhamnoides(江孜沙棘);Hippophae Rhamnoides(云南沙棘);Hippophae Rhamnoides(中国沙棘);Hippophae Rhamnoides(沙棘);Crocus Sativus(藏红花);Crocus Sativus(番红花);…	0.999865	DFPAKSUCGFBDDF-UHFFFAOYSA-N	C6H6N2O	123.055	39.4169	2.07428	pos	[M+H]+	123.055541;80.049096;124.038326;96.04403;95.048245	4.45379e+07	2.65641e+07	3.07102e+07	5.45797e+07	2.72772e+07	3.27464e+07	1.42193e+08	1.44361e+07	1.47514e+07	1.39828e+07
Alisol B 23-acetate	23-乙酰泽泻醇B	Terpenoids(萜类)	cyclogeraniane(环香叶烷型单萜类);mycrane_monoterpenoids(月桂烷型单萜类);menthane_monoterpenoids(薄荷烷型单萜类);lavandulane(薰衣草烷型单萜类);artemisane(蒿烷型单萜类);secoiridoid(裂环环烯醚萜类)	Alisma Orientale(泽泻);Alisma orientale (Sam.) Juz.(泽泻)	0.999855	NLOAQXKIIGTTRE-CXWFPJGHSA-N	C32H50O5	515.369	1130.05	6.00161	pos	[M+H]+	515.368192;516.324876;96.747556;104.425592;57.263925	55409.5	351333	54994.6	0	0	110995	1.37986e+06	835291	1.27179e+06	505371	Alisol B 23-acetate
3-HYDROXYBENZOIC ACID				Glechoma Hederacea(连钱草);Equisetum Hyemale(木贼);Typha Angustata(蒲黄);Gastrodia Elata(天麻);Iphigenia(山慈姑);Urtica Dioica(异株荨麻)	0.999841	IJFXRHURBJZNAO-UHFFFAOYSA-N	C7H6O3	139.038	178.97	3.01978	pos	[M+H]+	139.037841;111.043213;139.981094;93.032874;116.965396	4.62947e+06	5.28531e+06	4.62813e+06	4.34869e+06	4.12013e+06	4.92385e+06	1.79501e+07	1.81424e+07	1.72658e+07	1.84242e+07
Mesaconine		alkaloid(生物碱);terpenoids(萜类)	cyclogeraniane(环香叶烷型单萜类);piperidines(哌啶类生物碱);lavandulane(薰衣草烷型单萜类);artemisane(蒿烷型单萜类);mycrane_monoterpenoids(月桂烷型单萜类);menthane_monoterpenoids(薄荷烷型单萜类);secoiridoid(裂环环烯醚萜类)		0.999839	GQRPJUIKGLHLLN-UHFFFAOYSA-N	C24H39NO9	486.266	320.24	0.630444	pos	[M+H]+	486.264388;487.271083;54.030079;163.038045;70.065066	0	0	0	36561.5	0	58834.9	3.39735e+06	4.29315e+06	3.63112e+06	2.92291e+06
Hispidulin	高车前素	flavonoids(黄酮类)	flavones(黄酮类)	Plantaginis Semen(车前子);Millingtonia Hortensis(老鸦烟筒花);Digitalis Ferruginea(锈毛地黄);Wikstroemia Indica(了哥王根);Citrus Sudachi(苏打其柑桔);Citrus Sudachi(酢橘);Plantago Depressa Willd.(平车前);Nepeta Hindostana(印度假荆芥);Scutellaria Przewalskii(深裂叶黄芩);Salvia Officinalis(药用丹参叶);Salvia Officinalis(药用鼠尾草);Artemisia Argyi/Radix Astragali(艾叶黄芪);Artemisia Argyi(艾叶);Belamcanda Chinensis(射干);Glycyrrhiza Uralensis(甘草);Glycyr…	0.999838	IHFBPDAQLQOCBX-UHFFFAOYSA-N	C16H12O6	301.069	493.074	0.185959	pos	[M+H]+	301.066463;286.048318;302.072551;258.053025;139.037818	16600.4	0	0	0	0	0	9.93352e+07	1.00683e+08	9.88136e+07	9.73e+07
Harmaline	骆驼蓬灵	alkaloid(生物碱)	simple indoles(简单吲哚类生物碱);pyrrolidines(吡咯类生物碱)	Passiflora Incarnata(粉红色西番莲);Zanthoxylum Scandens(花椒簕);Passiflora Edulis(鸡蛋果);Peganum Harmala(骆驼蓬)	0.999833	RERZNCLIYCABFS-UHFFFAOYSA-N	C13H14N2O	215.117	414.753	0.613315	pos	[M+H]+	215.118198;173.070711;216.121026;187.110685;91.053538	272738	471828	260036	985749	1.43588e+06	520386	659336	871469	523036	855551
Isocorydine		alkaloid(生物碱)	isoquinolines_2(异喹啉类生物碱);tetrahydroisoquinolines(四氢异喹啉类生物碱)	Corydalis Cava(凹陷紫堇);Corydalis Tuberosa(块茎紫堇);Mahonia Aquifolium(尖叶十大功劳);Artabotrys Uncinatus(有钩鹰爪);Stephania Dinklagei(丁克拉千金藤);Nandina Domestica(南天竹梗);Nandina Domestica(南天竹子);Nandina Domestica(南天竹);Litsea Cubeba(澄茄子);Litsea Cubeba(山苍树);Thalictrum Urbainii(台湾唐松草);Grevillea Robusta(银桦);Grevillea Robusta(真堇);Chelidonium Majus(白屈菜);Stephania Cephalantha(白药子);Corydalis Yanhusuo(延胡索);Stephania Brachya…	0.99981	QELDJEKNFOQJOY-UHFFFAOYSA-N	C20H23NO4	342.169	311.005	0.301367	pos	[M+H]+	178.084772;179.0877;343.169238;181.04817;342.17172	220901	349434	140243	92819.7	156758	41298.5	3.05503e+07	3.0603e+07	3.21322e+07	3.14289e+07
Oleanoic Acid		Terpenoids(萜类)	cyclogeraniane(环香叶烷型单萜类);mycrane_monoterpenoids(月桂烷型单萜类);menthane_monoterpenoids(薄荷烷型单萜类);lavandulane(薰衣草烷型单萜类);artemisane(蒿烷型单萜类);secoiridoid(裂环环烯醚萜类)	Ampelopsis Japonica(白薇);Ampelopsis Japonica(白蔹);Glycyrrhiza Uralensis(甘草);Glycyrrhiza Uralensis(植物甘草);Glycyrrhiza Uralensis(乌拉尔甘草);Achyranthes Bidentata(牛膝);Paeonia Lactiflora(白芍);Paeonia Lactiflora(芍药);Patrinia Heterophylla(墓头回);Rubus Idaeus(覆盆子);Rubus Idaeus(丹参);Plantaginis Semen(车前子);Styrax Benzoin(安息香);Uncaria Rhynchophylla(钩藤);Euonymus Alatus(鬼箭羽);Euonymus Alatus(卫矛);Glechoma Hederacea(连钱草);…	0.99981	MIJYXULNPSFWEK-LGSDIRQTSA-N	C30H48O3	455.352	888.038	2.21581	neg	[M-H]-	455.35185;50.595437;456.356643;206.764199;350.63915	98718.6	124232	158739	91563.4	114792	151392	603247	614506	682704	639503
Benzylformate				Camellia Sinensis(茶子);Camellia Sinensis(茶花);Camellia Sinensis(茶树根);Camellia Sinensis(茶叶)	0.999806	UYWQUFXKFGHYNT-UHFFFAOYSA-N	C8H8O2	137.059	1619.45	1.23751	pos	[M+H]+	137.059312;109.064068;138.101696;81.069297;43.017608	1.1563e+07	1.33146e+07	8.55864e+06	1.02043e+07	1.02253e+07	1.20484e+07	9.50487e+06	9.80351e+06	9.31274e+06	1.08348e+07
INDOLE		alkaloid(生物碱)	simple indoles(简单吲哚类生物碱);pyrrolidines(吡咯类生物碱)	Viverra Zibetha(灵猫香);Sojae Semen Nigrum(黑豆)	0.999804	SIKJAQJRHWYJAI-UHFFFAOYSA-N	C8H7N	118.065	142.571	3.38025	pos	[M+H]+	118.065102;72.080516;119.072675;59.072995;76.932596	5.70393e+07	8.45576e+07	7.26466e+07	7.09405e+07	7.29142e+07	7.49146e+07	6.2054e+07	6.02638e+07	5.73409e+07	5.74353e+07
Umbelliferone		phenylpropanoids(苯丙素类)	coumarins(香豆素类)	Citrus Tamurana(小唐松草);Citrus Tamurana(柑橘属);Artemisia Argyi(艾叶);Bombyx Mori(蚕);Bombyx Mori(白僵蚕);Bombyx Mori(蚕茧);Bombyx Mori(原蚕子);Bombyx Mori(原蚕蛾);Atropa Belladonna(颠茄);Heracleum(独活属);Hydrangea Chinensis(绣球花对);Apium(芹属);Wikstroemia Indica(了哥王根);Ruta(芸香草);Ruta(芸香草属);Citri Grandis Exocarpium(化橘红);Foeniculum Vulgare(茴香茎叶);Foeniculum Vulgare(小茴香);Foeniculum Vulgare(茴香根);Citrus Aurantium(酸橙);Citrus Aura…	0.9998	ORHBXUUXSCNDEV-UHFFFAOYSA-N	C9H6O3	163.038	61.6531	2.76537	pos	[M+H]+	163.038232;135.043649;164.105735;139.981495;131.049639	307893	620937	656078	707976	427796	984027	1.95482e+07	1.92336e+07	1.8535e+07	1.78274e+07
18 beta-Glycyrrhetintic Acid	甘草次酸	Terpenoids(萜类)	cyclogeraniane(环香叶烷型单萜类);lavandulane(薰衣草烷型单萜类);artemisane(蒿烷型单萜类);mycrane_monoterpenoids(月桂烷型单萜类);menthane_monoterpenoids(薄荷烷型单萜类);secoiridoid(裂环环烯醚萜类)	Glycyrrhiza Kansuensis(黄甘草);Glycyrrhiza Yunnanensis(云南甘草);Glycyrrhiza Aspera(粗毛甘草);Glycyrrhiza Uralensis(甘草);Glycyrrhiza Uralensis(植物甘草);Glycyrrhiza Uralensis(乌拉尔甘草);Yokukansan(抑肝散);Glycyrrhiza Inflata(胀果甘草);Prunella Vulgaris(夏枯草);Abrus Cantoniensis(鸡骨草);Glycyrrhiza Glabra(光果甘草);Glycyrrhiza Glabra(欧亚甘草);Glycyrrhiza Radix et Rhizoma(甘草); Abri Herba(鸡骨草)	0.999794	MPDGHEJMBKOTSU-YKLVYJNSSA-N	C30H46O4	471.345	629.672	1.77962	pos	[M+H]+	471.356184;95.084755;81.070165;235.170667;472.295675	331882	363849	379345	44014.7	82082	87470	157327	159335	96331.1	122579
Hydroxyvalerenic Acid	羟基缬草酸	Sesquiterpenoids(倍半萜类)			0.999781	XJNQXTISSHEQKD-UNXUOHHUSA-N	C15H22O3	249.149	685.588	1.3525	neg	[M-H]-	249.149227;205.160487;250.153577;221.118311;59.013713	3.23953e+06	2.68982e+06	2.6723e+06	3.17018e+06	4.12694e+06	3.85184e+06	248575	218388	199225	250273
2-Hydroxybenzothiazole				Sargassum(海藻);Sargassum(马尾藻属)	0.999703	YEDUAINPPJYDJZ-UHFFFAOYSA-N	C7H5NOS	152.016	404.94	0.681722	pos	[M+H]+	152.015733;124.021766;92.04951;153.019981;111.043111	2.87476e+06	1.72846e+06	6.69707e+06	8.01742e+06	4.35764e+06	8.42826e+06	0	47241.7	0	0
2,6-Dimethylpyridine		alkaloid(生物碱)	pyridines(吡啶类生物碱)	Ginkgo Biloba(白果叶);Ginkgo Biloba(白果);Ginkgo Biloba(白果树皮);Ginkgo Biloba(白果根);Ginkgo Biloba(银杏);Eriobotrya Japonica(枇杷叶);Eriobotrya Japonica(枇杷);Eriobotrya Japonica(枇杷核)	0.999684	OISVCGZHLKNMSJ-UHFFFAOYSA-N	C7H9N	108.08	70.8992	3.57597	pos	[M+H]+	108.080226;93.05742;109.084244;81.03309;53.038716	3.03796e+07	2.99941e+07	3.03579e+07	3.26913e+07	3.3279e+07	3.31331e+07	0	0	0	0
METHYL NICOTINIC ACID		alkaloid(生物碱)	pyridines(吡啶类生物碱)		0.999647	YNBADRVTZLEFNH-UHFFFAOYSA-N	C7H7NO2	138.054	35.7908	3.06257	pos	[M+H]+	138.054802;94.064866;139.058166;92.049531;110.05926	4.09365e+06	2.75485e+06	3.07301e+06	4.80992e+06	1.00884e+06	3.67949e+06	1.39817e+08	1.42699e+08	1.34804e+08	1.43744e+08
5-Hydroxy-1-(4-hydroxyphenyl)-3-decanone				Zingiber Officinale(姜);Zingiber Officinale(干姜);Zingiber Officinale(生姜);Zingiber Officinale(灵芝草)	0.999623	FRMHHBSZEGRPOM-UHFFFAOYSA-N	C16H24O3	265.179	698.226	1.32632	pos	[M+H]+	265.180612;247.190828;79.054311;107.085131;95.085218	2.02865e+06	2.72645e+06	1.92871e+06	4.19576e+06	3.155e+06	2.3692e+06	531813	534906	76947.1	464812
Arachidonic Acid (peroxide free)				Lepidium Virginicum(北美葶苈子);Lepidium Virginicum(北美独行菜);Typha Angustata(蒲黄);Matteuccia Struthiopteris(小叶贯众);Matteuccia Struthiopteris(荚果蕨);Lepidium Campestre(荒野独行菜)	0.999589	YZXBAPSDXZZRGB-DOFZRALJSA-N	C20H32O2	303.233	949.975	0.113346	neg	[M-H]-	303.231799;259.241606;59.013574;304.236144;205.195794	2.56664e+08	1.98057e+08	2.0553e+08	2.78515e+08	2.61981e+08	2.63089e+08	324959	343641	289552	371893
Ethyl 3-hydroxybutyrate				Capsicum Annuum(辣椒)	0.999565	OMSUIQOIVADKIM-UHFFFAOYSA-N	C6H12O3	133.085	190.619	2.60804	pos	[M+H]+	87.099779;133.051565;134.059326;97.027945;105.069107	2.91845e+06	2.68665e+06	2.99526e+06	3.04222e+06	3.07337e+06	3.12297e+06	2.37206e+06	2.63265e+06	2.87025e+06	2.57551e+06
albiflorin	芍药内酯苷	Terpenoids(萜类)	lavandulane(薰衣草烷型单萜类);mycrane_monoterpenoids(月桂烷型单萜类);menthane_monoterpenoids(薄荷烷型单萜类);pinane(蒎烷型单萜类);secoiridoid(裂环环烯醚萜类);cyclogeraniane(环香叶烷型单萜类)	Paeonia Lactiflora(白芍);Paeonia Lactiflora(芍药);Paeonia Lactiflora Wild(赤芍)	0.999561	QQUHMASGPODSIW-ICECTASOSA-N	C23H28O11	503.151	297.775	1.15352	pos	[M+Na]+	503.1446;55.906172;504.148299;85.027884;179.070777	185323	280245	159426	0	16807.8	16931.8	1.45158e+07	1.41209e+07	1.39959e+07	1.31224e+07
Tectochrysin	杨芽黄素	flavonoids(黄酮类)	flavones(黄酮类)	Populus Davidiana(山杨);Alpinia Oxyphylla(益智仁);Alpinia Oxyphylla(益智);Saposhnikovia Divaricata(防风)	0.999532	IRZVHDLBAYNPCT-UHFFFAOYSA-N	C16H12O4	269.08	558.968	1.05618	pos	[M+H]+	269.080372;254.054325;270.084431;213.091163;237.052368	570272	1.18176e+06	1.64203e+06	340380	619779	117914	1.83112e+07	1.90052e+07	1.88858e+07	1.90708e+07
Ginsenoside Ro	人参皂苷Ro	Terpenoids(萜类)	mycrane_monoterpenoids(月桂烷型单萜类);menthane_monoterpenoids(薄荷烷型单萜类);lavandulane(薰衣草烷型单萜类);artemisane(蒿烷型单萜类);secoiridoid(裂环环烯醚萜类);cyclogeraniane(环香叶烷型单萜类)	Achyranthes Bidentata(牛膝);Panax Pseudo-Ginseng(假人参);Panax Ginseng(人参芦);Panax Ginseng(人参叶);Panax Ginseng(人参花蕾);Panax Ginseng(人参)	0.999526	NFZYDZXHKFHPGA-UHFFFAOYNA-N	C48H76O19	955.488	558.392	1.49192	neg	[M-H]-	955.477453;955.512908;956.504464;793.44966;569.384218	0	23025.8	40840.6	0	0	25263.4	3.5868e+06	7.40177e+06	7.28212e+06	4.38088e+06	Ginsenoside Ro
Gentisic acid	龙胆酸	Xanthones(山酮类)		Hypericum Perforatum(贯叶连翘);Hypericum Perforatum(贯叶金丝桃);Hypericum Perforatum(贯​​叶连翘);Gentianaceae(龙胆科);Plantago Asiatica(车前);Plantago Asiatica(植物车前);Plantago Asiatica(车前草);Raphanus Sativus(莱菔);Raphanus Sativus(萝卜);Citrus Cultivars(栽培柑桔);Ilex Chinensis(四季青);Foeniculum Vulgare(茴香茎叶);Foeniculum Vulgare(小茴香);Foeniculum Vulgare(茴香根);Plantago Major(大车前);Calendula Officinalis(金盏菊);Phragmites Communis(芦根)…	0.999526	WXTMDXOMEHJXQO-UHFFFAOYSA-N	C7H6O4	153.019	158.891	1.12922	neg	[M-H]-	109.029332;153.01972;108.021018;153.868558;120.896914	5.24238e+06	7.55334e+06	4.7689e+06	2.13241e+06	3.02083e+06	1.95807e+06	7.93158e+06	8.97884e+06	7.95109e+06	7.51383e+06
L-Tryptophan	L-色氨酸	吲哚类及其衍生物	有机杂环化合物		0.999515	QIVBCDIJIAJPQS-VIFPVBQESA-N	C11H12N2O2	203.083	798.547	1.98568	neg	[M-H]-	116.049838;203.085087;74.025072;142.066237;203.798702	1.55068e+06	1.25468e+06	280944	3.07645e+06	1.58224e+06	4.02301e+06	149513	171447	160240	197051
Cholic acid	胆酸	terpenoids(萜类)	cyclogeraniane(环香叶烷型单萜类);mycrane_monoterpenoids(月桂烷型单萜类);menthane_monoterpenoids(薄荷烷型单萜类);iridoid(环戊烷环烯醚萜类);lavandulane(薰衣草烷型单萜类);artemisane(蒿烷型单萜类);secoiridoid(裂环环烯醚萜类)	Bos Taurus Domesticus(牛乳);Bos Taurus Domesticus(牛肺);Bos Taurus Domesticus(牛黄);Bos Taurus Domesticus(牛肾);Bos Taurus Domesticus(牛肝);Bos Taurus Domesticus(霞天膏);Macacae Calculus Gasteris(猴枣);Selenarctos Thibetanus(熊掌);Selenarctos Thibetanus(熊胆);Ephedra Sinica(麻黄根);Ephedra Sinica(麻黄)	0.999499	BHQCQFFYRZLCQQ-UHFFFAOYSA-N	C24H40O5	407.279	574.242	2.32453	neg	[M-H]-	407.284025;405.268906;425.294619;408.282402;387.257268	1.64974e+07	2.87257e+07	1.74996e+07	6.67464e+07	9.77436e+07	4.74088e+07	212149	229416	0	198743
p-Xylene				Daphne Genkwa(芫花根);Maydis Seigma(玉米须);Morus Alba(桑白皮);Morus Alba(桑叶);Morus Alba(白桑);Morus Alba(桑实);Mori Fructus(桑椹);Myrrha(没药);Arisaema Consanguineum(天南星);Carthamus Tinctorius(红花);Chrysanthemum Morifolium(菊花);Lysimachiae Foenigraeci(零陵香);Ginkgo Biloba(白果叶);Ginkgo Biloba(白果);Ginkgo Biloba(白果树皮);Ginkgo Biloba(白果根);Ginkgo Biloba(银杏);Oroxylum Indicum(木蝴蝶树皮);Sesamum Indicum(胡麻叶);Sesamum Indicum(胡麻);Se…	0.999498	URLKBWYHVLBVBO-UHFFFAOYSA-N	C8H10	107.085	629.811	0.811233	pos	[M+H]+	107.0848;79.054063;108.054847;91.054268;80.049235	871419	803332	916685	1.02446e+06	1.05106e+06	855310	3.14726e+07	3.57188e+07	2.77694e+07	2.92994e+07
(1S,2R,4aS,6aR,6bR,10S,12aR)-10-[(2R,3R,4S,5R,6S)-3,4-dihydroxy-6-methyl-5-[(2S,3R,4S,5S,6R)-3,4,5-trihydroxy-6-(hydroxymethyl)oxan-2-yl]oxyoxan-2-yl]oxy-1,2,6b,9,9,12a-hexamethyl-2,3,4,5,6,6a,7,8,8a,10,11,12,13,14b-tetradecahydro-1H-picene-4a,6a-dicarboxylic acid		Terpenoids(萜类)	secoiridoid(裂环环烯醚萜类);lavandulane(薰衣草烷型单萜类);artemisane(蒿烷型单萜类);mycrane_monoterpenoids(月桂烷型单萜类);menthane_monoterpenoids(薄荷烷型单萜类);cyclogeraniane(环香叶烷型单萜类)		0.9994	IIIOQVDDEWZCEQ-YKQGQIHISA-N	C42H66O14	833.409	644.153	3.07012	pos	[M+K]+	833.397805;833.51336;290.265109;92.602392;705.425118	0	0	0	0	0	0	402583	329108	413667	410520
Schinifoline	青花椒碱	喹啉及其衍生物	有机杂环化合物		0.999394	KOFVUVJGUULEKJ-CMDGGOBGSA-N	C15H15NO2	242.117	651.134	0.205331	pos	[M+H]+	242.118824;200.069799;243.121628;224.107007;188.070296	140861	18587	399862	133430	237862	21481.4	1.23183e+07	1.192e+07	1.255e+07	1.15817e+07
Guanine		alkaloid(生物碱)	purine alkaloids(嘌呤类生物碱);imidazole alkaloi(咪唑类生物碱)	Pinellia Ternata(半夏);Leonurus Artemisia(益母草);Earthworm(蚯蚓);Trichosanthes Cucumeroides(王瓜子);Trichosanthes Cucumeroides(王瓜);Ban-Lan-Gen(板蓝根);San Huang Yi Gan Capsule(三黄乙肝胶囊);Erinaceus Europaeus(猬心肝);Erinaceus Europaeus(西欧刺猬);Erinaceus Europaeus(猬脑)	0.999373	UYTPUPDQBNUYGX-UHFFFAOYSA-N	C5H5N5O	152.056	47.7567	0.323618	pos	[M+H]+	152.056312;135.030325;153.040343;110.034307;134.059677	2.0413e+07	1.8631e+07	2.00575e+07	2.13886e+07	1.79653e+07	2.20744e+07	8.21421e+07	8.77933e+07	8.09972e+07	8.12546e+07
Asiatic acid	积雪草酸	Terpenoids(萜类)	cyclogeraniane(环香叶烷型单萜类);secoiridoid(裂环环烯醚萜类);mycrane_monoterpenoids(月桂烷型单萜类);menthane_monoterpenoids(薄荷烷型单萜类);lavandulane(薰衣草烷型单萜类);artemisane(蒿烷型单萜类)	Centella Asiatica(积雪草);Centella Asiatica(崩大碗);Dryobalanops Aromatica(冰片);Dryobalanops Aromatica(龙脑膏香)	0.999194	JXSVIVRDWWRQRT-UYDOISQJSA-N	C30H48O5	487.344	675.767	1.14243	neg	[M-H]-	487.340468;54.150265;488.349175;242.964549;116.928451	87915.2	273843	115462	44618.1	57330.4	45133	77751.7	52605.4	50902.2	307135
Dipicolinic acid		alkaloid(生物碱)	pyridines(吡啶类生物碱)	Cordyceps Militaris(蛹虫草)	0.999168	WJJMNDUMQPNECX-UHFFFAOYSA-N	C7H5NO4	166.014	45.1807	4.27077	neg	[M-H]-	122.024736;166.014214;167.02087;78.035032;138.055496	842636	1.67315e+06	1.4746e+06	1.26537e+06	943084	1.17909e+06	2.27337e+06	2.81678e+06	3.50735e+06	2.67995e+06
PHENYLACETIC ACID				Rehmannia Glutinosa(干地黄);Rehmannia Glutinosa(熟地黄);Rehmannia Glutinosa(生地黄);Rehmannia Glutinosa(紫地黄);Rehmannia Glutinosa(地黄);Rehmannia Glutinosa(鲜地黄(生地));Bupleurum Chinense(柴胡);Bupleurum Chinense(北柴胡);Angelica Sinensis(当归);Artemisia Capillaris(茵陈蒿);Bombax Ceiba(木棉花);Dipsacus Asperoides(川续断);Picria Felterrae(苦楝皮);Citrus Aurantium(酸橙);Citrus Aurantium(枳壳);Citrus Aurantium(苦橙);Citrus Aurantium(玳玳花);C…	0.999131	WLJVXDMOQOGPHL-UHFFFAOYSA-N	C8H8O2	135.045	1735.68	0.591931	neg	[M-H]-	135.04471;135.894144;134.036866;44.998223;99.925815	1.73602e+06	2.41023e+06	4.64178e+06	3.02938e+06	286011	1.87962e+06	3.55033e+06	3.06076e+06	2.0993e+06	2.9763e+06
Linalyl anthranilate	邻氨基苯甲酸芳樟醇酯			Lilium(百合)	0.999068	WHIJSULEEDNKPD-UHFFFAOYSA-N	C17H23NO2	274.179	587.701	1.63172	pos	[M+H]+	274.180442;218.114938;187.147128;275.181757;246.147537	7.81979e+06	3.83471e+06	2.17647e+06	6.1502e+06	2.97451e+06	4.58469e+06	331023	433969	314423	269707
OXOPROLINE				Rehmannia Glutinosa(干地黄);Rehmannia Glutinosa(熟地黄);Rehmannia Glutinosa(生地黄);Rehmannia Glutinosa(紫地黄);Rehmannia Glutinosa(地黄);Rehmannia Glutinosa(鲜地黄(生地));Indigo Naturalis(青黛);Geum Urbanum(香草水杨梅);Ban-Lan-Gen(板蓝根);Lycium Chinese(枸杞);Ceratonia Siliqua(长角豆);Phyllanthus Reticulatus(小果叶下珠);Rheum Maximowiczii(马氏大黄);Pseudostellaria Heterophylla(太子参);Pseudostellaria Heterophylla(异叶假繁缕(太子参));Pseudostellaria…	0.999066	ODHCTXKNWHHXJC-UHFFFAOYSA-N	C5H7NO3	128.035	47.741	2.2555	neg	[M-H]-	128.035798;85.029551;129.018807;82.029899;84.046165	9.8257e+07	8.78403e+07	9.78877e+07	7.86366e+07	1.02081e+08	8.51057e+07	1.37998e+08	1.42413e+08	1.52821e+08	1.43155e+08
Liquiritigenin		flavonoids(黄酮类)	flavanones(二氢黄酮类);dihydrochalcones(二氢查尔酮类)	Stemmacantha Uniflora(漏芦);Hedysari Radix(红芪);Ban-Lan-Gen(板蓝根);Polygonatum Sibiricum(黄精);Cicer(鹰嘴豆属);Glycyrrhiza Inflata(胀果甘草);Epimedium Sagittatum(淫羊藿);Epimedium Sagittatum(箭叶淫羊藿);Cicer Arietinum(回回豆);Cicer Arietinum(鹰嘴豆);Peru Smelling Glue(秘鲁香胶);Dalbergia Stevensonii(斯特文黄檀);Robinia Pseudoacacia(刺槐花);Robinia Pseudoacacia(刺槐);Medicago(苜蓿属);Sedum Sarmentosum(石指甲);Sedum Sarmentosum(垂盆草);Sophora Flav…	0.998978	FURUXTVZLHCCNA-UHFFFAOYSA-N	C15H12O4	257.08	469.511	0.183292	pos	[M+H]+	257.080845;137.022861;147.044262;72.080698;211.073937	1.56612e+06	1.61656e+06	2.64526e+06	1.26354e+06	1.36955e+06	1.99946e+06	3.18736e+06	3.26001e+06	2.77277e+06	3.1982e+06
1-Ethyl-1H-pyrrole-2-carboxaldehyde	1-乙基-1H-吡咯-2-甲醛	alkaloid(生物碱)	pyrrolidines(吡咯类生物碱)		0.998969	DVLGEHCERRWDIX-UHFFFAOYSA-N	C7H9NO	124.075	244.62	0.890671	pos	[M+H]+	124.075048;96.080414;125.02305;81.069371;79.054305	0	0	0	0	0	0	2.78296e+06	2.01199e+06	2.54114e+06	2.41257e+06
Hippuric acid; LC-tDDA; CE10				Clivia Miniata(君子兰);Crinum Asiaticum(文殊兰);Crinum Asiaticum(亚洲文殊兰);Lycoris Radiata(石蒜);Lycoris Radiata(石蒜属（石蒜科）);Human Urine(人尿);Crinum Latifolium(西南文殊兰)	0.998966	QIAFMBKCNZACKA-UHFFFAOYSA-N	C9H9NO3	178.051	199.411	0.474608	neg	[M-H]-	178.050408;134.060986;56.014217;132.045582;179.055828	7.04332e+07	1.19607e+08	1.01072e+08	4.20387e+07	1.00289e+08	6.86495e+07	46761.4	48267.5	19391.6	50995.7
Kaempferol	山柰酚	flavonoids(黄酮类)	flavones(黄酮类);flavonols(黄酮醇类)	Astragalus Mongholicus(蒙古黄芪);Paeonia Suffruticosa(牡丹皮);Rhododendron Micranthum(照山白);Dioscoreaceae(薯蓣科);Brassicaceae(十字花科);Typha Angustata(蒲黄);Agrimonia Pilosa(仙鹤草根);Agrimonia Pilosa(龙芽草);Agrimonia Pilosa(鹤草芽);Agrimonia Pilosa(龙牙草);Nelumbinis Stamen(莲须);Hypericum Japonicum(地耳草);Portulaca Oleracea(马齿苋);Portulaca Oleracea(鲜马齿苋);Phyllanthus Urinaria(叶下珠);Cudrania Tricuspidata(柘树);Hemerocallis Fulva(萱…	0.998949	IYRMWMYZSQPJKC-UHFFFAOYSA-N	C15H10O6	287.054	371.73	0.948726	pos	[M+H]+	287.055829;223.087286;288.05711;153.017486;269.090326	124557	142400	255238	80834.7	143320	0	3.40883e+07	3.64131e+07	6.05063e+07	3.36889e+07
Ganoderic acid Ma	灵芝酸Ma	异戊烯醇脂类	脂类和类脂分子		0.998911	JBMVFHJFFZPAJI-NDENLUEZSA-N	C34H52O7	573.375	1000.39	0.398477	pos	[M+H]+	573.381289;574.370719;231.803946;89.288618;336.69853	90832.1	196753	52183.6	59107.9	35749.2	77421.1	582368	700266	1.87034e+06	802008
Ginsenoside Rb1	人参皂苷Rb1	Terpenoids(萜类)	mycrane_monoterpenoids(月桂烷型单萜类);menthane_monoterpenoids(薄荷烷型单萜类);iridoid(环戊烷环烯醚萜类);lavandulane(薰衣草烷型单萜类);artemisane(蒿烷型单萜类);secoiridoid(裂环环烯醚萜类);cyclogeraniane(环香叶烷型单萜类)	Gynostemma Pentaphyllum(绞股蓝);Codonopsis Convolvulacea(珠子参);Codonopsis Convolvulacea(鸡蛋参);Panax Ginseng(人参芦);Panax Ginseng(人参叶);Panax Ginseng(人参花蕾);Panax Ginseng(人参);Panax Pseudo-Ginseng(假人参);Panax Quinquefolium(西洋参);Panax Quinquefolium(西洋参茎叶);Rubus Idaeus(覆盆子);Rubus Idaeus(丹参);Gynostemma Yixingense(喙果绞股蓝);Panax Japonicus(竹节参);Panax Japonicus(竹节人参)	0.998898	GZYPWOGIYAIIPV-UHFFFAOYNA-N	C54H92O23	1107.59	550.785	3.38706	neg	[M-H]-	1107.594541;1107.461809;1108.607226;123.068862;161.045526	0	0	0	0	0	0	0	0	189590	153205
Coumaric acid		phenylpropanoids(苯丙素类)	penyipropionic acid(苯丙酸类)	Cuscuta Australis(南方菟丝子);Fritillaria Cirrhosa(川贝母);Allium Macrostemon(薤白);Cirsium Japonicum(大蓟);Ephedra Equisetina(木贼麻黄);Crataegus Pinnatifida(山楂叶);Crataegus Pinnatifida(山楂花);Crataegus Pinnatifida(无毛山楂);Solanum Tuberosum(马铃薯);Eucalyptus Maculata(斑纹桉);Oroxylum Indicum(木蝴蝶树皮);Cucumis Sativus(黄瓜);Cucumis Sativus(苦黄瓜);Astragalus Membranaceus(黄芪);Astragalus Membranaceus(膜荚黄耆);Commelina Communis(鸭跖草);S…	0.998865	NGSWKAQJJWESNS-UHFFFAOYSA-N	C9H8O3	147.043	211.421	3.27809	pos	[M+H-H2O]+	147.044482;119.049336;91.053657;148.047009;69.033088	537465	2.84018e+06	3.36061e+06	2.69037e+06	2.32947e+06	2.7898e+06	1.66437e+07	1.62077e+07	1.71051e+07	1.65535e+07
Quillaic acid	皂皮酸	Terpenoids(萜类)	lavandulane(薰衣草烷型单萜类);artemisane(蒿烷型单萜类);mycrane_monoterpenoids(月桂烷型单萜类);menthane_monoterpenoids(薄荷烷型单萜类);secoiridoid(裂环环烯醚萜类);cyclogeraniane(环香叶烷型单萜类)	Vaccaria Segetalis(王不留行);Vaccaria Segetalis(麦蓝菜);Gypsophila paniculata Linn.(丝石竹)	0.998651	MQUFAARYGOUYEV-UAWZMHPWSA-N	C30H46O5	487.34	584.992	0.233377	pos	[M+H]+	487.347762;235.168437;95.084802;488.30489;469.276058	20281.9	89281.2	62513	20347.1	0	0	2.77028e+06	3.119e+06	3.97798e+06	3.13353e+06	Quillaic acid
5-Hydroxymaltol	3，5-二羟基-2-甲基-4H-吡喃-4-酮	吡喃类	有机杂环化合物		0.998549	SSSNQLHKSUJJTE-UHFFFAOYSA-N	C6H6O4	143.033	127.919	2.44843	pos	[M+H]+	143.032946;125.022796;144.036347;97.028049;69.069674	2.00312e+07	1.80612e+07	2.15336e+07	1.85275e+07	1.2288e+07	2.02849e+07	8.35612e+07	8.00245e+07	9.44504e+07	9.38227e+07
9-Acetoxyfukinanolide	9-乙酰氧基蜂斗菜次螺内酯	terpenoids(萜类)	secoiridoid(裂环环烯醚萜类);mycrane_monoterpenoids(月桂烷型单萜类);lavandulane(薰衣草烷型单萜类);artemisane(蒿烷型单萜类)	Petasites Japonicus(紫蜂斗菜);Petasites Japonicus(蜂斗菜)	0.998548	ZZZDGYZKGIPSPD-UHFFFAOYSA-N	C17H24O4	293.173	1285.5	1.1716	pos	[M+H]+	293.117466;294.145073;110.070455;59.059961;251.104885	1.03792e+06	1.35378e+06	1.76579e+06	1.3546e+06	761081	888244	983974	1.06996e+06	1.68191e+06	942598
Dehydrotrametenolic acid	松苓新酸	Terpenoids(萜类)	secoiridoid(裂环环烯醚萜类);mycrane_monoterpenoids(月桂烷型单萜类);iridoid(环戊烷环烯醚萜类);lavandulane(薰衣草烷型单萜类);artemisane(蒿烷型单萜类);cyclogeraniane(环香叶烷型单萜类)	Poria Cocos(茯苓);Poria cocos (Schw.) Wolf.(茯苓)	0.998534	QFPLAAZRZNKRRY-GIICLEHTSA-N	C30H46O3	455.351	469.799	0.0256169	pos	[M+H]+	455.35276;149.132063;107.085136;135.116905;95.085255	296969	469562	66569.1	370417	305465	396686	5.35954e+06	4.74791e+06	4.8956e+06	5.19921e+06
1-Methoxy-4-methylbenzene	1-甲氧基-4-甲苯			Prunus Mume(乌梅);Prunus Mume(梅花);Prunus Mume(梅);Prunus Mume(白梅花)	0.998123	CHLICZRVGGXEOD-UHFFFAOYSA-N	C8H10O	123.08	402.199	0.263989	pos	[M+H]+	123.044186;95.04831;81.069974;124.038265;67.054009	313733	899583	1.53696e+06	1.71077e+06	1.6191e+06	921661	504483	271978	459110	447450
2-Ethyl-5-methylpyridine	2-乙基-5-甲基吡啶	alkaloid(生物碱)	pyridines(吡啶类生物碱)	Rhododendron Dauricum(满山红)	0.998105	COHDGTRFTKHYSJ-UHFFFAOYSA-N	C8H11N	122.096	112.874	0.945385	pos	[M+H]+	122.096031;94.064897;123.044218;93.056553;95.048415	1.91862e+06	1.44793e+06	1.3452e+06	1.80459e+06	680066	1.5843e+06	3.50677e+06	3.44161e+06	3.3644e+06	3.38298e+06
Vitamin D3	维生素D3	Terpenoids(萜类)	iridoid(环戊烷环烯醚萜类);mycrane_monoterpenoids(月桂烷型单萜类);secoiridoid(裂环环烯醚萜类)	Hordei Fructus Germinatus(麦芽);	0.998059	QYSXJUFSXHHAJI-YRZJJWOYSA-N	C27H44O	385.345	1262.24	0.6674	pos	[M+H]+	385.348;367.332791;159.116079;95.085026;81.069975	7.54882e+07	5.10594e+07	6.4512e+07	7.64055e+07	3.92834e+07	1.734e+08	89430.8	0	0	140266
Chaulmoogric Acid				Hydnocarpus_Anthelminticus(大风子)	0.99805	XMVQWNRDPAAMJB-UHFFFAOYSA-N	C18H32O2	279.233	755.924	1.67806	neg	[M-H]-	279.232502;237.222466;280.238789;233.152652;141.129771	5.19438e+06	7.20685e+06	4.44045e+06	5.04907e+06	1.01508e+07	4.35733e+06	55778.9	43730.1	90100.2	33488.6
Quercetin	槲皮素	黄酮类	苯丙素类		0.998047	REFJWTPEDVJJIY-UHFFFAOYSA-N	C15H10O7	303.049	392.712	0.94545	pos	[M+H]+	303.045565;153.017674;177.0535;229.048903;304.055383	0	0	0	0	0	37556.3	1.93699e+07	2.10948e+07	1.84621e+07	1.9441e+07
O-Geranylvanillin	邻甲酰苯胺	异戊烯醇脂类	脂类和类脂分子		0.997823	SRLAFDUAEAXGBA-XNTDXEJSSA-N	C18H24O3	289.179	105.94	0.242806	pos	[M+H]+	289.185149;135.043418;290.14046;127.039018;105.068938	4.32932e+06	5.07879e+06	1.41393e+06	3.9718e+06	3.30826e+06	4.2343e+06	662547	1.93461e+06	549053	1.04711e+06
4-Acetyl-2-methylpyridine	4-乙酰-2-甲基吡啶	羰基化合物	有机氧化合物		0.997693	NIGBUKPEJHINOG-UHFFFAOYSA-N	C8H9NO	136.075	104.456	1.52668	pos	[M+H]+	136.074182;91.053575;137.059266;119.049173;109.063852	2.40779e+06	2.77485e+06	4.04963e+06	2.18774e+06	2.90608e+06	3.22377e+06	2.23643e+06	2.2775e+06	2.11229e+06	2.47235e+06
Deoxycholic Acid		Terpenoids(萜类)	secoiridoid(裂环环烯醚萜类);iridoid(环戊烷环烯醚萜类);lavandulane(薰衣草烷型单萜类);artemisane(蒿烷型单萜类);mycrane_monoterpenoids(月桂烷型单萜类);menthane_monoterpenoids(薄荷烷型单萜类);cyclogeraniane(环香叶烷型单萜类)	Selenarctos Thibetanus(熊掌);Selenarctos Thibetanus(熊胆);Bos Taurus Domesticus(牛乳);Bos Taurus Domesticus(牛肺);Bos Taurus Domesticus(牛黄);Bos Taurus Domesticus(牛肾);Bos Taurus Domesticus(牛肝);Bos Taurus Domesticus(霞天膏)	0.997693	KXGVEGMKQFWNSR-LLQZFEROSA-N	C24H40O4	391.284	628.287	1.75961	neg	[M-H]-	391.28462;392.289747;409.29126;79.957308;114.949077	6.84952e+06	1.07222e+07	6.60314e+06	1.22771e+07	2.64723e+07	7.17651e+06	0	0	0	0
3-[(3S,5R,10S,13R,14S,17S)-3-[(2R,3S,4R,5S,6S)-3,5-dihydroxy-4-methoxy-6-methyloxan-2-yl]oxy-14-hydroxy-10,13-dimethyl-1,2,3,4,5,6,7,8,9,11,12,15,16,17-tetradecahydrocyclopenta[a]phenanthren-17-yl]-2H-furan-5-one	17β-黄花夹竹桃次苷乙	Terpenoids(萜类)	secoiridoid(裂环环烯醚萜类);mycrane_monoterpenoids(月桂烷型单萜类);menthane_monoterpenoids(薄荷烷型单萜类);iridoid(环戊烷环烯醚萜类);lavandulane(薰衣草烷型单萜类);artemisane(蒿烷型单萜类);Type A cardiac glycosides(甲型强心苷类);cyclogeraniane(环香叶烷型单萜类)	Nerium Indicum(夹竹桃);Cerbera Manghas(牛心茄子);Cerbera Manghas(海芒果);Thevetia Neriifolia(黄花夹竹桃)	0.997596	VPUNMTHWNSJUOG-JGFVFIPGSA-N	C30H46O8	535.324	858.624	0.930597	pos	[M+H]+	535.328707;536.32661;59.480704;64.907252;103.060557	0	0	0	0	80520.2	0	3.92693e+06	3.3028e+06	3.39428e+06	280250
Pachymic acid	茯苓酸	Terpenoids(萜类)	cyclogeraniane(环香叶烷型单萜类);mycrane_monoterpenoids(月桂烷型单萜类);iridoid(环戊烷环烯醚萜类);lavandulane(薰衣草烷型单萜类);artemisane(蒿烷型单萜类);secoiridoid(裂环环烯醚萜类)	Thermopsis Lupinoides(野决明);Poria Cocos(茯苓);Poria cocos (Schw.) Wolf.(茯苓)	0.997239	VDYCLYGKCGVBHN-DRCQUEPLSA-N	C33H52O5	527.375	909.633	1.87242	neg	[M-H]-	527.371596;528.376041;203.018607;58.598342;92.776258	33190.8	123999	198821	25588.8	118828	152125	281218	296598	275693	288629
Vincristine Sulfate	硫酸长春新碱	Alkaloids(生物碱)		;Catharanthus roseus (Linn.) G. Don(长春花)	0.997237	AQTQHPDCURKLKT-JKDPCDLQSA-N	C46H56N4O10.H2SO4	825.414	607.457	0.40101	pos	[M+H]+	453.339667;184.071699;454.339438;827.421167;647.367779	0	0	0	53380.9	0	0	2.08703e+07	1.76829e+07	2.34261e+07	2.59258e+07
Afzelin	阿福豆苷	Flavonoids(黄酮类)	flavonols(黄酮醇类);flavones(黄酮类)	Anemarrhenae Rhizoma(知母);Prunus Mume(乌梅);Prunus Mume(梅花);Prunus Mume(梅);Prunus Mume(白梅花);Ginkgo Biloba(白果叶);Ginkgo Biloba(白果);Ginkgo Biloba(白果树皮);Ginkgo Biloba(白果根);Ginkgo Biloba(银杏);Uncaria Rhynchophylla(钩藤);Semen Pruni(郁李仁);Lysimachiae Foenigraeci(零陵香);Davallia Mariesii(骨碎补);Davallia Mariesii(海州骨碎补);Houttuynia Cordata(鱼腥草);Euphorbia Esula(鸡肠狼毒);Euphorbia Esula(细叶大戟);Euphorbia Esula(乳浆大戟);Eriobo…	0.997169	SOSLMHZOJATCCP-AEIZVZFYSA-N	C21H20O10	433.111	404.595	2.37801	pos	[M+H]+	287.055925;85.027844;71.049153;129.05364;72.080559	0	0	0	0	0	0	3.88273e+06	3.74214e+06	3.72123e+06	3.53397e+06
gamma-Eudesmol rhamnoside		terpenoids(萜类)	lavandulane(薰衣草烷型单萜类);artemisane(蒿烷型单萜类);mycrane_monoterpenoids(月桂烷型单萜类);menthane_monoterpenoids(薄荷烷型单萜类)	Cananga Odorata(依兰)	0.997131	QKXSRJAHTPTJNG-UHFFFAOYSA-N	C21H36O5	369.261	923.696	2.57238	pos	[M+H]+	369.258845;71.471666;382.989455;81.741239;358.608424	153323	267990	210736	152503	211707	155259	168909	184478	195718	218104
Oleanonic acid	齐墩果酮酸	Terpenoids(萜类)	mycrane_monoterpenoids(月桂烷型单萜类);menthane_monoterpenoids(薄荷烷型单萜类);lavandulane(薰衣草烷型单萜类);artemisane(蒿烷型单萜类);secoiridoid(裂环环烯醚萜类);cyclogeraniane(环香叶烷型单萜类)	Hibiscus Taiwanensis(台湾芙蓉);Liquidambar Orientalis(苏合香);Styrax(安息香属);Dryobalanops Aromatica(冰片);Dryobalanops Aromatica(龙脑膏香);Ficus Microcarpa(榕树);Ficus Microcarpa(细叶榕);Aralia Subcapitata(安徽楤木);Akebia Quinata(木通根);Akebia Quinata(木通);Akebia Quinata(五叶木通);Liquidambar Formosana(枫香树);Liquidambar Formosana(枫香);Ziziphus Jujuba(大枣);Scrophularia Ningpoensis(玄参);Betula platyphylla Suk.(桦树皮)	0.996924	FMIMFCRXYXVFTA-FUAOEXFOSA-N	C30H46O3	455.345	617.215	11.2169	pos	[M+H]+	455.341351;191.179922;201.164316;95.084977;107.084854	212519	461124	340301	173066	292637	319963	1.30384e+06	680700	3.38209e+06	372831
2,6-DIHYDROXYBENZOIC ACID				Polygonum Bistorta(拳参);Rumex Japonicus(羊蹄);Rumex Japonicus(草本植物羊蹄);Polygonum Cuspidatum(虎扙);Polygonum Cuspidatum(虎杖叶)	0.996817	AKEUNCKRJATALU-UHFFFAOYSA-N	C7H6O4	153.019	1014.09	2.36819	neg	[M-H]-	153.019744;109.029418;153.868505;120.896871;125.02386	1.61305e+06	2.82322e+06	3.02946e+06	2.66449e+06	2.73078e+06	3.01506e+06	2.06524e+06	2.0607e+06	2.09496e+06	2.02597e+06
2,3-bis[(4-hydroxy-3-methoxyphenyl)methyl]butane-1,4-diol	(-)-开环异落叶松醇	phenylpropanoids(苯丙素类)	lignans(木脂素类)	Glehnia Littoralis(北沙参);Tsuga Heterophylla(异叶铁杉);Hippophae Rhamnoides(中亚沙棘);Hippophae Rhamnoides(醋柳果);Hippophae Rhamnoides(江孜沙棘);Hippophae Rhamnoides(云南沙棘);Hippophae Rhamnoides(中国沙棘);Hippophae Rhamnoides(沙棘);Davallia Mariesii(骨碎补);Davallia Mariesii(海州骨碎补);Saussurea Medusa(水母雪莲);Saussurea Medusa(水母雪兔子);Zanthoxylum Ailanthoides(樗叶花椒根);Zanthoxylum Ailanthoides(樗叶花椒皮);Zanthoxylum Ailanthoides(樗叶花椒);Z…	0.996715	PUETUDUXMCLALY-UHFFFAOYSA-N	C20H26O6	361.166	409.947	1.91837	neg	[M-H]-	361.163895;165.056086;122.037853;346.142876;121.029327	78707.7	105953	66908.8	31136	27150.8	87747.2	1.56791e+06	1.40294e+06	1.51292e+06	1.36686e+06
Chenodeoxycholic acid		terpenoids(萜类)	secoiridoid(裂环环烯醚萜类);mycrane_monoterpenoids(月桂烷型单萜类);menthane_monoterpenoids(薄荷烷型单萜类);iridoid(环戊烷环烯醚萜类);lavandulane(薰衣草烷型单萜类);artemisane(蒿烷型单萜类);cyclogeraniane(环香叶烷型单萜类)	Selenarctos Thibetanus(熊掌);Selenarctos Thibetanus(熊胆);Bos Taurus Domesticus(牛乳);Bos Taurus Domesticus(牛肺);Bos Taurus Domesticus(牛黄);Bos Taurus Domesticus(牛肾);Bos Taurus Domesticus(牛肝);Bos Taurus Domesticus(霞天膏);Anser Cygnoides Domesticus(白鹅膏);Cyprinus Carpio(鲤鱼胆);Cyprinus Carpio(鲤鱼);Cyprinus Carpio(鲤鱼皮);Gallus Gallus Domesticus(鸡内金);Gallus Gallus Domesticus(鸡);Gallus Gallus Domesticus(鸡子白);Gallus…	0.996679	RUDATBOHQWOJDD-UHFFFAOYSA-N	C24H40O4	391.284	711.769	0.704526	neg	[M-H]-	391.284649;345.27915;392.290118;327.271209;347.297118	5.5499e+07	4.03645e+07	4.06265e+07	6.95567e+07	8.28923e+07	7.20083e+07	0	0	0	0
Cyclopassifloic acid B	三萜环西番莲酸B	类固醇及其衍生物	脂类和类脂分子		0.996669	WXPOFBIHDUXUII-UHFFFAOYSA-N	C31H52O6	521.378	1014.73	1.61654	pos	[M+H]+	521.375678;522.379699;184.072001;57.931928;104.107071	6.17741e+06	8.90448e+06	3.32819e+06	3.90111e+06	3.61404e+06	6.8742e+06	0	0	0	0
Xanthosine	黄嘌呤核苷	嘌呤核苷酸	核苷、核苷酸和类似物		0.996136	UBORTCNDUKBEOP-UUOKFMHZSA-N	C10H12N4O6	285.082	52.6876	0.0199978	pos	[M+H]+	153.040043;133.049544;57.033517;85.028572;285.185889	1.40876e+06	3.07567e+06	1.1823e+06	2.69525e+06	1.15307e+06	3.7216e+06	1.89713e+06	1.57763e+06	1.32603e+06	839348
Methyl hexadecanoate	棕榈酸甲酯	Aliphatic acyl(脂肪酰类)		Ginkgo Biloba(白果叶);Ginkgo Biloba(白果);Ginkgo Biloba(白果树皮);Ginkgo Biloba(白果根);Ginkgo Biloba(银杏);Achyranthes Bidentata(牛膝);Citri Grandis Exocarpium(化橘红);Ban-Lan-Gen(板蓝根);Descurainia Sophia(葶苈子);Descurainia Sophia(播娘蒿);Descurainia Sophia(南葶苈子);Coriandrum Sativum(胡荽);Coriandrum Sativum(胡荽子);Coriandrum Sativum(芫荽);Chrysanthemum Morifolium(菊花);Clematis Chinensis(威灵仙);Saposhnikovia Divaricata(防风);Humulus…	0.996019	FLIACVVOZYBSBS-UHFFFAOYSA-N	C17H34O2	315.254	718.255	1.52284	neg	[M+HCOO]-	315.253144;313.240477;297.243742;316.256786;171.102627	6.00292e+06	7.88344e+06	4.6898e+06	9.19633e+06	6.04838e+06	1.05487e+07	0	0	0	0
Eupafolin	泽兰黄酮	flavonoids(黄酮类)	flavones(黄酮类)	Salvia Plebeia(荔枝草);Eupatorium Cuneifolium(楔叶泽兰);Lippia Nodiflora(蓬莱草);Panax Ginseng(人参芦);Panax Ginseng(人参叶);Panax Ginseng(人参花蕾);Panax Ginseng(人参);Saussurea Involucrata(雪莲);Saussurea Involucrata(天山雪莲);Artemisia Vestita(毛莲蒿);Eupatorium Subhastatum(近戟泽兰);Oroxylum Indicum(木蝴蝶树皮);Nepeta Hindostana(印度假荆芥);Rosmarinus Officinalis(迷迭香);Inula Japonica(菊科植物旋覆花);Inula Japonica(金沸草)	0.995908	FHHSEFRSDKWJKJ-UHFFFAOYSA-N	C16H12O7	315.052	434.61	1.92634	neg	[M-H]-	300.030667;315.051672;151.003398;180.875758;224.863482	38848.5	27653.5	45397	75210.9	47538.4	79149.6	206558	191228	172185	185512
(2R,3R)-3,5-dihydroxy-2-(4-hydroxyphenyl)-7-methoxy-2,3-dihydrochromen-4-one		Flavonoids(黄酮类)	flavanones(二氢黄酮类);dihydrochalcones(二氢查尔酮类);flavanonols(二氢黄酮醇类)	Aristolochia Mollissima(绵毛马兜铃);Aristolochia Mollissima(寻骨风);Artemisiae Scopariae(茵陈)	0.995878	LZLGHWHSUZVUFZ-JKSUJKDBSA-N	C16H14O6	303.086	508.022	1.97715	pos	[M+H]+	303.083747;153.017651;177.053615;145.027415;109.100715	0	0	0	0	0	31445	1.276e+06	1.54782e+06	1.34126e+06	1.3623e+06
Hinokitiol				Juniperus Formosana Hayata(山刺柏)	0.995832	FUWUEFKEXZQKKA-UHFFFAOYSA-N	C10H12O2	163.076	551.694	2.34308	neg	[M-H]-	163.00354;163.840951;119.049827;135.008892;121.051945	1.74383e+06	1.65001e+06	2.06369e+06	1.7829e+06	1.65153e+06	2.27225e+06	0	0	0	0
5-Hydroxy-2,3-dimethyl-1,4-naphthoquinone	5-羟基-2,3-二甲基-1,4-萘醌	萘类	苯环型化合物		0.995632	WBPHCLSNRLPSPK-UHFFFAOYSA-N	C12H10O3	203.07	472.573	2.24958	pos	[M+H]+	203.069228;185.060288;147.079159;175.07389;157.06437	298066	298757	347971	582670	579982	641121	3.88316e+06	3.87315e+06	3.98135e+06	3.97222e+06
3-Oxo-delta4-steroid		terpenoids(萜类)	mycrane_monoterpenoids(月桂烷型单萜类);menthane_monoterpenoids(薄荷烷型单萜类);lavandulane(薰衣草烷型单萜类);artemisane(蒿烷型单萜类);secoiridoid(裂环环烯醚萜类);cyclogeraniane(环香叶烷型单萜类)	Abrus Precatorius(相思藤);Moschus Moschiferus(麝香);Moschus Moschiferus(原麝)	0.99545	MSEZLHAVPJYYIQ-UHFFFAOYSA-N	C19H28O	273.22	595.6	1.82017	pos	[M+H]+	273.218385;255.210087;95.085145;274.181084;135.116913	1.05396e+07	6.16072e+06	3.7503e+06	6.94543e+06	1.11999e+07	3.76776e+06	956280	861394	872784	867450
(-)-Gallocatechin	没食子儿茶素	Flavonoids(黄酮类)		Polygoni Orientalis Fructus(水红花子);Hovenia Dulcis(枳椇根);Hovenia Dulcis(枳椇子);Hovenia Dulcis(枳椇);Hovenia Dulcis(北枳椇);Acacia Arabica(阿拉伯金合欢);Ampelopsis Japonica(白薇);Ampelopsis Japonica(白蔹);Rheum Tanguticum(唐古特大黄);Rheum Tanguticum(鸡爪大黄);Tripterygium Hypoglaucum(昆明山海棠);Vigna Umbellata(赤小豆);Myrica Rubra(杨梅);Myrica Rubra(杨梅树皮);Sanguisorba Officinalis(地榆);Rheum Officinale(大黄);Tripterygium Wilfordii(雷公藤);Ri…	0.995401	XMOCLSLCDHWDHP-DOMZBBRYSA-N	C15H14O7	305.067	170.246	0.646523	neg	[M-H]-	305.071815;59.013956;125.023729;89.024681;71.01383	178748	57115.1	295993	75512.2	32556.9	80150.4	1.28187e+06	1.40584e+06	1.4219e+06	1.36992e+06
(5S,9R)-14-(hydroxymethyl)-5,9-dimethyltetracyclo[11.2.1.0¹,¹⁰.0⁴,⁹]hexadecane-5-carboxylic acid		Terpenoids(萜类)	lavandulane(薰衣草烷型单萜类);artemisane(蒿烷型单萜类);mycrane_monoterpenoids(月桂烷型单萜类);menthane_monoterpenoids(薄荷烷型单萜类);secoiridoid(裂环环烯醚萜类);cyclogeraniane(环香叶烷型单萜类)	Bruguiera Gymnorrhiza(木榄);Siegesbeckia Pubescens(腺梗豨莶);Annona Squamosa(番荔枝)	0.995248	HHAMKMUMKLXDFQ-KFRFNOKNSA-N	C20H32O3	319.227	830.136	1.84891	neg	[M-H]-	319.227768;153.128972;275.237566;59.013606;181.124795	4.0642e+06	4.31459e+06	5.57215e+06	6.43069e+06	2.45728e+06	5.12794e+06	253278	275205	280304	292226
C12-AS (TENTATIVE)	月桂基硫酸盐	Miscellaneous(其他类)			0.995164	MOTZDAYCYVMXPC-UHFFFAOYSA-N	C12H26O4S	265.147	746.884	2.3225	neg	[M-H]-	265.147435;96.959918;266.150558;54.079552;59.612865	6.69753e+07	2.67443e+07	3.8319e+07	4.41108e+07	3.28635e+07	4.13424e+07	330968	464945	384113	371448
Ginsenoyne H	人参炔H	羧酸类及其衍生物	有机酸及其衍生物		0.995141	DFNOHNMHWQVJHX-UHFFFAOYSA-N	C19H26O3	303.195	705.245	2.8414	pos	[M+H]+	303.196783;149.094808;187.11051;271.168675;83.084945	1.38373e+06	2.08013e+06	1.2143e+06	2.09991e+06	2.05708e+06	2.52378e+06	763767	844760	825936	728793
Boviquinone 4	波维醌4	异戊烯醇脂类	脂类和类脂分子		0.995096	FXIRKSMTDSBFCE-YKBIRWAZSA-N	C26H36O4	413.264	1090.62	2.30377	pos	[M+H]+	413.26206;301.141544;414.272059;189.01462;171.003911	8.41614e+07	8.34063e+07	3.66722e+07	7.37116e+07	3.46087e+07	8.81058e+07	1.56072e+06	1.28301e+06	1.82546e+06	1.04133e+06
Piperine	胡椒碱	Alkaloids(生物碱)	piperidines(哌啶类生物碱)	Piper Nigrum(胡椒);Piper Longum(荜拔);Rhodobryum Roseum(大叶藓);Piper Cenocladum(胡椒属);Piper Guineense(几内亚胡椒);Piper Betle(蒟酱叶);Piper Betle(蒌叶)	0.994934	MXXWOMGUGJBKIW-YPCIICBESA-N	C17H19NO3	286.142	643.026	2.50844	pos	[M+H]+	286.141489;201.055291;135.043727;112.074664;171.042249	0	25997.7	271924	33631.6	34416.1	52651.1	1.27403e+08	1.15749e+08	1.20551e+08	1.14466e+08
Xanthoxylin				Phyllanthus Emblica(油柑叶);Phyllanthus Emblica(油柑木皮);Phyllanthus Emblica(油柑);Phyllanthus Emblica(余甘子);Phyllanthus Emblica(庵摩勒);Phyllanthus Emblica(油柑根);Clausena Indica(山黄皮);Geranium Wilfordii(老鹳草);Blumea Balsamifera(艾纳香);Canarii Fructus(青果);Artemisia Brevifolia(短叶绢蒿);Hippomane Mancinella(马疯木);Hippomane Mancinella(毒番石榴);Artemisia Apiacea(青蒿);Sapium Sebiferum(乌桕木根皮);Sapium Sebiferum(乌桕叶);Trigonella F…	0.9948	FBUBVLUPUDBFME-UHFFFAOYSA-N	C10H12O4	197.08	603.85	0.904399	pos	[M+H]+	197.07973;179.070293;151.075109;155.069733;133.064638	1.04194e+06	2.25505e+06	1.76271e+06	1.5616e+06	461336	1.75457e+06	2.18487e+08	2.18306e+08	2.22645e+08	2.18103e+08
Madecassoside	羟基积雪草苷	Terpenoids(萜类)	cyclogeraniane(环香叶烷型单萜类);secoiridoid(裂环环烯醚萜类);mycrane_monoterpenoids(月桂烷型单萜类);menthane_monoterpenoids(薄荷烷型单萜类);lavandulane(薰衣草烷型单萜类);artemisane(蒿烷型单萜类)	Centella Asiatica(积雪草);Centella Asiatica(崩大碗)	0.994578	BNMGUJRJUUDLHW-UHFFFAOYNA-N	C48H78O20	973.49	496.011	7.11329	neg	[M-H]-	973.500638;973.464178;116.92814;497.105542;499.12061	0	0	0	0	0	0	919413	826521	683088	805875
Esculin	秦皮甲素	Coumarins and derivatives(香豆素及其衍生物类)		;Fraxini Cortex(秦皮); Semen Aesculi(娑罗子)	0.994463	XHCADAYNFIFUHF-TVKJYDDYSA-N	C15H16O9	341.085	147.673	3.11731	pos	[M+H]+	179.032708;70.064864;341.218557;84.080265;169.95431	0	0	51756	279766	108121	157524	1.48754e+06	1.649e+06	1.26979e+06	1.27774e+06
4-Ethylbenzaldehyde	4-乙基苯甲醛			Clematis Chinensis(威灵仙);Angelica Sinensis(当归);Capsicum Annuum(辣椒)	0.994383	QNGNSVIICDLXHT-UHFFFAOYSA-N	C9H10O	135.08	685.858	0.38544	pos	[M+H]+	135.07926;107.085004;79.054196;91.053542;136.084083	7.31475e+06	2.00449e+06	1.77473e+06	3.60143e+06	3.3446e+06	2.87005e+06	1.38713e+06	1.41575e+06	1.35711e+06	1.31807e+06
Isorhamnetin	异鼠李素	flavonoids(黄酮类)	flavones(黄酮类);flavonols(黄酮醇类)	Viscum Album(槲寄生);Viscum Album(卵叶槲寄生);Artemisia Apiacea(青蒿);Euchresta Japonica(山豆根);Euchresta Japonica(三小叶山豆根);Leonurus Artemisia(益母草);Artemisia Capillaris(茵陈蒿);Dodonaea Viscosa(车桑子);Eriobotrya Japonica(枇杷叶);Eriobotrya Japonica(枇杷);Eriobotrya Japonica(枇杷核);Fagopyrum Dibotrys(金荞麦);Microctis Folium(布渣);Oenanthe Javanica(水芹);Chrysanthemum Morifolium(菊花);Rhododendron Molle(闹羊花);Gynostemma Yixingense(…	0.994118	IZQSVPBOUDKVDZ-UHFFFAOYSA-N	C16H12O7	317.064	521.058	1.09444	pos	[M+H]+	317.06185;302.040872;274.044475;285.040048;318.066775	374013	314163	1.11269e+06	0	0	0	1.21551e+07	1.19932e+07	1.23586e+07	1.2104e+07	Isorhamnetin
Tryptophan		alkaloid(生物碱)	simple indoles(简单吲哚类生物碱);pyrrolidines(吡咯类生物碱)	Bombyx Mori(蚕);Bombyx Mori(白僵蚕);Bombyx Mori(蚕茧);Bombyx Mori(原蚕子);Bombyx Mori(原蚕蛾);Atractylodes Lancea(苍术);Isatis Indigotica(大青叶);Lycium Chinense(枸杞叶);Lycium Chinense(枸杞根);Lycium Chinense(枸杞子);Lycium Chinense(枸杞根皮(地骨皮));Lycium Chinense(北方枸杞根皮);Polygonum Cuspidatum(虎扙);Polygonum Cuspidatum(虎杖叶);Piper Kadsura(风藤);Coprinus Atramentarius(鬼盖)	0.994065	QIVBCDIJIAJPQS-UHFFFAOYSA-N	C11H12N2O2	203.083	136.733	0.855098	neg	[M-H]-	203.081338;116.050212;74.024475;142.066324;159.093268	2.11668e+08	2.23613e+08	2.27427e+08	2.76505e+08	2.71298e+08	2.79278e+08	5.60649e+07	4.09806e+07	4.03393e+07	3.78352e+07
(E,E)-Futoamide		苯并二茂	有机杂环化合物		0.993514	MRUXVACSRPRMSN-KQQUZDAGSA-N	C18H23NO3	302.172	449.137	0.560862	pos	[M+H]+	302.173555;72.080381;179.090027;303.052071;256.207107	96282.9	325461	356302	123997	95219.7	288661	3.23227e+06	3.42931e+06	3.05288e+06	3.10321e+06
Delphinidin-3-O-beta-glucopyranoside	飞燕草素葡萄糖苷	Flavonoids(黄酮类)		Camellia Sinensis(茶子);Camellia Sinensis(茶花);Camellia Sinensis(茶树根);Camellia Sinensis(茶叶);Phallus Inpudicus(白饭豆);Ballota Nigra(黑大豆皮);Solanum Melongena(茄);Solanum Melongena(茄叶);Solanum Melongena(茄子)	0.993475	XENHPQQLDPAYIJ-PEVLUNPASA-O	C21H21O12	465.101	192.673	2.68244	pos	[M]+	303.051359;465.183164;70.06494;163.038359;147.044429	0	0	0	0	0	0	2.075e+06	2.27239e+06	2.19753e+06	2.19573e+06
(2R,3S,4S,5R,6R)-2-[[(2S,3R,4R)-3,4-dihydroxy-4-(hydroxymethyl)oxolan-2-yl]oxymethyl]-6-(2-phenylethoxy)oxane-3,4,5-triol	（2R，3S，4S，5R，6R）-2-[（2S，3R，4R）-3,4-二羟基-4-（羟甲基）恶唑烷-2-基]氧甲基]-6-（2-苯乙氧基）氧烷-3,4,5-三醇	Miscellaneous(其他类)			0.993257	GZSQKOFXMZDKPV-DERWZFJFSA-N	C19H28O10	415.161	320.022	3.58503	neg	[M-H]-	89.024518;59.013956;71.013888;149.045083;417.168854	28924.2	0	45720.9	0	8251.45	8783.6	1.35164e+06	1.34958e+06	515584	1.23543e+06
Epinepetalactone	反式-顺式-荆芥内酯			Tripterygium Wilfordii(雷公藤)	0.993103	ZDKZHVNKFOXMND-UHFFFAOYSA-N	C10H14O2	167.106	296.534	0.571977	pos	[M+H]+	167.070684;168.079317;107.085291;121.101477;149.095357	3.07418e+06	3.11993e+06	2.36235e+06	3.7694e+06	3.8487e+06	3.73178e+06	1.10997e+07	1.69744e+07	1.75163e+06	1.89204e+07
CREATINE				Cyprinus Carpio(鲤鱼胆);Cyprinus Carpio(鲤鱼);Cyprinus Carpio(鲤鱼皮);Dog Meat(狗肉);Crataegus Pinnatifida(山楂叶);Crataegus Pinnatifida(山楂花);Crataegus Pinnatifida(无毛山楂);Elephas Maximus(象胆);Elephas Maximus(象肉);Elephas Maximus(亚洲象);Rana Nigromaculata(青蛙);Bos Taurus Domesticus Gmelin(牛靥);Bos Taurus Domesticus Gmelin(牛脑);Bos Taurus Domesticus Gmelin(牛血);Bos Taurus Domesticus Gmelin(牛胆);Bos Taurus Domesticus(牛乳);…	0.992862	CVSVTCORWBXHQV-UHFFFAOYSA-N	C4H9N3O2	132.076	35.4653	2.45495	pos	[M+H]+	132.076559;90.055047;44.049483;87.054943;43.028998	1.2987e+08	3.50863e+08	3.95818e+08	1.65952e+08	1.25211e+08	3.54929e+08	6.60842e+07	6.96118e+07	6.94649e+07	6.23597e+07
6-Gingerol	6-姜酚	Phenols(酚类)		;Zingiberis Rhizoma(干姜); Zingiber Officinale Roscoe(生姜)	0.992676	NLDDIKRKFXEWBK-AWEZNQCLSA-N	C17H26O4	293.179	869.894	0.598603	neg	[M-H]-	293.176306;96.959943;294.179322;111.919893;73.296693	4.50756e+07	2.27022e+07	2.93843e+07	3.15591e+07	2.60185e+07	2.99668e+07	3.54969e+06	1.18375e+07	7.03094e+06	7.22663e+06
1,8-dihydroxy-3-methylanthra-9,10-quinone		quinones(醌类)	anthraquinones(蒽醌类)	Ban-Lan-Gen(板蓝根);Hemerocallis Fulva(萱草根);Hemerocallis Fulva(萱草);Hemerocallis Fulva(长管萱草);Hemerocallis Fulva(重瓣萱草);Cassia Obtusifolia(决明);Cassia Obtusifolia(决明,钝叶决明);Rumex Nepalensis(尼泊尔羊蹄);Rumex Nepalensis(尼泊尔酸模);Rumex Nepalensis(牛耳大黄);Aloe Vera(芦荟(库拉索芦荟));Cassia Siamea(铁刀木);Abrus Cantoniensis(鸡骨草);Rumex Dentatus(牛舌草);Rheum Palmatum(掌叶大黄);Rumex Patientia(牛西西);Rumex Patientia(巴天酸模);Schefflera Venu…	0.992592	LQGUBLBATBMXHT-UHFFFAOYSA-N	C15H10O4	255.064	427.933	0.521496	pos	[M+H]+	255.063724;199.074006;72.080607;81.06929;237.148845	1.56498e+06	807782	2.25676e+06	785380	2.81543e+06	5.78636e+06	973071	957945	1.02937e+06	921274
Hyperoside	金丝桃苷	Flavonoids(黄酮类)	flavonols(黄酮醇类);flavones(黄酮类)	Pyrola Rotundifolia(圆叶鹿蹄草);Rhododendron Dauricum(满山红);Pyrola Incarnata(红花鹿蹄草)	0.992584	OVSQVDMCBVZWGM-DTGCRPNFSA-N	C21H20O12	465.101	320.481	0.160664	pos	[M+H]+	303.051859;85.027852;61.028187;86.095846;91.038938	0	0	0	0	0	0	4.00621e+07	4.1236e+07	3.85248e+07	3.69025e+07
synephrine				Evodia Rutaecarpa(吴茱萸);Evodia Rutaecarpa(波氏吴茱萸);Citrus Aurantium(酸橙);Citrus Aurantium(枳壳);Citrus Aurantium(苦橙);Citrus Aurantium(玳玳花);Citrus Aurantium(枳实);Citrus Aurantium(仙客来);Citrus Aurantium L.(代代花);Citrus Wilsonii(香橼)	0.992545	YRCWQPVGYLYSOX-UHFFFAOYSA-N	C9H13NO2	190.085	469.721	2.16553	pos	[M+Na]+	190.086534;175.062949;191.107839;145.100488;91.053576	678260	243039	253598	734166	726187	574881	4.07015e+06	4.01762e+06	4.24848e+06	3.96494e+06
Pristimerin	扁塑藤素	Terpenoids(萜类)	mycrane_monoterpenoids(月桂烷型单萜类);menthane_monoterpenoids(薄荷烷型单萜类);lavandulane(薰衣草烷型单萜类);artemisane(蒿烷型单萜类);secoiridoid(裂环环烯醚萜类);cyclogeraniane(环香叶烷型单萜类)	Catha Edulis(巧茶);Celastrus Orbiculatus(南蛇藤);Pristimera Indica(扁蒴藤);Maytenus Canariensis(加那利美登木);Crossopetalum Gaumeri(高梅缨瓣)	0.992525	JFACETXYABVHFD-WXPPGMDDSA-N	C30H40O4	463.289	1576.78	2.32869	neg	[M-H]-	463.292624;96.959991;51.477338;464.287891;106.0407	3.23817e+06	671652	2.23524e+06	2.10647e+06	1.88524e+06	3.82292e+06	0	0	0	0
Plantagonine	车前宁	吡啶及其衍生物	有机杂环化合物		0.992448	RLNQBGQGMYNOCX-UHFFFAOYSA-N	C10H11NO2	178.086	85.669	1.84518	pos	[M+H]+	132.080162;178.082526;179.032527;105.068974;150.06518	464333	439197	536252	245148	135282	497638	9.03202e+06	1.09909e+07	1.30172e+07	1.14802e+07
TAURINE				Citrus Hassaku(全蝎);Lycium Chinense(枸杞叶);Lycium Chinense(枸杞根);Lycium Chinense(枸杞子);Lycium Chinense(枸杞根皮(地骨皮));Lycium Chinense(北方枸杞根皮);Artemisia Vestita(毛莲蒿);Bos Taurus Domesticus(牛乳);Bos Taurus Domesticus(牛肺);Bos Taurus Domesticus(牛黄);Bos Taurus Domesticus(牛肾);Bos Taurus Domesticus(牛肝);Bos Taurus Domesticus(霞天膏)	0.992269	XOAAWQZATWQOTB-UHFFFAOYSA-N	C2H7NO3S	124.007	51.8215	2.28712	neg	[M-H]-	124.006674;79.957383;125.024023;82.04057;96.016806	2.25757e+06	2.89809e+06	3.402e+06	3.00625e+06	2.61005e+06	3.77396e+06	3.66095e+06	3.69756e+06	3.66917e+06	4.32272e+06
Palmitic Acid ethyl ester				Croton Tiglium(巴豆);Mahonia Fortunei(细叶功劳叶);Mahonia Fortunei(细叶功劳木);Mahonia Fortunei(十大功劳);Eriobotrya Japonica(枇杷叶);Eriobotrya Japonica(枇杷);Eriobotrya Japonica(枇杷核);Ardisiae Japonicae Herba(矮地茶);Angelica Dahurica(白芷);Angelica Dahurica(杭白芷);Angelica Dahurica(祁白芷);Prunella Vulgaris(夏枯草);Panax Pseudo-Ginseng(假人参);Toosendan Fructus(川楝子);Broussonetia Fructus(楮实子);Gardenia Jasminoides(栀子叶);Gardenia Jasm…	0.992171	XIRNKXNNONJFQO-UHFFFAOYSA-N	C18H36O2	283.264	1108.51	1.43874	neg	[M-H]-	283.263493;284.267366;268.037004;111.007348;106.041979	2.68804e+06	2.63032e+06	4.87033e+06	2.21696e+06	1.92679e+06	2.79857e+06	0	57564.6	0	0
Procyanidin B3 7-glucoside		黄酮类	苯丙素类		0.992114	JQKHCULJNVYRGT-XOLODHEFSA-N	C36H36O17	741.199	150.699	4.76095	pos	[M+H]+	741.240631;123.044417;86.060382;741.846739;85.027837	0	0	0	0	0	0	272935	403562	262595	427883
5-methyluracil	5-甲基脲嘧啶	二嗪类	有机杂环化合物		0.991908	RWQNBRDOKXIBIV-UHFFFAOYSA-N	C5H6N2O2	127.05	66.9218	2.28962	pos	[M+H]+	127.049233;109.028106;110.023068;128.069753;81.033221	1.13127e+07	1.44129e+07	1.83208e+07	9.14621e+06	1.35866e+07	9.36714e+06	5.00141e+07	4.239e+07	5.41815e+07	5.77075e+07
Melittoside	密力特苷	Iridoids(环烯醚萜类)		Clerodendrum Thomsonae(龙吐珠);Rehmannia Glutinosa(干地黄);Rehmannia Glutinosa(熟地黄);Rehmannia Glutinosa(生地黄);Rehmannia Glutinosa(紫地黄);Rehmannia Glutinosa(地黄);Rehmannia Glutinosa(鲜地黄(生地));Rehmanniae Radix(地黄)	0.991787	LZKBAGSBRBMVBE-GVKBFFPQSA-N	C21H32O15	542.207	60.5001	0.423725	pos	[M+NH4]+	165.053475;147.044047;137.059033;119.04903;543.124621	1.9988e+06	906288	1.71188e+06	3.22895e+06	3.31613e+06	3.24021e+06	5.52999e+06	5.67351e+06	5.53413e+06	5.97719e+06
Taxifolin	二氢槲皮素	Flavonoids(黄酮类)		;Smilax China(菝葜); Smilacis Glabrae Rhixoma(土茯苓)	0.991668	CXQWRCVTCMQVQX-LSDHHAIUSA-N	C15H12O7	305.064	179.131	2.15237	pos	[M+H]+	259.060823;287.054439;153.01716;305.210794;123.044387	0	0	0	0	0	0	449872	3.65639e+06	1.92637e+06	2.08183e+06
Diethyltoluamide				Moschus Moschiferus(麝香);Moschus Moschiferus(原麝)	0.991647	MMOXZBCLCQITDF-UHFFFAOYSA-N	C12H17NO	192.138	564.427	2.51969	pos	[M+H]+	192.138175;119.048852;100.075513;72.044257;193.049531	3.60892e+06	4.43288e+06	769429	752651	565603	655634	1.2633e+07	1.27502e+07	1.19553e+07	1.13698e+07
Tauroursodeoxycholic acid	牛磺熊去氧胆酸	Terpenoids(萜类)	secoiridoid(裂环环烯醚萜类);mycrane_monoterpenoids(月桂烷型单萜类);menthane_monoterpenoids(薄荷烷型单萜类);iridoid(环戊烷环烯醚萜类);lavandulane(薰衣草烷型单萜类);artemisane(蒿烷型单萜类);cyclogeraniane(环香叶烷型单萜类)	;	0.991627	BHTRKEVKTKCXOH-LBSADWJPSA-N	C26H45NO6S	498.288	538.439	1.42663	neg	[M-H]-	498.292306;55.366224;499.148822;116.928556;407.136481	1.27868e+06	730078	2.69871e+06	2.04158e+06	4.85346e+06	1.1779e+06	324379	103681	371060	167285
Nardosinone	甘松新酮	Terpenoids(萜类)	secoiridoid(裂环环烯醚萜类)	Nardostachys Chinensis(植物甘松);Nardostachyos Radix et Rhizoma(甘松)	0.99155	KXGHHSIMRWPVQM-JWFUOXDNSA-N	C15H22O3	249.149	560.663	0.673212	neg	[M-H]-	249.149382;205.160652;250.153164;203.143609;189.128363	3.31083e+06	3.67531e+06	1.10452e+06	5.09381e+06	1.08267e+07	8.41658e+06	2.23691e+06	1.44084e+06	2.57243e+06	2.62284e+06
Allocryptopine				Thalictrum Faberi(大叶唐松草);Corydalis Yanhusuo(延胡索);Thalictrum(狭序唐松草);Thalictrum(唐松草属);Chelidonium Majus(白屈菜);Corydalis Remota(齿瓣延胡索);Hylomecon Japonica(荷青花);Argemone Mexicana(蓟罂粟);Thalictrum Foliolosum(马尾连);Thalictrum Foliolosum(多叶唐松草);Corydalis Decumbens(夏天无);Thalictrum Glandulosissimum(金丝马尾连);Zanthoxylum Nitidum(两面针);Thalictrum Microgynum(小果唐松草);Corydalis Ambigua(东北延胡索);Thalictrum Thunbergii(烟锅草)…	0.991452	HYBRYAPKQCZIAE-UHFFFAOYSA-N	C21H23NO5	370.161	149.294	0.024299	pos	[M+H]+	370.164345;70.065061;72.080531;371.166904;86.095835	316447	373506	275584	261759	1.25544e+06	2.3714e+06	3.40182e+06	6.89226e+06	1.09683e+07	6.63424e+06
Licoricesaponin G2	甘草皂苷G5	Terpenoids(萜类)	secoiridoid(裂环环烯醚萜类);lavandulane(薰衣草烷型单萜类);artemisane(蒿烷型单萜类);mycrane_monoterpenoids(月桂烷型单萜类);menthane_monoterpenoids(薄荷烷型单萜类);cyclogeraniane(环香叶烷型单萜类)		0.99144	WBQVRPYEEYUEBQ-UHFFFAOYNA-N	C42H62O17	837.39	550.428	0.0328489	neg	[M-H]-	837.397291;351.057479;113.025037;838.3882;193.034288	0	0	0	0	0	0	3.10533e+07	3.43349e+07	3.11938e+07	2.84472e+07
Maleic acid	马来酸	Organic acids and derivatives(有机酸及其衍生物)		Saccharum(甘蔗);Mahoniae Caulis(功劳木);Ganoderma Sinensis(紫芝);Lithospermum Arvense(麦家公);Fumaria Officinalis(药用球果紫堇);Fumaria Officinalis(球果紫堇);Corydalis Yanhusuo(延胡索);Helianthus Annuus(向日葵叶);Helianthus Annuus(向日葵花);Helianthus Annuus(向日葵籽);Helianthus Annuus(向日葵茎髓);Plantago Major(大车前);Ban-Lan-Gen(板蓝根);Urtica Dioica(异株荨麻);Isatis Indigotica(大青叶);Malus Domestica(苹果);Malus Domestica(苹果海棠);Pyrrosia Sheareri(…	0.991233	VZCYOOQTPOCHFL-UPHRSURJSA-N	C4H4O4	115.004	44.589	2.32852	neg	[M-H]-	71.013941;115.003558;115.921276;59.987063;56.380889	7.99677e+06	7.30196e+06	1.32885e+07	6.98565e+06	3.0114e+07	7.45691e+06	2.46766e+08	2.64331e+08	2.55141e+08	2.47779e+08
Taurochenodeoxycholic Acid	牛磺鹅脱氧胆酸	Terpenoids(萜类)	secoiridoid(裂环环烯醚萜类);mycrane_monoterpenoids(月桂烷型单萜类);menthane_monoterpenoids(薄荷烷型单萜类);iridoid(环戊烷环烯醚萜类);lavandulane(薰衣草烷型单萜类);artemisane(蒿烷型单萜类);cyclogeraniane(环香叶烷型单萜类)	;	0.99121	BHTRKEVKTKCXOH-BJLOMENOSA-N	C26H45NO6S	498.288	597.822	1.1788	neg	[M-H]-	498.291919;55.366181;499.294892;124.006516;106.981411	1.28937e+08	1.46133e+08	2.40535e+08	2.55856e+08	2.81225e+08	1.35933e+08	147908	149639	113458	151835
alpha-Cyperone	-香附酮	Terpenoids(萜类)	artemisane(蒿烷型单萜类)	Cyperus Rotundus(香附);Fritillaria Ussuriensis(平贝母);Chrysanthemum Morifolium(菊花);Saussurea Lappa(木香);Nardostachys Chinensis(植物甘松);Juncus Effusus(灯心草);Centipeda Minima(鹅不食草);Cyperi Rhizoma(香附)	0.991029	KUFXJZXMWHNCEH-DOMZBBRYSA-N	C15H22O	219.174	802.688	2.27045	pos	[M+H]+	219.174845;203.14197;220.175375;121.101021;133.101018	3.65255e+06	3.47531e+06	3.6539e+06	3.43373e+06	4.79788e+06	4.1937e+06	1.29477e+06	1.33215e+06	1.22159e+06	1.05665e+06
5-hydroxy-2-(3-hydroxy-4-methoxyphenyl)-7-[(2S,3R,4S,5S,6R)-3,4,5-trihydroxy-6-[[(2R,3R,4R,5R,6S)-3,4,5-trihydroxy-6-methyloxan-2-yl]oxymethyl]oxan-2-yl]oxy-2,3-dihydrochromen-4-one	橙皮苷	Flavonoids(黄酮类)	dihydrochalcones(二氢查尔酮类);flavanones(二氢黄酮类)	Citri Reticulatae Pericarpium Viride(青皮);Citrus Unshiu,Citrus Sinensis,Citrus Iyo(三种橘杂交种);Capsella Bursa-Pastoris(荠菜子);Echinopslatifoliustausch(禹州漏芦);Galium Mollugo(粟猪殃殃);Mentha Longifolia(欧薄荷);Zanthoxylum Nitidum(两面针);Euonymus Alatus(鬼箭羽);Euonymus Alatus(卫矛);Citrus Chachiensis(柑皮);Vitex Rotundifolia(单叶蔓荆子);Vitex Rotundifolia(蔓荆子);Citrus Limonia(黎檬叶);Citrus Limonia(黎檬根);Citrus Limonia(黎檬);Citrus …	0.990873	QUQPHWDTPGMPEX-LLHRBZKSSA-N	C28H34O15	633.178	381.865	2.25866	pos	[M+Na]+	147.044023;163.037906;633.371331;309.09487;70.064794	0	0	0	0	0	0	2.71918e+07	2.9185e+07	2.73817e+07	2.63657e+07
forsythoside B		Phenylpropanoids(苯丙素类)	penyipropionic acid(苯丙酸类)	Forsythia Suspensa(连翘);Phlomis Brunneogaleata(棕盔糙苏);Verbascum Wiedemannianum(紫花冠毛蕊花);Marrubium Vulgare(欧夏至草)	0.990659	JMBINOWGIHWPJI-UNSOMVRXSA-N	C34H44O19	779.237	420.336	3.37509	pos	[M+Na]+	147.044093;86.095838;779.46597;309.094981;163.038367	0	0	0	0	0	0	500581	606213	621511	531429
Undecylenic acid	十一烯酸	脂肪酰类	脂类和类脂分子		0.990625	FRPZMMHWLSIFAZ-UHFFFAOYSA-N	C11H20O2	183.139	594.953	0.50638	neg	[M-H]-	183.139457;116.928489;137.892433;184.143075;139.908203	918147	879256	1.035e+06	3.65715e+06	7.04758e+06	2.13236e+06	283976	318763	383721	355237
Mifepristone	米非司酮	Terpenoids(萜类)	secoiridoid(裂环环烯醚萜类);iridoid(环戊烷环烯醚萜类);lavandulane(薰衣草烷型单萜类);mycrane_monoterpenoids(月桂烷型单萜类);cyclogeraniane(环香叶烷型单萜类)	Atractylodes Macrocephala(白术);Euscaphis Japonica(野鸦椿);Eucommia Ulmoides(杜仲叶);Ailanthus Altissima(樗白皮);Ailanthus Altissima(臭椿);Artemisia Argyi(艾叶);Dioscorea Polystachya(薯蓣);Angelica Sinensis(当归);Cuscuta Chinensis(菟丝子);Scutellaria Baicalensis(黄芩);Scutellaria Baicalensis(黄岑);Glycyrrhiza Uralensis(甘草);Glycyrrhiza Uralensis(植物甘草);Glycyrrhiza Uralensis(乌拉尔甘草)	0.990443	VKHAHZOOUSRJNA-GCNJZUOMSA-N	C29H35NO2	430.268	209.707	4.63033	pos	[M+H]+	430.271754;86.09587;72.0806;70.065091;84.080327	0	0	0	0	0	0	520311	733747	337413	522932
CITRIC ACID				Panax Ginseng(人参芦);Panax Ginseng(人参叶);Panax Ginseng(人参花蕾);Panax Ginseng(人参);Hippophae Rhamnoides(中亚沙棘);Hippophae Rhamnoides(醋柳果);Hippophae Rhamnoides(江孜沙棘);Hippophae Rhamnoides(云南沙棘);Hippophae Rhamnoides(中国沙棘);Hippophae Rhamnoides(沙棘);Urtica Dioica(异株荨麻);Crataegus(山里红);Crataegus(山楂属);Crataegus Scabrifolia(云南山楂);Ephedra Equisetina(木贼麻黄);Citrus Medica(枸橼叶);Crataegus Pinnatifida(山楂叶);Crataegus Pinna…	0.990384	KRKNYBCHXYNGOX-UHFFFAOYSA-N	C6H8O7	191.02	40.2736	2.56832	neg	[M-H]-	111.008855;87.008951;191.019102;85.029629;57.034467	1.29488e+08	1.75621e+08	5.86997e+07	1.44211e+08	5.31272e+07	1.46919e+08	2.31915e+09	2.32499e+09	2.24257e+09	2.30404e+09
Pyroglutamic acid	焦谷氨酸	羧酸类及其衍生物	有机酸及其衍生物		0.990291	ODHCTXKNWHHXJC-VKHMYHEASA-N	C5H7NO3	130.049	428.289	2.54152	pos	[M+H]+	84.044238;130.050241;70.065068;131.085575;72.080527	1.86088e+06	2.12735e+06	2.16883e+06	1.64554e+06	2.29905e+06	1.95314e+06	6.86605e+06	3.53639e+06	8.08452e+06	9.22474e+06
(+)-Catechin hydrate	(+)-儿茶素	Flavonoids(黄酮类)		;Camellia sinensis (L.) O. Ktze.(茶)	0.990179	OFUMQWOJBVNKLR-NQQJLSKUSA-N	C15H14O6.H2O	289.071	165.917	2.76528	neg	[M-H]-	289.074155;245.083295;109.029371;125.024103;203.071025	34918.2	47179.8	11193.6	49537.8	46163.8	68275.2	1.35578e+08	1.43611e+08	1.34727e+08	1.30513e+08
4-QUINOLINECARBOXYLATE		alkaloid(生物碱)	quinolines(喹啉类生物碱);pyridines(吡啶类生物碱)	Thymus Vulgaris(麝香草);Thymus Vulgaris(银斑百里香);Cinchona Ledgeriana(金鸡纳);Cinchona Ledgeriana(金鸡勒)	0.989905	VQMSRUREDGBWKT-UHFFFAOYSA-N	C10H7NO2	174.054	164.016	2.03355	pos	[M+H]+	146.060015;174.054069;128.048625;175.056544;147.063456	7.27482e+06	2.68686e+07	9.86963e+06	1.73011e+07	4.31748e+07	3.78497e+07	1.35902e+06	1.3587e+06	1.58019e+06	1.5537e+06
2-(3,4-dihydroxyphenyl)-5,7-dihydroxy-6,8-dimethoxychromen-4-one		flavonoids(黄酮类)	flavones(黄酮类)	Scutellaria Hypericifolia(川黄芩);Scutellaria Hypericifolia(连翘叶黄芩);Scutellaria Viscidula(粘毛黄芩);Scutellaria Viscidula(黏毛黄芩);Artemisia Vestita(毛莲蒿);Scutellaria Rehderiana(甘肃黄芩);Scutellaria Lateriflora(黄苓)	0.989784	GLMWHQIFJIURES-UHFFFAOYSA-N	C17H14O8	345.065	430.378	11.6983	neg	[M-H]-	330.03818;315.017863;345.225298;287.019889;344.21903	246595	347451	254292	799170	557675	643594	174555	0	108296	76453.3
Atractylenolide III	白术内酯Ⅲ	Sesquiterpenoids(倍半萜类)		Atractylodes Lancea(苍术);Codonopsis Tangshen(川党参);Atractylodes Macrocephala(白术);Codonopsis Pilosula(党参);Codonopsis Pilosula(素花党参);Codonopsis Subglobosa(球花党参);Poria Cocos(茯苓)	0.989719	FBMORZZOJSDNRQ-GLQYFDAESA-N	C15H20O3	249.147	647.921	1.83569	pos	[M+H]+	231.135565;163.075163;189.089566;175.075687;135.042958	3.07549e+06	3.0586e+06	1.86184e+06	424698	1.83839e+06	2.09909e+06	6.94376e+07	6.50043e+07	6.84573e+07	7.03833e+07
Quinic acid	右旋奎宁酸	Organooxygen compounds		Prunus Mume(乌梅);Prunus Mume(梅花);Prunus Mume(梅);Prunus Mume(白梅花);Ginkgo Biloba(白果叶);Ginkgo Biloba(白果);Ginkgo Biloba(白果树皮);Ginkgo Biloba(白果根);Ginkgo Biloba(银杏);Xanthium Sibiricum(苍耳子);Xanthium Sibiricum(苍耳);Radix Boehmeriae(苎麻根);Terminalia Chebula(诃子叶);Terminalia Chebula(诃子);Terminalia Chebula(微毛诃子);Chaenomeles Sinensis(木瓜);Houttuynia Cordata(鱼腥草);Rosa Rugosa(玫瑰花);Rosa Rugosa(蔷薇属);Ainsliaea Fragran…	0.989571	AAWZDTNXLSGCEK-LNVDRNJUSA-N	C7H12O6	191.056	174.998	0.205576	neg	[M-H]-	191.05687;85.029567;111.008758;87.008903;127.039921	0	0	0	0	0	0	2.34425e+08	2.3504e+08	2.37183e+08	2.28424e+08
2,3-Secoporrigenin	2,3-二氯氰菊酯	terpenoids(萜类)	cyclogeraniane(环香叶烷型单萜类);mycrane_monoterpenoids(月桂烷型单萜类);menthane_monoterpenoids(薄荷烷型单萜类);iridoid(环戊烷环烯醚萜类);lavandulane(薰衣草烷型单萜类);artemisane(蒿烷型单萜类);secoiridoid(裂环环烯醚萜类)		0.989387	OTCSBULKTTUVHL-UHFFFAOYSA-N	C27H40O6	461.288	491.512	0.784345	pos	[M+H]+	461.289533;51.255017;462.290895;253.195511;155.069528	1.09069e+07	9.56063e+06	1.10174e+07	1.10052e+07	1.72351e+07	3.44627e+06	1.16552e+06	899474	836683	850304
3,4-Dihydroxybenzoic acid				Ilex Chinensis(四季青);Taxillus Levinei(锈毛寄生);Taxillus Levinei(锈毛钝果寄生);Morus Alba(桑白皮);Morus Alba(桑叶);Morus Alba(白桑);Morus Alba(桑实);Cinnamomum Cassia(肉桂);Cinnamomum Cassia(牡桂);Amomum Tsao-Ko(草果);Solanum Nigrum(龙葵);Herba Sarcandrae(肿节风);Salvia Castanea(栗色鼠尾草);Picea Koraiensis(红皮云杉);Davallia Mariesii(骨碎补);Davallia Mariesii(海州骨碎补);Calophyllum Polyanthum(滇南红厚壳);Actinidia Arguta(猕猴梨);Picrorhiza Kurrooa(胡…	0.989321	YQUVCSBJEUQKSH-UHFFFAOYSA-N	C7H6O4	153.019	1613.23	1.68564	neg	[M-H]-	153.019807;109.029297;153.868584;125.024367;110.000935	618443	4.68257e+06	4.00429e+06	3.86315e+06	1.57799e+06	4.32952e+06	4.83543e+06	3.72856e+06	3.31919e+06	4.90826e+06
6-[[(3S,6aR,6bS,8aS,14bR)-4,4,6a,6b,11,11,14b-heptamethyl-8a-[3,4,5-trihydroxy-6-(hydroxymethyl)oxan-2-yl]oxycarbonyl-1,2,3,4a,5,6,7,8,9,10,12,12a,14,14a-tetradecahydropicen-3-yl]oxy]-3,5-dihydroxy-4-[3,4,5-trihydroxy-6-(hydroxymethyl)oxan-2-yl]oxyoxane-2-carboxylic acid		Terpenoids(萜类)	lavandulane(薰衣草烷型单萜类);artemisane(蒿烷型单萜类);mycrane_monoterpenoids(月桂烷型单萜类);menthane_monoterpenoids(薄荷烷型单萜类);secoiridoid(裂环环烯醚萜类);cyclogeraniane(环香叶烷型单萜类)		0.9892	QZMAEZWZCGBZFK-UOWPQPKISA-N	C48H76O19	979.484	612.268	1.28209	pos	[M+Na]+	979.483016;979.519822;453.341373;193.696034;127.573816	0	0	0	0	0	28158.1	198488	173617	200139	224191
cytosine				Bolbostemma Paniculatum(假贝母);Bolbostemma Paniculatum(土贝母)	0.989189	OPTASPLRGRRNAP-UHFFFAOYSA-N	C4H5N3O	112.05	47.8187	0.453602	pos	[M+H]+	112.050019;95.023863;69.044633;113.05438;94.039485	1.3605e+08	8.20931e+07	1.41798e+08	1.267e+08	1.38554e+08	1.09884e+08	1.34542e+08	1.27826e+08	1.3738e+08	1.33813e+08
Licoricesaponin H2		Terpenoids(萜类)	secoiridoid(裂环环烯醚萜类);mycrane_monoterpenoids(月桂烷型单萜类);menthane_monoterpenoids(薄荷烷型单萜类);lavandulane(薰衣草烷型单萜类);artemisane(蒿烷型单萜类);cyclogeraniane(环香叶烷型单萜类)	Glycyrrhiza Glabra(光果甘草);Glycyrrhiza Glabra(欧亚甘草);Ligusticum Chuanxiong(川芎);Ligusticum Chuanxiong(香果);Glycyrrhiza Inflata(胀果甘草);Cimicifuga Foetida(升麻);Pueraria Lobata(粉葛);Pueraria Lobata(葛根);Pueraria Lobata(野葛);Pueraria Lobata(葛);Glycyrrhiza Uralensis(甘草);Glycyrrhiza Uralensis(植物甘草);Glycyrrhiza Uralensis(乌拉尔甘草);Glycyrrhiza Aspera(粗毛甘草);Amygdalus Communis(苦杏仁);Glycyrrhiza Kansuensis(黄甘草);Abrus Pre…	0.989055	LPLVUJXQOOQHMX-UHFFFAOYNA-N	C42H62O16	821.398	582.943	0.418993	neg	[M-H]-	821.397844;351.057304;113.025035;822.386921;193.034178	997782	3.13292e+06	1.5666e+06	476938	252820	1.25842e+06	4.94662e+06	4.93865e+06	5.01959e+06	4.80765e+06
Phosphorylcholine	磷酰胆碱	有机氮化合物	有机氮化合物		0.989031	YHHSONZFOIEMCP-UHFFFAOYSA-O	C5H15NO4P	184.072	776.09	2.04989	pos	[M+H]+	184.071983;86.095655;124.999072;60.080426;98.983499	3.74661e+07	3.62404e+07	3.06468e+07	3.39867e+07	3.64982e+07	3.92687e+07	573902	541926	576192	606073
L-Glutamine	L-谷氨酰胺	羧酸类及其衍生物	有机酸及其衍生物		0.98903	ZDXPYRJPNDTMRX-VKHMYHEASA-N	C5H10N2O3	147.076	36.7324	0.647571	pos	[M+H]+	130.048458;84.044099;147.076059;102.054163;101.071145	2.63062e+07	6.01754e+06	1.25317e+07	1.54609e+07	2.52306e+06	1.93115e+07	4.63846e+07	4.25712e+07	4.38373e+07	3.91586e+07
Alisol C 23-acetate	泽泻醇C-23-醋酸酯	Terpenoids(萜类)	cyclogeraniane(环香叶烷型单萜类);secoiridoid(裂环环烯醚萜类);mycrane_monoterpenoids(月桂烷型单萜类);menthane_monoterpenoids(薄荷烷型单萜类);lavandulane(薰衣草烷型单萜类);artemisane(蒿烷型单萜类)	Alisma Orientale(泽泻);Alisma orientale (Sam.) Juz.(泽泻)	0.989022	KOOCQNIPRJEMDH-QSKXMHMESA-N	C32H48O6	529.351	523.212	0.809817	pos	[M+H]+	529.356437;511.332479;72.080435;530.362824;95.085208	0	0	0	0	12356.7	0	893526	913212	839723	809469
Acacetin 7-[apiosyl(1->6)-glucoside]		黄酮类	苯丙素类		0.988934	FSUVCZVLSOYPAU-UHFFFAOYSA-N	C27H30O14	579.169	229.81	6.20575	pos	[M+H]+	579.259596;285.161802;70.064851;459.121974;261.039781	0	18547.2	10623.3	0	25945.6	0	1.40541e+06	1.19505e+06	1.50784e+06	1.57597e+06	Acacetin 7-[apiosyl(1->6)-glucoside]
dihydroferulic acid				Pseudostellaria Heterophylla(太子参);Pseudostellaria Heterophylla(异叶假繁缕(太子参));Pseudostellaria Heterophylla(孩儿参);Sophora Sp(银柴胡)	0.988728	BOLQJTPHPSDZHR-UHFFFAOYSA-N	C10H12O4	195.066	368.721	0.923633	neg	[M-H]-	195.065514;160.841874;151.077558;195.810052;132.934922	1.35992e+06	1.55424e+06	1.37122e+06	2.16994e+06	2.29951e+06	1.89639e+06	1.07158e+06	934861	1.22333e+06	1.03146e+06
Licofuranone	呋喃酮	2-芳基苯并呋喃黄酮类	苯丙素类		0.988291	WLDXQYSLYHUZTM-UHFFFAOYSA-N	C20H20O6	357.132	496.385	0.437515	pos	[M+H]+	357.129601;137.059129;339.122318;307.096087;321.112677	23011.8	0	23825.8	88652.9	0	69227.4	3.21994e+06	2.35581e+06	2.45813e+06	1.74458e+06
Juvocimene 2	保幼罗勒烯Ⅱ	芳香类化合物	苯环型化合物		0.988174	JVHUDTINIJAQHA-XWUSKMMESA-N	C20H26O2	299.199	597.191	1.12551	pos	[M+H]+	299.199961;145.100638;300.109136;272.115881;147.116979	5.29142e+06	5.42301e+06	1.52984e+06	6.08185e+06	3.81486e+06	1.55435e+07	1.36659e+06	1.43258e+06	1.63227e+06	1.4056e+06
18b-glycyrrhetinic acid		Terpenoids(萜类)	cyclogeraniane(环香叶烷型单萜类);lavandulane(薰衣草烷型单萜类);artemisane(蒿烷型单萜类);mycrane_monoterpenoids(月桂烷型单萜类);menthane_monoterpenoids(薄荷烷型单萜类);secoiridoid(裂环环烯醚萜类)	Glycyrrhiza Kansuensis(黄甘草);Glycyrrhiza Yunnanensis(云南甘草);Glycyrrhiza Aspera(粗毛甘草);Glycyrrhiza Uralensis(甘草);Glycyrrhiza Uralensis(植物甘草);Glycyrrhiza Uralensis(乌拉尔甘草);Yokukansan(抑肝散);Glycyrrhiza Inflata(胀果甘草);Prunella Vulgaris(夏枯草);Abrus Cantoniensis(鸡骨草);Glycyrrhiza Glabra(光果甘草);Glycyrrhiza Glabra(欧亚甘草)	0.987764	MPDGHEJMBKOTSU-AWOGJAJBSA-N	C30H46O4	471.346	952.924	0.0131341	pos	[M+H]+	471.353884;191.10619;472.279384;453.33793;81.069742	4.60797e+06	4.82299e+06	2.01383e+06	588611	384167	423971	95479.7	67911.9	61576.9	55231.1
L-ARABITOL	木糖醇			Capsella Bursa-Pastoris(荠菜子);Bupleurum Chinense(柴胡);Bupleurum Chinense(北柴胡)	0.987673	HEBKCHPVOIAQTA-UHFFFAOYSA-N	C5H12O5	151.061	37.018	1.71254	neg	[M-H]-	89.02479;151.061929;59.014096;71.014029;101.024715	0	0	0	0	0	0	1.0013e+07	4.75743e+06	1.19413e+07	9.01812e+06
Torvoside G		类固醇及其衍生物	脂类和类脂分子		0.987577	BDENGJXHUIIQRH-UHFFFAOYSA-N	C34H56O9	609.394	872.451	3.34111	pos	[M+H]+	609.39549;610.389983;67.711613;105.06915;384.750265	87612.7	114737	0	0	208330	60465.9	1.419e+06	1.457e+06	1.4974e+06	1.31864e+06
Ginsenoside Rg5	人参皂苷Rg5	terpenoids(萜类)	iridoid(环戊烷环烯醚萜类);lavandulane(薰衣草烷型单萜类);artemisane(蒿烷型单萜类);mycrane_monoterpenoids(月桂烷型单萜类);menthane_monoterpenoids(薄荷烷型单萜类);secoiridoid(裂环环烯醚萜类);cyclogeraniane(环香叶烷型单萜类)		0.987525	NJUXRKMKOFXMRX-UHFFFAOYSA-N	C42H70O12	765.478	767.896	0.193726	neg	[M-H]-	765.479842;765.505265;101.02474;113.023792;85.029539	184477	192513	36861.6	0	21609.4	0	0	0	0	0
Isochesnatin	异栗瘿鞣质亭	单宁类	苯丙素类		0.987522	FQQGWAGNNCHGAN-UHFFFAOYSA-N	C27H26O18	639.116	346.06	5.03779	pos	[M+H]+	303.051518;70.065021;639.35349;86.095879;85.028045	33567.7	0	0	0	19499	0	470890	803636	577988	712125
N-Methyl-2-pyrrolidone	N-甲基-2-吡咯烷酮			Lindelofia Stylosa(明显花柱长柱琉璃草);Lindelofia Stylosa(长柱琉璃草)	0.98752	SECXISVLQFMRJM-UHFFFAOYSA-N	C5H9NO	100.075	79.1189	2.55875	pos	[M+H]+	100.075483;56.049368;82.072956;88.003791;101.078207	2.24223e+07	1.10006e+07	2.44317e+07	1.72255e+07	4.08088e+06	5.17833e+06	1.9026e+07	2.00315e+07	1.85533e+07	1.92941e+07
LEVULINIC ACID				Amygdalus Communis(苦杏仁);Sojae Semen Nigrum(黑豆);Catharanthus Ovalis(卵圆长春花);Ranunculus Ternatus(猫爪草);Catharanthus Longifolius(长叶长春花);Lasiosphaera Fenzlii(马勃);Catharanthus Roseus(长春花)	0.987425	JOOXCMJARBKPKM-UHFFFAOYSA-N	C5H8O3	115.04	81.1813	0.332409	neg	[M-H]-	114.934218;115.921163;55.018729;71.049994;97.930939	9.45244e+06	9.01633e+06	1.64456e+07	1.00312e+07	1.2523e+07	1.16758e+07	0	337149	0	220632
Artemisinic acid	青蒿酸	Terpenoids(萜类)	secoiridoid(裂环环烯醚萜类)	Artemisia Apiacea(青蒿);Artemisia Annua(黄花蒿);Artemisia annua L.(青蒿)	0.987139	PLQMEXSCSAIXGB-SAXRGWBVSA-N	C15H22O2	235.168	756.46	1.273	pos	[M+H]+	235.166491;57.069818;179.105047;236.170108;123.044621	1.65109e+07	1.48123e+07	1.30285e+07	1.50898e+07	1.43226e+07	1.63195e+07	1.41664e+07	1.37886e+07	1.40437e+07	1.30448e+07
Isoliquiritigenin	异甘草素	flavonoids(黄酮类)	chalcones(查尔酮类)	Panicum Miliaceum(黍米)	0.987009	DXDRHHKMWQZJHT-FPYGCLRLSA-N	C15H12O4	255.066	543.506	0.0942226	neg	[M-H]-	119.050031;255.064061;135.009082;153.019934;91.018923	635845	603089	858297	0	32761.9	18152.8	172210	10004	149513	67426.2
Ginsenoside Rg3(R-FORM)	人参皂甙 Rg3	Terpenoids(萜类)	cyclogeraniane(环香叶烷型单萜类);secoiridoid(裂环环烯醚萜类);iridoid(环戊烷环烯醚萜类);lavandulane(薰衣草烷型单萜类);artemisane(蒿烷型单萜类);mycrane_monoterpenoids(月桂烷型单萜类);menthane_monoterpenoids(薄荷烷型单萜类)	Panax Ginseng(人参芦);Panax Ginseng(人参叶);Panax Ginseng(人参花蕾);Panax Ginseng(人参);Panax Pseudo-Ginseng(假人参)	0.986951	RWXIFXNRCLMQCD-UHFFFAOYNA-N	C42H72O13	783.49	682.768	2.31927	neg	[M-H]-	783.485736;783.512062;101.024745;113.023813;621.434799	138306	81206	106266	0	0	0	0	0	0	0
(2S,3R,4S,5S,6R)-2-[(2R,3R,4S,5S,6R)-2-[[(3S,5R,6S,8R,10R,12R,13R,14R,17S)-3,12-dihydroxy-17-[(2S)-2-hydroxy-6-methylhept-5-en-2-yl]-4,4,8,10,14-pentamethyl-2,3,5,6,7,9,11,12,13,15,16,17-dodecahydro-1H-cyclopenta[a]phenanthren-6-yl]oxy]-4,5-dihydroxy-6-(hydroxymethyl)oxan-3-yl]oxy-6-(hydroxymethyl)oxane-3,4,5-triol	人参皂苷Rf	Terpenoids(萜类)	cyclogeraniane(环香叶烷型单萜类);secoiridoid(裂环环烯醚萜类);mycrane_monoterpenoids(月桂烷型单萜类);menthane_monoterpenoids(薄荷烷型单萜类);iridoid(环戊烷环烯醚萜类);lavandulane(薰衣草烷型单萜类);artemisane(蒿烷型单萜类)	Panax Japonicus(竹节参);Panax Japonicus(竹节人参);Panax Ginseng(人参芦);Panax Ginseng(人参叶);Panax Ginseng(人参花蕾);Panax Ginseng(人参);Codonopsis Convolvulacea(珠子参);Codonopsis Convolvulacea(鸡蛋参);Panax Quinquefolium(西洋参);Panax Quinquefolium(西洋参茎叶);Ginseng Radix Rubra(红参);Panax Pseudo-Ginseng(假人参)	0.986641	UZIOUZHBUYLDHW-KIOKIGKZSA-N	C42H72O14	801.498	381.399	4.82198	pos	[M+H]+	801.438462;86.095858;84.08037;333.063918;801.520186	0	0	0	97809.2	0	0	1.55483e+06	1.31524e+06	1.54597e+06	1.36708e+06
FA 18:1+3O				Ephedra Sinica(麻黄根);Ephedra Sinica(麻黄)	0.986633	MDIUMSLCYIJBQC-UHFFFAOYSA-N	C18H34O5	329.234	553.875	2.21061	neg	[M-H]-	329.233663;211.132844;229.145238;183.139342;99.081037	2.52724e+06	3.28611e+06	1.80494e+06	3.55148e+06	3.48307e+06	4.23458e+06	2.69769e+07	1.70028e+07	2.75099e+07	2.50663e+07
Uric acid		alkaloid(生物碱)	xanthine alkaloids(黄嘌呤类生物碱);purine alkaloids(嘌呤类生物碱);imidazole alkaloi(咪唑类生物碱)	Dioscorea Nipponica(穿龙薯蓣);Dioscorea Nipponica(野山药);Dioscorea Nipponica(柴黄姜);Sojae Semen Nigrum(黑豆);Abrus Cantoniensis(鸡骨草)	0.986306	LEHOTFFKMJEONL-UHFFFAOYSA-N	C5H4N4O3	169.035	47.8093	0.0594992	pos	[M+H]+	169.034518;141.041091;126.028987;152.00883;98.035112	2.49607e+07	2.28984e+07	3.15614e+07	3.01363e+07	1.05122e+07	2.24229e+07	3.43305e+06	3.35882e+06	2.83734e+06	2.50594e+06
Deoxyandrographolide	去氧穿心莲内酯	Terpenoids(萜类)	secoiridoid(裂环环烯醚萜类);mycrane_monoterpenoids(月桂烷型单萜类);cyclogeraniane(环香叶烷型单萜类)	Andrographis Paniculata(穿心莲);Andrographis Herba(穿心莲)	0.986236	DAXSYTVXDSOSIE-HNJRGHQBSA-N	C20H30O4	335.219	689.879	0.148522	pos	[M+H]+	335.219988;317.177236;336.224314;289.181605;109.100836	2.36256e+06	3.10423e+06	2.21378e+06	1.78321e+06	3.76738e+06	1.56057e+06	1.89432e+06	1.57344e+06	1.73416e+06	1.49674e+06
Iso-gamma-fagarine	γ-花椒碱	alkaloid(生物碱)	pyridines(吡啶类生物碱);quinolines(喹啉类生物碱)	Dictamnus Angustifolius(狭叶白鲜)	0.986009	VNBUMBNLPGLBML-UHFFFAOYSA-N	C13H11NO3	230.08	524.539	0.388667	pos	[M+H]+	230.080511;215.057866;174.184447;231.085509;186.055908	230947	130621	417690	200495	170984	239482	5.69051e+06	5.95943e+06	5.39214e+06	5.59213e+06
Strychnine	士的宁	alkaloid(生物碱);terpenoids(萜类)	piperidines(哌啶类生物碱);lavandulane(薰衣草烷型单萜类);artemisane(蒿烷型单萜类);mycrane_monoterpenoids(月桂烷型单萜类);indolizidines(吲哚里西啶类生物碱)	Strychnos Nitida(毛柱马钱);Strychnos Triplinervia(离基三出脉马钱);Strychnos Ignatii(吕宋果);Nerium Indicum(夹竹桃)	0.985732	QMGVPVSNSZLJIA-UHFFFAOYSA-N	C21H22N2O2	335.174	259.209	0.886445	pos	[M+H]+	335.174919;317.178895;336.179189;289.180988;123.116287	449510	566235	710522	549773	399680	490135	250188	318862	400848	387707
Arginine	精氨酸	Amino acid derivatives(氨基酸衍生物)		Bamusaeconcretiosilicea(天竺黄);Rubus Idaeus(覆盆子);Rubus Idaeus(丹参);Dioscorea Batatas(山药);Vigna Radiata(绿豆);Phyllostachys Nigra(竹沥);Trichosanthes Kirilowii(栝楼子);Atractylodes Macrocephala(白术);Pinellia Ternata(半夏);Santalum Album(檀香);Astragalus Membranaceus(黄芪);Astragalus Membranaceus(膜荚黄耆);Euryale Ferox(芡实根);Euryale Ferox(芡);Euryale Ferox(芡实);Arctium Lappa(牛蒡子);Arctium Lappa(牛蒡根);Arctium Lappa(牛蒡);Arct…	0.985618	ODKSFYDXXFIFQN-UHFFFAOYSA-N	C6H14N4O2	175.118	34.4577	1.20999	pos	[M+H]+	175.117637;70.064909;60.055288;116.069787;130.09636	5.30951e+06	1.83809e+07	337992	2.64059e+06	4.92086e+06	7.18224e+07	3.96289e+09	4.02111e+09	4.45152e+09	3.00284e+09
Ginsenoside F3	人参皂苷F3	terpenoids(萜类)	mycrane_monoterpenoids(月桂烷型单萜类);menthane_monoterpenoids(薄荷烷型单萜类);iridoid(环戊烷环烯醚萜类);lavandulane(薰衣草烷型单萜类);artemisane(蒿烷型单萜类);secoiridoid(裂环环烯醚萜类);cyclogeraniane(环香叶烷型单萜类)	Panax Japonicus(竹节参);Panax Japonicus(竹节人参);Codonopsis Convolvulacea(珠子参);Codonopsis Convolvulacea(鸡蛋参)	0.985404	HJRVLGWTJSLQIG-UHFFFAOYSA-N	C41H70O13	815.477	502.947	0.154463	neg	[M+HCOO]-	815.46876;815.52467;101.024567;113.025097;116.928553	0	0	0	0	0	0	1.71234e+08	1.76338e+08	1.66288e+08	1.71609e+08
2,6-Dimethylphenol	2,6-二甲基苯酚	芳香类化合物	苯环型化合物		0.98533	NXXYKOUNUYWIHA-UHFFFAOYSA-N	C8H10O	123.08	298.099	1.73634	pos	[M+H]+	123.080358;95.085211;67.054117;81.069298;124.03848	0	0	0	0	0	0	4.58551e+07	4.76863e+07	4.45705e+07	4.33202e+07
L-Gulose		糖类	有机氧化合物		0.985084	WQZGKKKJIJFFOK-QRXFDPRISA-N	C6H12O6	203.052	35.1657	0.944668	pos	[M+H]+	203.051456;85.027696;204.121919;87.976969;60.080494	5.01608e+08	3.53221e+08	6.35409e+08	2.01465e+08	2.65359e+08	2.12971e+08	4.92438e+07	4.48363e+07	3.98276e+07	5.26853e+07
5-(1,2-dithiolan-3-yl)pentanoic acid				Liriodendron Tulipifera(北美鹅掌楸)	0.985018	AGBQKNBQESQNJD-UHFFFAOYSA-N	C8H14O2S2	229.031	64.5512	0.309487	pos	[M+Na]+	229.031922;183.026871;230.033983;211.021934;169.010871	2.65957e+08	3.49303e+08	4.97393e+08	2.44344e+08	3.15576e+08	3.14689e+08	0	0	0	0
Soyasapogenol B base + O-HexA+HexA+dHex		terpenoids(萜类)	cyclogeraniane(环香叶烷型单萜类);mycrane_monoterpenoids(月桂烷型单萜类);menthane_monoterpenoids(薄荷烷型单萜类);lavandulane(薰衣草烷型单萜类);artemisane(蒿烷型单萜类);secoiridoid(裂环环烯醚萜类)		0.984671	NWEOPKVXZATAQT-UHFFFAOYSA-N	C48H74O19	953.477	574.577	0.465098	neg	[M-H]-	953.481355;953.516697;116.929909;877.311255;497.105541	0	0	0	0	0	0	3.56154e+06	3.54621e+06	3.69035e+06	3.3685e+06
Phenmetrazine	芬美曲秦	Organoheterocyclic compounds			0.984651	OOBHFESNSZDWIU-UHFFFAOYSA-N	C11H15NO	178.122	541.975	0.710417	pos	[M+H]+	178.121711;133.064721;179.033231;105.069172;135.079689	4.82354e+06	2.98199e+06	5.29604e+06	286275	204610	337078	180889	129091	197566	254840
7-[(6-hydroxy-5,5,8a-trimethyl-2-methylidene-3,4,4a,6,7,8-hexahydro-1H-naphthalen-1-yl)methoxy]chromen-2-one		phenylpropanoids(苯丙素类);terpenoids(萜类)	coumarins(香豆素类);cyclogeraniane(环香叶烷型单萜类);secoiridoid(裂环环烯醚萜类);artemisane(蒿烷型单萜类);mycrane_monoterpenoids(月桂烷型单萜类)	Juniperus Rigida(杜松实);Bupleurum Scorzonerifolium(红柴胡);Citrus Reticulata(橘);Citrus Reticulata(南陈);Zingiber Officinale(姜);Zingiber Officinale(干姜);Zingiber Officinale(生姜);Zingiber Officinale(灵芝草);Matricaria Chamomilla(母菊);Epilobium Sp(阿魏);Eriobotrya Japonica(枇杷叶);Eriobotrya Japonica(枇杷);Eriobotrya Japonica(枇杷核)	0.984611	FCWYNTDTQPCVPG-UHFFFAOYSA-N	C24H30O4	421.243	488.082	0.787416	pos	[M-H]-	421.24382;121.101151;246.148316;422.241491;203.142019	0	0	27579	0	15132.7	0	1.09511e+07	1.1047e+07	1.05813e+07	1.1246e+07
Brefeldin A				Angelica Sinensis(当归)	0.984462	KQNZDYYTLMIZCT-UHFFFAOYSA-N	C16H24O4	281.174	622.038	1.01489	pos	[M+H]+	263.164664;281.174392;235.170447;264.167361;57.069907	5.146e+06	4.62324e+06	5.38389e+06	5.81166e+06	5.73144e+06	4.17968e+06	3.56198e+06	3.88368e+06	4.41664e+06	3.91735e+06
gamma-Fagarine	花椒碱	喹啉及其衍生物	有机杂环化合物		0.984396	KFBCTNNQFGONHB-UHFFFAOYSA-N	C13H11NO3	246.075	439.471	0.729672	pos	[M+H]+	246.07463;231.051428;216.026619;247.077503;232.054301	344955	686721	474492	261572	308093	155829	1.92684e+07	1.92809e+07	1.8229e+07	1.80175e+07
Palmatine		alkaloid(生物碱)	isoquinolines(异喹啉类生物碱);pyridines(吡啶类生物碱)	Mahoniae Caulis(功劳木);Corydalis Adunca(灰绿延胡索);Corydalis Adunca(灰绿黄堇);Thalictrum Microgynum(小果唐松草);Berberis Amurensis(黄芦木);Berberis Julianae(土黄连);Berberis Julianae(豪猪刺);Berberis Diaphana(鲜黄小檗);Thalictrum Foliolosum(马尾连);Thalictrum Foliolosum(多叶唐松草);Corydalis Decumbens(夏天无);Mahonia Bodinieri(小果十大功劳);Berberis Thunbergii(日本小檗);Phellodendron Chinense(黄皮树);Thalictri Glandulosissimi(马尾莲);Corydalis Yanhus…	0.984119	QUCQEUCGKKTEBI-UHFFFAOYSA-N	C21H22NO4+	352.151	248.004	0.909833	pos	[M+]	352.149737;70.064603;86.095802;72.080511;353.151495	118025	276608	89599.2	137056	266498	263835	8.01046e+06	7.51574e+06	7.85455e+06	8.28708e+06
Kanzonol I		异黄酮类	苯丙素类		0.984098	RVKDAOFCDAPVGX-UHFFFAOYSA-N	C27H32O5	437.233	299.76	1.82297	pos	[M+H]+	437.2342;438.235458;296.950688;57.349788;86.095738	2.61809e+07	3.04104e+07	2.49878e+07	2.8439e+07	2.61614e+07	2.85906e+07	75960	348377	230570	120648
Urocanic acid	尿刊酸	咪唑类	有机杂环化合物		0.983924	LOIYMIARKYCTBW-OWOJBTEDSA-N	C6H6N2O2	139.05	47.6581	2.94706	pos	[M+H]+	139.048984;121.038323;95.060261;93.044278;140.053045	1.67163e+07	6.66528e+06	7.25823e+07	3.95654e+06	8.11996e+06	6.02337e+06	4.55463e+06	4.42736e+06	4.1009e+06	5.09623e+06
Adenosine monophosphate	一磷酸腺苷	Alkaloids(生物碱)	imidazole alkaloi(咪唑类生物碱);purine alkaloids(嘌呤类生物碱)	Coriolus Versicolor(云芝);Agaricus Campestris(蘑菇)	0.98384	UDMBCSSLTHHNCD-KQYNXXCUSA-N	C10H14N5O7P	348.069	43.8574	0.35246	pos	[M+H]+	136.061083;348.067769;97.027993;349.131697;175.118024	56050.4	270379	455119	22212.2	0	142456	1.23596e+07	1.29916e+07	1.31545e+07	1.24413e+07
cordycepin	虫草素	Alkaloids(生物碱)	purine alkaloids(嘌呤类生物碱);imidazole alkaloi(咪唑类生物碱)	Cordyceps Militaris(蛹虫草);Cordyceps Sinensis(冬虫夏草);Allium Cepa(洋葱)	0.983789	OFEZSBMBBKLLBJ-BAJZRUMYSA-N	C10H13N5O3	269.136	305.776	2.03443	pos	[M+NH4]+	269.132857;270.137468;209.117367;121.101;81.033168	1.06039e+06	859995	878272	2.24193e+06	948238	1.46512e+06	333570	442642	1.22565e+06	1.38779e+06
Caffeoyl quinic acid		phenylpropanoids(苯丙素类)	penyipropionic acid(苯丙酸类)	Cichorium Intybus(菊苣);Ligusticum Chuanxiong(川芎);Ligusticum Chuanxiong(香果);Coptis Chinensis(黄连);Coptis Chinensis(短萼黄连);Hypericum Perforatum(贯叶连翘);Hypericum Perforatum(贯叶金丝桃);Hypericum Perforatum(贯??叶连翘);Lonicera Confusa(华南忍冬);Gardenia Jasminoides(栀子叶);Gardenia Jasminoides(栀子花);Gnaphalium Affine(鼠曲草);Artemisia Capillaris(茵陈蒿);Saussurea Lappa(木香);Evodia Rutaecarpa(吴茱萸);Evodia Rutaecarpa(波氏吴茱萸);Lorop…	0.983749	CWVRJTMFETXNAD-UHFFFAOYSA-N	C16H18O9	355.101	144.037	0.0223425	pos	[M+H]+	163.038225;355.191426;145.027313;135.043679;70.064921	0	79326.7	19736.3	24318.6	26343.8	0	2.1905e+07	1.92106e+07	1.83951e+07	2.37979e+07
Cafestol	咖啡醇	Terpenoids(萜类)	cyclogeraniane(环香叶烷型单萜类);lavandulane(薰衣草烷型单萜类);artemisane(蒿烷型单萜类);mycrane_monoterpenoids(月桂烷型单萜类);menthane_monoterpenoids(薄荷烷型单萜类);secoiridoid(裂环环烯醚萜类)	Caesalpinia Minax(苦石莲);Caesalpinia Minax(喙荚云实);Coffea arabica Linn.(咖啡)	0.98365	DNJVYWXIDISQRD-HWUKTEKMSA-N	C20H28O3	317.21	584.792	0.433162	pos	[M+H]+	317.210451;109.064992;83.048424;281.19063;299.199398	1.62821e+07	1.44708e+07	2.99196e+07	1.41998e+07	1.76037e+07	2.5898e+07	1.78905e+06	1.97213e+06	1.70601e+06	2.1499e+06
Cryptotanshinone	隐丹参酮	Diterpenoids(二萜类)		;Radix Salviae(丹参)	0.983641	GVKKJJOMQCNPGB-JTQLQIEISA-N	C19H20O3	297.147	710.682	0.0695739	pos	[M+H]+	297.184704;251.14312;279.175697;237.126938;239.143218	0	52343.6	0	85999.9	0	0	337094	266643	330924	273831
acanthoside B	无梗五加苷B(丁香树脂酚葡萄糖苷)	Phenylpropanoids(苯丙素类)	lignans(木脂素类)	Dendrobium Moniliforme(细茎石斛);Phlogacanthus Curviflorus(火焰花);Sambucus Sieboldiana(蓝筛朴);Saussurea Medusa(水母雪莲);Saussurea Medusa(水母雪兔子);Eucommia Ulmoides(杜仲叶);Acanthopanax Sessiliflorus(无梗五加皮);Erigeron Breviscapus(灯盏细辛);Erigeron Breviscapus(短葶飞蓬);Pogostemon Cablin(广藿香);Sida Acuta(黄花稔);Baccharis Dracunculifolia(小龙叶阔苞菊);Magnolia Officinalis(厚朴花);Magnolia Officinalis(厚朴);Veronica Thymoides(假灰色九里香婆婆纳)	0.983594	WEKCEGQSIIQPAQ-IRBNZIFYSA-N	C28H36O13	598.247	384.88	0.163108	pos	[M+NH4]+	205.084746;265.107177;173.060081;167.07008;598.402193	0	0	0	0	0	0	8.80773e+06	8.96278e+06	9.10492e+06	8.8951e+06
isofraxidin	异嗪皮啶	phenylpropanoids(苯丙素类)	coumarins(香豆素类)	Sarcandra Glabra(草珊瑚);Artemisia Apiacea(青蒿);Erica Cinerea(灰色欧石南);Apocynum Venetum(罗布麻);Herba Sarcandrae(肿节风);Euphorbia Pekinensis(京大戟);Euphorbia Pekinensis(大戟);Fraxinus(梣属);Artemisia Annua(黄花蒿);Euphorbia Helioscopia(泽漆);Adiantum Pedatum L.(铁丝七);Eleutherococcus Senticosus(刺五加);Artemisia Argyi(艾叶);Saposhnikovia Divaricata(防风);Euphorbia Esula(鸡肠狼毒);Euphorbia Esula(细叶大戟);Euphorbia Esula(乳浆大戟);Morinda…	0.98339	HOEVRHHMDJKUMZ-UHFFFAOYSA-N	C11H10O5	223.059	337.587	0.0664347	pos	[M+H]+	223.059346;190.026801;208.036383;163.038282;107.049225	1.30436e+06	1.28666e+06	2.16155e+06	954807	1.31689e+06	1.44585e+06	3.3777e+07	3.17307e+07	3.1171e+07	3.18003e+07
Crocetin	藏红花酸	Miscellaneous(其他类)		Taraxacum(黄花地丁);Crocus Sativus(藏红花);Crocus Sativus(番红花);Crocus Sativus(西红花);Gardenia Jasminoides(栀子叶);Gardenia Jasminoides(栀子花);Crocus sativus Linn.(藏红花)	0.983357	PANKHBYNKQNAHN-MQQNZMFNSA-N	C20H24O4	327.164	653.861	1.65897	neg	[M-H]-	327.164178;199.006;309.155512;200.014661;328.167615	1.42254e+06	885281	4.14818e+06	3.05454e+06	2.31638e+06	1.16322e+06	500777	478951	537568	493503
Lindenenol	乌药醇	Terpenoids(萜类)	secoiridoid(裂环环烯醚萜类)	Lindera Aggregata(乌药);Lindera Chunii(鼎湖钓樟);Linderae Radix(乌药)	0.982931	XRDJYSVGPBJZSG-PSDLAXTLSA-N	C15H18O2	231.137	581.413	0.417407	pos	[M+H]+	231.135572;185.13242;213.128017;143.084178;157.101787	7.97115e+06	5.3904e+06	2.70403e+06	4.7662e+06	5.17e+06	6.65758e+06	1.64081e+06	1.59709e+06	1.66971e+06	1.20332e+06
PHENYLALANINE	苯丙氨酸	Amino acid derivatives(氨基酸衍生物)		Carthamus Tinctorius(红花);Arctium Lappa(牛蒡子);Arctium Lappa(牛蒡根);Arctium Lappa(牛蒡);Arctium Lappa(牛蒡叶);Bamusaeconcretiosilicea(天竺黄);Santalum Album(檀香);Rubus Idaeus(覆盆子);Rubus Idaeus(丹参);Trichosanthes Kirilowii(栝楼子);Atractylodes Macrocephala(白术);Cornus Officinalis(山茱萸);Dioscorea Batatas(山药)	0.982802	COLNVLDHVKWLRT-UHFFFAOYSA-N	C9H11NO2	166.086	364.576	2.9989	pos	[M+H]+	120.080529;166.084599;93.069389;167.106775;121.101043	449463	327321	446627	477628	424235	340730	1.46394e+07	1.49593e+07	1.47913e+07	1.32451e+07
1,4,9-Cadinatriene		异戊烯醇脂类	脂类和类脂分子		0.982478	KGEVYKNFJQYULL-UHFFFAOYSA-N	C15H22	203.179	701.547	0.626078	pos	[M+H]+	203.180365;147.117154;105.069221;119.085232;204.087158	388958	464446	0	282176	352109	73702.8	385371	563558	478888	381350
Abscisic acid	脱落酸	terpenoids(萜类)	Sesquiterpenoids(倍半萜类)	Dioscorea Batatas(山药);Microctis Folium(布渣);Pisum Sativum(豌豆);Abrus Precatorius(相思藤);Gossypium Hirsutum(陆地棉)	0.981964	JLIDBLDQVAYHNE-UHFFFAOYSA-N	C15H20O4	265.142	1777.19	0.565303	pos	[M+H]+	265.180223;123.11637;247.134482;219.139813;95.085079	282298	376334	267421	217134	147850	302448	125196	149130	358900	205050
7-Hydroxyabieta-8,11,13-trien-18-oic acid		terpenoids(萜类)	secoiridoid(裂环环烯醚萜类);mycrane_monoterpenoids(月桂烷型单萜类);cyclogeraniane(环香叶烷型单萜类)	Pine Pollen(松花粉);Pinus Massoniana(马尾松叶);Pinus Massoniana(松香)	0.981654	GPFVBJYXFRIOFB-UHFFFAOYSA-N	C20H28O3	299.2	648.969	0.156493	pos	[M-H2O+H]+	299.199307;145.100417;300.202204;131.085321;284.175237	1.6826e+06	2.32667e+06	1.70481e+06	1.98726e+06	1.29406e+06	1.00958e+07	1.67155e+06	1.56877e+06	1.78342e+06	1.74333e+06
vanillic acid				Hordei Fructus Germinatus(麦芽);Euchresta Japonica(山豆根);Euchresta Japonica(三小叶山豆根);Casearia Membranacea(膜质脚骨脆);Casearia Membranacea(膜叶脚骨脆);Imperata Cylindrica Var. Major(茅草叶);Imperata Cylindrica Var. Major(白茅);Imperata Cylindrica Var. Major(白茅根);Semiaquilegiae Radix(天葵子);Coriolus Versicolor(云芝);Actinidia Chinensis(猕猴桃);Cactaceae(仙人掌);Plantago Asiatica(车前);Plantago Asiatica(植物车前);Plantago Asiatica(车…	0.981621	WKOLLVMJNQIZCI-UHFFFAOYSA-N	C8H8O4	167.035	547.545	0.0328396	neg	[M-H]-	167.035918;152.01104;123.045622;108.022383;167.834819	659265	951988	875708	687986	675941	865887	2.20726e+06	2.11718e+06	2.16356e+06	2.18937e+06
(-)-7,7-Dimethyl-2-methylenebicyclo[2.2.1]heptane	(-)-7,7-二甲基-2-亚甲基双环[2.2.1]庚烷			Bupleurum Chinense(柴胡);Bupleurum Chinense(北柴胡);Zingiber Officinale(姜);Zingiber Officinale(干姜);Zingiber Officinale(生姜);Zingiber Officinale(灵芝草);Bupleurum Scorzonerifolium(红柴胡)	0.981483	XCPQUQHBVVXMRQ-UHFFFAOYSA-N	C10H16	137.132	572.584	0.400547	pos	[M+H]+	137.059001;81.069964;109.065007;95.085034;67.054028	1.34673e+06	1.70042e+06	1.62559e+06	2.84061e+06	2.15272e+06	2.09264e+06	788385	661872	641210	919976
Glycocholic acid	甘氨胆酸	Terpenoids(萜类)	secoiridoid(裂环环烯醚萜类);iridoid(环戊烷环烯醚萜类);lavandulane(薰衣草烷型单萜类);artemisane(蒿烷型单萜类);mycrane_monoterpenoids(月桂烷型单萜类);menthane_monoterpenoids(薄荷烷型单萜类);cyclogeraniane(环香叶烷型单萜类)	Bos Taurus Domesticus Gmelin(牛靥);Bos Taurus Domesticus Gmelin(牛脑);Bos Taurus Domesticus Gmelin(牛血);Bos Taurus Domesticus Gmelin(牛胆);Glycine Max(酱);Glycine Max(大豆);Glycine Max(豆油);Glycine Max(毛豆);Glycine Max(黑大豆);Bos Taurus Domesticus(牛乳);Bos Taurus Domesticus(牛肺);Bos Taurus Domesticus(牛黄);Bos Taurus Domesticus(牛肾);Bos Taurus Domesticus(牛肝);Bos Taurus Domesticus(霞天膏);Sojae Semen Nigrum(黑豆);Sojae S…	0.981428	RFDAIACWWDREDC-FRVQLJSFSA-N	C26H43NO6	464.302	519.995	0.226743	neg	[M-H]-	464.29984;74.024468;51.589683;100.933439;465.310845	1.37834e+07	1.20776e+07	5.20804e+07	6.63908e+06	9.44332e+07	3.93634e+07	689180	624477	147663	431228
Ginsenoside Rf	人参皂苷Rf	Terpenoids(萜类)	cyclogeraniane(环香叶烷型单萜类);secoiridoid(裂环环烯醚萜类);mycrane_monoterpenoids(月桂烷型单萜类);menthane_monoterpenoids(薄荷烷型单萜类);iridoid(环戊烷环烯醚萜类);lavandulane(薰衣草烷型单萜类);artemisane(蒿烷型单萜类)	Panax Japonicus(竹节参);Panax Japonicus(竹节人参);Panax Ginseng(人参芦);Panax Ginseng(人参叶);Panax Ginseng(人参花蕾);Panax Ginseng(人参);Codonopsis Convolvulacea(珠子参);Codonopsis Convolvulacea(鸡蛋参);Panax Quinquefolium(西洋参);Panax Quinquefolium(西洋参茎叶);Ginseng Radix Rubra(红参);Panax Pseudo-Ginseng(假人参)	0.981356	UZIOUZHBUYLDHW-UHFFFAOYNA-N	C42H72O14	799.485	546.733	1.79928	neg	[M-H]-	799.493711;799.520847;101.024453;475.374405;637.42907	0	0	0	0	0	0	117228	109745	103701	133400
Chavicol	4-烯丙基苯酚			Lysimachiae Foenigraeci(零陵香);Piper Nigrum(胡椒);Magnolia Officinalis(厚朴花);Magnolia Officinalis(厚朴);Cinnamomi Ramulus(桂枝);Prunus Mume(乌梅);Prunus Mume(梅花);Prunus Mume(梅);Prunus Mume(白梅花);Ginkgo Biloba(白果叶);Ginkgo Biloba(白果);Ginkgo Biloba(白果树皮);Ginkgo Biloba(白果根);Ginkgo Biloba(银杏);Piper Betle(蒟酱叶);Piper Betle(蒌叶);Syzygium Aromaticum(丁香)	0.981348	RGIBXDHONMXTLI-UHFFFAOYSA-N	C9H10O	135.08	109.891	0.180529	pos	[M+H]+	135.079253;107.085022;136.061117;93.06946;117.07016	71400.6	0	0	0	0	0	4.28814e+06	4.24875e+06	3.9008e+06	4.57398e+06
Zeranol	折仑诺	大环内酯类及其类似物	苯丙素类		0.980914	DWTTZBARDOXEAM-UHFFFAOYSA-N	C18H26O5	321.171	598.765	0.883814	neg	[M-H]-	321.174371;99.92564;322.053075;276.782688;199.850813	0	64255.3	57201.7	0	0	0	403184	317777	382353	402710	Zeranol
CREATININE				Astragalus Membranaceus(黄芪);Astragalus Membranaceus(膜荚黄耆);Agaricus Campestris(蘑菇);Human Urine(人尿);Trachyrhamphus Serratus(粗吻海龙);Rana Nigromaculata(青蛙);Bos Taurus Domesticus Gmelin(牛靥);Bos Taurus Domesticus Gmelin(牛脑);Bos Taurus Domesticus Gmelin(牛血);Bos Taurus Domesticus Gmelin(牛胆);Cyprinus Carpio(鲤鱼胆);Cyprinus Carpio(鲤鱼);Cyprinus Carpio(鲤鱼皮);Toona Sinensis(椿白皮);Toona Sinensis(香椿);Toona Sinensis(…	0.980639	DDRJAANPRJIHGJ-UHFFFAOYSA-N	C4H7N3O	114.054	37.882	101.037	pos	[M+H]+	114.064967;44.049538;86.070828;114.892791;68.049291	2.8239e+07	3.44908e+07	3.58582e+07	2.76624e+07	3.39957e+07	2.52969e+07	1.42383e+07	1.46087e+07	1.61333e+07	1.51717e+07
2,3-Dihydroxybenzoic acid				Rosa Chinensis(月季花);Aglaia Odorata(米仔兰);Rhododendron Mucronatum(白花映山红);Rhododendron Mucronatum(白花杜鹃)	0.980452	GLDQAMYCGOIJDV-UHFFFAOYSA-N	C7H6O4	153.019	100.007	1.03904	neg	[M-H]-	109.029319;153.019705;108.022301;81.034824;123.045677	783356	1.08887e+06	995555	786773	848706	880699	1.30797e+07	1.36233e+07	1.40242e+07	1.35082e+07
Meperidine (pethidine)		alkaloid(生物碱)	piperidines(哌啶类生物碱)	Fritillaria Cirrhosa(川贝母)	0.979949	XADCESSVHJOZHK-UHFFFAOYSA-N	C15H21NO2	248.164	477.241	1.76217	pos	[M+H]+	248.164241;119.085225;72.080571;230.151819;249.110352	12207.2	12767.1	0	23425.7	0	14860.4	1.22468e+06	1.13254e+06	1.25843e+06	1.10277e+06
Lactose	乳糖	Organooxygen compounds		Melilotus Suaveoledeb(避汗草);Panax Ginseng(人参芦);Panax Ginseng(人参叶);Panax Ginseng(人参花蕾);Panax Ginseng(人参);Pronephrium Hirsutum(雅致针毛蕨);Forsythia Suspensa(连翘);Apium Graveolens(旱芹);	0.979791	GUBGYTABKSRVRQ-DCSYEGIMSA-N	C12H22O11	387.114	197.064	0.227411	neg	[M+FA]-	59.013967;89.02465;389.191515;139.039274;343.113038	10979.5	589461	180920	83681.8	12596.6	275903	3.92489e+07	3.64864e+07	1.83124e+07	1.71879e+07
1,7-bis(4-hydroxyphenyl)-5-methoxyheptan-3-one	1,7-双(4-羟基苯基)-5-甲氧基庚烷-3-酮	二芳基庚烷类	苯丙素类		0.978766	PASZRDILCDRSOZ-UHFFFAOYSA-N	C20H24O4	327.161	590.249	0.434728	neg	[M-H]-	327.164026;183.011124;328.167596;299.165147;116.928518	3.33717e+06	2.54568e+06	4.16563e+06	3.66234e+06	2.93451e+06	3.05782e+06	5.08451e+06	5.44634e+06	5.32215e+06	5.3448e+06
Indigo	靛蓝	Alkaloids(生物碱)		;Indigo Naturalis(青黛)	0.978524	QQILFGKZUJYXGS-UHFFFAOYSA-N	C16H10O2N2	263.081	652.841	1.28601	pos	[M+H]+	263.082585;219.089239;235.083695;264.084825;217.075144	4.42164e+06	2.30534e+06	4.33748e+06	3.90426e+06	6.12807e+06	2.19716e+06	0	0	0	0
Piperanine		alkaloid(生物碱)	piperidines(哌啶类生物碱)	Pinus Koraiensis(海松子);Pinus Koraiensis(红松)	0.978264	QHWOFMXDKFORMO-XVNBXDOJSA-N	C17H21NO3	288.159	638.711	2.94485	pos	[M+H]+	288.156777;135.043543;86.095885;138.089935;289.162639	0	0	0	0	328337	0	9.15539e+06	9.14693e+06	8.35987e+06	8.52737e+06
Solanidine (not validated)		alkaloid(生物碱);terpenoids(萜类)	cyclogeraniane(环香叶烷型单萜类);indolizidines(吲哚里西啶类生物碱);secoiridoid(裂环环烯醚萜类);mycrane_monoterpenoids(月桂烷型单萜类);menthane_monoterpenoids(薄荷烷型单萜类);iridoid(环戊烷环烯醚萜类);lavandulane(薰衣草烷型单萜类);artemisane(蒿烷型单萜类);piperidines(哌啶类生物碱)	Fritillaria Ussuriensis(平贝母);Capsicum Annuum(辣椒);Fritillaria Cirrhosa(川贝母);Veratrum Grandiflorum(毛叶藜芦);Fritillaria Thunbergii(浙贝母);Solanum Tuberosum(马铃薯);Solanum Nigrum(龙葵);Veratrum Nigrum(藜芦);Fritillaria Camtschatcensis(黑百合)	0.978074	JVKYZPBMZPJNAJ-UHFFFAOYSA-N	C27H43NO	398.34	1261.21	0.109351	pos	[M+H]+	398.336915;95.084968;81.069916;109.100502;399.328351	6.60963e+06	6.34159e+06	1.02328e+07	6.29179e+06	3.09325e+06	1.32412e+07	0	121652	0	0
Guan-fu base Y	关附辛素	terpenoids(萜类);alkaloid(生物碱)	indolizidines(吲哚里西啶类生物碱);artemisane(蒿烷型单萜类);mycrane_monoterpenoids(月桂烷型单萜类);menthane_monoterpenoids(薄荷烷型单萜类);tropines(托品类生物碱);piperidines(哌啶类生物碱);cyclogeraniane(环香叶烷型单萜类);quinolizidines(喹诺里西啶类生物碱);secoiridoid(裂环环烯醚萜类);iridoid(环戊烷环烯醚萜类);lavandulane(薰衣草烷型单萜类)	Aconitum Coreanum(黄花乌头)	0.977992	XGTNTUKODZZCGL-UHFFFAOYSA-N	C22H29NO5	388.211	782.075	2.16914	pos	[M+H]+	388.289622;67.054097;163.075534;81.069116;184.071354	6.13658e+06	6.97186e+06	5.44053e+06	5.80084e+06	5.55241e+06	5.62047e+06	1.1631e+07	1.12115e+07	1.16759e+07	8.51712e+06
5-(hydroxymethyl)- 2-Furancarboxylic acid				Rehmannia Glutinosa(干地黄);Rehmannia Glutinosa(熟地黄);Rehmannia Glutinosa(生地黄);Rehmannia Glutinosa(紫地黄);Rehmannia Glutinosa(地黄);Rehmannia Glutinosa(鲜地黄(生地));Ban-Lan-Gen(板蓝根);Siraitia Grosvenorii(罗汉果)	0.977901	PCSKKIUURRTAEM-UHFFFAOYSA-N	C6H6O4	143.033	50.5293	1.34251	pos	[M+H]+	125.022812;143.032972;97.028069;144.065357;69.069588	4.96098e+06	6.9855e+06	8.93081e+06	6.58278e+06	4.98259e+06	6.6393e+06	7.61799e+07	3.15095e+07	7.86402e+07	4.19502e+07
9-HODE	9-羟基-10,12-十八碳二烯酸	Lipids(脂质类)		Lycii Cortex(地骨皮)	0.977759	NPDSHTNEKLQQIJ-ZJHFMPGASA-N	C18H32O3	295.228	839.572	0.0438148	neg	[M-H]-	59.013587;295.229587;134.894004;296.231034;60.993375	1.22591e+07	1.67511e+07	7.35944e+06	2.11597e+07	2.71e+07	1.92378e+07	275738	258791	198717	177601
2-Deoxy-D-ribitol	2-脱氧-D-核糖醇			Glehnia Littoralis(北沙参)	0.977514	ZDAWZDFBPUUDAY-UHFFFAOYSA-N	C5H12O4	137.082	1191.69	2.61353	pos	[M+H]+	137.081831;55.041376;138.101367;110.070147;96.055302	2.78674e+07	2.3952e+07	3.41917e+07	3.56645e+07	3.1349e+07	4.00321e+07	3.26849e+07	2.68408e+07	2.71365e+07	2.13862e+07
Eicosapentaenoic acid	全顺式二十碳五烯酸	Fatty acids(脂肪酸类)		Ecklonia Kurome(昆布);Ecklonia Kurome(黑昆布)	0.977393	JAZBEHYOTPTENJ-JLNKQSITSA-N	C20H30O2	303.231	908.508	0.168352	pos	[M+H]+	303.229052;105.068983;131.085463;91.053508;119.085073	2.67763e+08	1.98007e+08	1.00421e+08	4.9097e+08	1.10852e+08	3.43724e+08	4.60911e+06	4.59124e+06	4.18729e+06	4.26485e+06
Vindoline		Alkaloids(生物碱)		;Catharanthus roseus (Linn.) G. Don(长春花)	0.977071	CXBGOBGJHGGWIE-KKFURDAFSA-N	C25H32N2O6	457.233	807.75	0.407887	pos	[M+H]+	457.236687;458.236634;50.80428;440.302144;352.157635	2.27166e+06	2.6992e+06	453648	2.99438e+06	0	2.52091e+06	5.36649e+06	5.37711e+06	4.37889e+06	3.20609e+06
3-(3-HYDROXYPHENYL)PROPIONIC ACID				Eucommia Ulmoides(杜仲叶)	0.976687	QVWAEZJXDYOKEH-UHFFFAOYSA-N	C9H10O3	165.056	314.227	2.38548	neg	[M-H]-	121.066307;165.056196;119.049927;106.041982;165.837449	7.58742e+07	2.89689e+07	1.4546e+07	6.75318e+06	9.26465e+06	1.06117e+07	2.24412e+06	2.25982e+06	2.18294e+06	313915
COSTUNOLIDE	木香烯内酯	Sesquiterpenoids(倍半萜类)		Dolomiaea Souliei(川木香);Laurus Nobilis(月桂叶);Saussurea Lappa(木香);Vladimiria Denticulata Ling(越西木香)	0.976624	HRYLQFBHBWLLLL-GRFSRWIASA-N	C15H20O2	233.153	588.124	0.984836	pos	[M+H]+	233.152396;187.147258;159.116052;145.100404;131.085247	4.17172e+07	9.29291e+06	5.46723e+06	1.10326e+07	8.23699e+06	1.05298e+07	1.87686e+06	2.05799e+06	1.88115e+06	1.86693e+06
Iristectorigenin B	鸢尾黄酮乙素	flavonoids(黄酮类)	isoflavones(异黄酮类)	Morus Alba(桑白皮);Morus Alba(桑叶);Morus Alba(白桑);Morus Alba(桑实);Iridis Tectori Rhizoma(川射干);Belamcanda Chinensis(射干)	0.976564	CCRPIWFQMLICCY-UHFFFAOYSA-N	C17H14O7	329.067	489.216	0.0239515	neg	[M-H]-	314.041304;329.069043;299.017224;239.022908;271.023207	0	0	0	0	0	0	9.49517e+06	9.82982e+06	9.23888e+06	9.17219e+06
SUCCINATE	琥珀酸盐	Organic acids and derivatives(有机酸及其衍生物)		Typha Latifolia(宽叶香蒲);Conyza Blinii(苦蒿);Lobelia Chinensis(半边莲);Osmunda Japonica(紫萁);Citrus Medica(枸橼叶);Changium Smyrnioides(明党参);Crataegus Pinnatifida(山楂叶);Crataegus Pinnatifida(山楂花);Crataegus Pinnatifida(无毛山楂);Sageretia Thea(雀梅藤);Crataegus Scabrifolia(云南山楂);Aloe Vera(芦荟(库拉索芦荟));Angelica Sinensis(当归);Sigesbeckia Glabrescens(毛梗豨莶);Equisetum Hyemale(木贼);Panax Ginseng(人参芦);Panax Ginseng(人参叶);Panax G…	0.976558	KDYFGRWQOYBRFD-UHFFFAOYSA-N	C4H6O4	117.019	38.0353	2.6338	neg	[M-H]-	73.029293;117.019679;99.008951;99.925936;117.929112	3.47532e+06	3.45273e+06	4.76685e+06	4.30268e+06	3.33176e+06	4.26872e+06	1.77477e+07	1.2738e+08	1.49454e+07	1.47143e+07
Kaempferol-3-O-glucoside		Flavonoids(黄酮类)	flavonols(黄酮醇类);flavones(黄酮类)	Astragalus Chinensis(华黄耆);Ilex Chinensis(四季青);Morus Alba(桑白皮);Morus Alba(桑叶);Morus Alba(白桑);Morus Alba(桑实);Allium Fistulosum(葱白);Prunus Persica(桃);Prunus Persica(桃茎白皮);Prunus Persica(桃叶);Prunus Persica(桃根);Prunus Persica(桃枝);Prunus Persica(桃花);Euphorbia Humifusa(地锦草);Eriobotrya Japonica(枇杷叶);Eriobotrya Japonica(枇杷);Eriobotrya Japonica(枇杷核);Sorbaria Arborea(高丛珍珠梅);Euscaphis Japonica(野鸦椿);Herba Pyr…	0.976145	JPUKWEQWGBDDQB-UHFFFAOYNA-N	C21H20O11	447.092	337.837	1.95713	neg	[M-H]-	447.09142;284.031698;255.029431;285.039829;227.036239	45200.1	10426.6	48469.4	0	0	96059	6.79755e+08	1.0701e+08	6.80216e+08	6.67568e+08	Kaempferol-3-O-glucoside
Sphinganine 1-phosphate	磷酸丁香碱	鞘磷脂	脂类和类脂分子		0.975845	YHEDRJPUIRMZMP-ZWKOTPCHSA-N	C18H40NO5P	382.271	874.654	2.63506	pos	[M+H]+	382.269977;284.295055;350.243634;383.276903;266.282133	4.07954e+06	987752	1.80287e+06	5.47919e+06	1.76369e+06	4.21597e+06	68930.2	281178	54323.8	0
Gallic acid	没食子酸	Phenols(酚类)		Ailanthi Altissimae(凤眼草);Diospyros Cinnabarina(朱红柿);Canarii Fructus(青果);Coriaria Nepalensis(马桑叶);Liquidambar Formosana Hance(路路通);Herba Pyrolae(鹿衔草);Peucedanum Praeruptorum(白花前胡);Hypocrella Bambusae(竹红菌);Immature Fruit Of Guava(芭乐干);Choerospondiatis Fructus(广枣);Polygoni Orientalis Fructus(水红花子);Orostachys Fimbriata(瓦松);Prinsepiae Nux(蕤仁)	0.97584	LNTHITQWFMADLM-UHFFFAOYSA-N	C7H6O5	169.014	56.5745	0.97425	neg	[M-H]-	125.02406;169.012934;81.034867;97.029811;69.034355	1.14562e+06	628108	1.44983e+06	542236	702380	355305	4.36423e+08	4.40397e+08	4.51764e+08	4.19462e+08
Chlorogenic acid	绿原酸	醇类	有机氧化合物		0.975693	CWVRJTMFETXNAD-JUHZACGLSA-N	C16H18O9	355.101	125.45	0.11954	pos	[M+H]+	163.038263;145.027258;135.04388;164.042616;117.032313	56192.9	23824.3	32682	13084.7	13854	0	3.97518e+07	4.00333e+07	4.06821e+07	4.0096e+07
alpha-Linolenic acid	-亚麻酸	Aliphatic acyl(脂肪酰类)		Linum Usitatissimum(亚麻);Bupleurum Chinense(柴胡);Bupleurum Chinense(北柴胡);Trichosanthis Radix(天花粉);Epimedium Sagittatum(淫羊藿);Epimedium Sagittatum(箭叶淫羊藿);Croton Tiglium(巴豆);Trichosanthes Rosthornii(双边栝楼);Trichosanthes Rosthornii(中华栝楼);Crataegus Pinnatifida(山楂叶);Crataegus Pinnatifida(山楂花);Crataegus Pinnatifida(无毛山楂);Celosia Cristata(鸡冠花);Celosia Cristata(鸡冠子);Acanthopanax Gracilistylus(五加皮);Acanthopan…	0.975514	DTOSIQBPPRVQHS-PDBXOOCHSA-N	C18H30O2	279.231	962.341	1.11637	pos	[M+H]+	279.231128;81.069181;95.085114;67.054055;109.100635	3.62292e+07	3.23441e+07	2.26392e+07	5.17235e+07	4.79696e+07	4.56201e+07	816839	846108	740899	738681
3-Methylindole	3-甲基吲哚	alkaloid(生物碱)	pyrrolidines(吡咯类生物碱);simple indoles(简单吲哚类生物碱)	Viverra Zibetha(灵猫香);Sojae Semen Nigrum(黑豆);Beta Vulgaris(甜菜);Beta Vulgaris(糖菾菜);Gardenia Jasminoides(栀子叶);Gardenia Jasminoides(栀子花);Arum(海芋属植物);Catharanthus Roseus(长春花)	0.975433	ZFRKQXVRDFCRJG-UHFFFAOYSA-N	C9H9N	132.08	138.877	1.27935	pos	[M+H]+	132.080392;86.095773;117.056515;105.069069;115.054112	5.42524e+07	5.00826e+07	5.62619e+07	6.20399e+07	6.2669e+07	6.33749e+07	1.92222e+07	1.95335e+07	1.8689e+07	1.85151e+07
(17alpha,23S)-17,23-Epoxy-29-hydroxy-27-norlanosta-1,8-diene-3,15,24-trione		类固醇及其衍生物	脂类和类脂分子		0.975364	BQWYLPVWSPZWPN-UHFFFAOYSA-N	C29H40O5	469.295	638.529	3.9143	pos	[M+H]+	451.283412;469.285331;470.282776;145.100795;163.110867	582057	1.40058e+06	2.03418e+06	784434	666461	1.10418e+06	962510	1.06698e+06	1.0331e+06	983928
Ginsenoside Rg3		terpenoids(萜类)	cyclogeraniane(环香叶烷型单萜类);secoiridoid(裂环环烯醚萜类);iridoid(环戊烷环烯醚萜类);lavandulane(薰衣草烷型单萜类);artemisane(蒿烷型单萜类);mycrane_monoterpenoids(月桂烷型单萜类);menthane_monoterpenoids(薄荷烷型单萜类)	Panax Ginseng(人参芦);Panax Ginseng(人参叶);Panax Ginseng(人参花蕾);Panax Ginseng(人参);Panax Pseudo-Ginseng(假人参)	0.975354	RWXIFXNRCLMQCD-UHFFFAOYSA-N	C42H72O13	807.484	682.82	0.962595	pos	[M+NA]+	807.47289;807.500439;808.520864;365.103351;89.721707	40955.3	0	0	0	0	109517	2.59948e+06	2.01183e+06	3.32667e+06	3.34407e+06
Senkyunolide A	洋川芎内酯A	Miscellaneous(其他类)		Apium Graveolens(旱芹);Ligusticum Chuanxiong(川芎);Ligusticum Chuanxiong(香果);Poria Cocos(茯苓);Angelica Sinensis(当归);Levisticum Officinale(欧当归);Tussilago Farfara(款冬花);Ligusticum Sinense(藁本);Ligusticum Sinense(蒿本);Ligusticum Sinense(茶芎);Chuanxiong Rhizoma(川芎); Ligustici Rhizoma et Radix(藁本)	0.975303	ZPIKVDODKLJKIN-NSHDSACASA-N	C12H16O2	193.121	641.343	2.53711	pos	[M+H]+	137.059112;147.116927;193.120933;93.069404;91.053492	2.36443e+06	2.64881e+06	2.37082e+06	2.21588e+06	3.78042e+06	2.54768e+06	2.73641e+08	2.72956e+08	2.82031e+08	2.80196e+08
Ferulic Acid	阿魏酸	Phenylpropanoids(苯丙素类)	penyipropionic acid(苯丙酸类)	Angelica Furcijuga(分叉当归);Conioselinum Vaginatum(新疆藁本);Conioselinum Vaginatum(鞘山芎);Gentiana Scabra(粗糙龙胆);Gentiana Scabra(龙胆);Taraxacum Officinale(药用蒲公英);Hibiscus Taiwanensis(台湾芙蓉);Cimicifuga Heracleifolia(大三叶升麻);Plantago Major(大车前);Coriandrum Sativum(胡荽);Coriandrum Sativum(胡荽子);Coriandrum Sativum(芫荽);Tsuga Heterophylla(异叶铁杉);Foeniculum Vulgare(茴香茎叶);Foeniculum Vulgare(小茴香);Foeniculum Vulgare(茴香根);…	0.975209	KSEBMYQBYZTDHS-HWKANZROSA-N	C10H10O4	193.05	322.983	2.73006	neg	[M-H]-	134.037004;178.027849;193.050496;149.060679;133.029453	1.63234e+06	2.06604e+06	2.01722e+06	538068	773063	1.25685e+06	3.99566e+07	1.69686e+07	1.7569e+07	1.76462e+07
Tropolone				Juniperus Formosana Hayata(山刺柏);Nicandra Physaloides(假酸浆)	0.975142	MDYOLVRUBBJPFM-UHFFFAOYSA-N	C7H6O2	123.044	47.7797	3.89346	pos	[M+H]+	123.055621;95.048298;80.049031;105.044483;124.057603	2.27039e+07	3.08159e+07	4.23844e+07	2.67594e+07	2.41629e+07	3.54902e+07	0	0	0	0
N5-(4-Methoxybenzyl)glutamine	4-(4-甲氧基苯基)-2-丁酮	羧酸类及其衍生物	有机酸及其衍生物		0.97509	MLNAECTVQFEWFD-UHFFFAOYSA-N	C13H18N2O4	267.133	100.26	0.749572	pos	[M+H]+	267.13551;136.061137;70.065094;105.032825;154.086309	154030	83100.1	25800	22214.6	102913	59032.5	4.87923e+06	2.78184e+06	3.19783e+06	3.06289e+06
Coumaroyl tyramine	对香豆酰酪胺			Datura Metel(洋金花);Datura Metel(曼陀罗叶);Datura Metel(曼陀罗根);Datura Metel(曼陀罗子);Allium Macrostemon(薤白);Polygoni Orientalis Fructus(水红花子);Caulis Piperis Kadsurae(海风藤);Fagopyrum Dibotrys(金荞麦);Polygonatum Odoratum(玉竹);Anemarrhenae Rhizoma(知母);Solanum Melongena(茄);Solanum Melongena(茄叶);Solanum Melongena(茄子)	0.974995	RXGUTQNKCXHALN-UHFFFAOYSA-N	C17H17NO3	284.127	418.286	1.38265	pos	[M+H]+	147.044368;284.123968;121.064506;122.031489;119.049378	66171.5	216958	63712.4	20819.6	21587.2	110578	2.09527e+06	1.75718e+06	2.05729e+06	1.67467e+06
Quinone		quinones(醌类)	p_benzoquinones(对苯醌类)	Melia Azedarach(苦楝实);Melia Azedarach(楝);Melia Azedarach(楝花);Melia Azedarach(苦楝);Romalea Microptera(蝗虫);Belamcanda Chinensis(射干);Ilex Cornuta(枸骨叶);Ilex Cornuta(枸骨树皮)	0.974623	AZQWKYJCGOJGHM-UHFFFAOYSA-N	C6H4O2	109.028	52.7846	0.273989	pos	[M+H]+	81.033328;109.028279;53.038314;110.059392;87.003552	3.02683e+06	2.65982e+06	8.94817e+06	2.29785e+06	1.99783e+06	2.20183e+06	1.7138e+07	1.5812e+07	1.86807e+07	1.8928e+07
Astragalin	紫云英苷	Flavonoids(黄酮类)	flavonols(黄酮醇类);flavones(黄酮类)	Astragalus Chinensis(华黄耆);Ilex Chinensis(四季青);Morus Alba(桑白皮);Morus Alba(桑叶);Morus Alba(白桑);Morus Alba(桑实);Allium Fistulosum(葱白);Prunus Persica(桃);Prunus Persica(桃茎白皮);Prunus Persica(桃叶);Prunus Persica(桃根);Prunus Persica(桃枝);Prunus Persica(桃花);Euphorbia Humifusa(地锦草);Eriobotrya Japonica(枇杷叶);Eriobotrya Japonica(枇杷);Eriobotrya Japonica(枇杷核);Sorbaria Arborea(高丛珍珠梅);Euscaphis Japonica(野鸦椿);Herba Pyr…	0.974516	JPUKWEQWGBDDQB-QSOFNFLRSA-N	C21H20O11	449.106	361.374	1.10725	pos	[M+H]+	287.05576;85.02787;61.028128;91.039058;97.028105	110427	433658	994117	0	0	0	6.18413e+07	6.07484e+07	5.99638e+07	6.07556e+07	Astragalin
Protoporphyrin IX	原卟啉	四吡咯及其衍生物	有机杂环化合物		0.974314	KSFOVUSSGSKXFI-UJJXFSCMSA-N	C34H34N4O4	563.265	934.281	2.79613	pos	[M+H]+	563.261598;104.107011;184.071881;86.095652;105.110309	3.23332e+06	1.49475e+06	1.60664e+06	2.22881e+06	983901	3.74134e+06	0	0	0	0
Gentiatibetine	西藏龙胆碱	alkaloid(生物碱)	pyridines(吡啶类生物碱)	Salvia Blepharophylla(睡菜);Gentiana Scabra(粗糙龙胆);Gentiana Scabra(龙胆)	0.974252	HCBOYQSYWSEVID-UHFFFAOYSA-N	C9H11NO2	166.086	230.094	2.97764	pos	[M+H]+	166.08452;136.07486;120.080796;167.068723;80.049465	1.68971e+06	1.29607e+06	1.66598e+06	1.62009e+06	1.78189e+06	1.47829e+06	2.00127e+07	1.9853e+07	1.95489e+07	1.90816e+07
Bergapten	佛手柑内酯	phenylpropanoids(苯丙素类)	Coumarins and derivatives(香豆素及其衍生物类)	Petroselinum(欧芹属);Saposhnikovia Divaricata(防风);Petroselinum Crispum(皱叶欧芹);Petroselinum Crispum(香芹);Petroselinum Crispum(欧芹);Notopterygium Forbesii(宽叶羌活);Coriandrum Sativum(胡荽);Coriandrum Sativum(胡荽子);Coriandrum Sativum(芫荽);Citri Grandis Exocarpium(化橘红);Foeniculum Vulgare(茴香茎叶);Foeniculum Vulgare(小茴香);Foeniculum Vulgare(茴香根);Citrus Aurantium(酸橙);Citrus Aurantium(枳壳);Citrus Aurantium(苦橙);Citrus Aur…	0.973679	BGEBZHIAGXMEMV-UHFFFAOYSA-N	C12H8O4	217.049	510.819	2.22105	pos	[M+H]+	217.048104;202.024063;161.05958;189.052949;174.029549	0	0	0	0	0	0	3.39697e+06	3.02364e+06	3.09336e+06	3.01575e+06
Ginsenoyne A	(3R,10S,8E)-10-氢过氧-1,8-十七碳二烯-4,6-二炔-3-醇			Panax Ginseng(人参芦);Panax Ginseng(人参叶);Panax Ginseng(人参花蕾);Panax Ginseng(人参)	0.973594	FTXZFRIHQNXZNH-UHFFFAOYSA-N	C17H22O2	259.168	824.516	1.77139	pos	[M+H]+	259.166965;189.055631;57.069813;260.171639;129.018355	3.13977e+06	3.55264e+06	3.19464e+06	3.28342e+06	3.30795e+06	3.65088e+06	973210	950055	1.1538e+06	304425
Prulaurasin	月桂樱甙	Terpenoids(萜类)		Angelica Decursiva(前胡);Angelica Decursiva(紫花前胡);Persicae Semen(桃仁)	0.973444	ZKSZEJFBGODIJW-MXNNCRBYSA-N	C14H17NO6	313.139	695.79	1.73568	pos	[M+NH4]+	313.140047;213.087315;314.139627;57.069736;295.171082	0	0	0	0	0	0	1.52435e+07	1.4187e+07	1.55009e+07	1.44541e+07
Guanosine	鸟苷	嘌呤核苷酸	核苷、核苷酸和类似物		0.973385	NYHBQMYGNKIUIF-UUOKFMHZSA-N	C10H13N5O5	284.097	48.4452	1.62093	pos	[M+H]+	152.056323;284.127329;135.030158;70.065047;153.059648	0	0	30657.9	0	0	0	3.76733e+07	3.68369e+07	3.60977e+07	3.65491e+07
3-[4,5-dihydroxy-6-(hydroxymethyl)-3-[3,4,5-trihydroxy-6-(hydroxymethyl)oxan-2-yl]oxyoxan-2-yl]oxy-5,7-dihydroxy-2-(4-hydroxyphenyl)chromen-4-one		flavonoids(黄酮类)	flavones(黄酮类);flavonols(黄酮醇类)	Hedyotis Diffusa(白花蛇舌草);Lilium Candidum(圣母百合);Artemisia Capillaris(茵陈蒿);Eriobotrya Japonica(枇杷叶);Eriobotrya Japonica(枇杷);Eriobotrya Japonica(枇杷核);Sophora Japonica(槐);Sophora Japonica(槐角);Sophora Japonica(槐根);Sophora Japonica(五叶槐);Sophora Japonica(槐花);Euchresta Japonica(山豆根);Euchresta Japonica(三小叶山豆根);Rosa Chinensis(月季花);Thevetia Neriifolia(黄花夹竹桃);Crocus Sativus(藏红花);Crocus Sativus(番红花);Crocus Sat…	0.973257	LKZDFKLGDGSGEO-UHFFFAOYSA-N	C27H30O16	633.148	1069.09	0.746712	pos	[M+NA]+	633.148999;184.071893;632.460811;104.107027;308.292974	1.81054e+06	3.10019e+06	1.78601e+06	1.62802e+06	1.34425e+06	1.75254e+06	1.50646e+06	2.72808e+06	1.64253e+06	1.24295e+06
Columbianadin	二氢欧山芹醇当归酸酯	Phenylpropanoids(苯丙素类)	coumarins(香豆素类)	Angelica Decursiva(前胡);Angelica Decursiva(紫花前胡);Coptis Chinensis(黄连);Coptis Chinensis(短萼黄连);Angelica Biserrata(独活);Cnidium Monnieri(蛇床子);Angelicae Pubescentis Radix(独活); Coptidis Rhizoma(黄连)	0.973247	JRIBPWOXWIRQOQ-GHAIFCDISA-N	C19H20O5	329.135	550.725	0.427489	pos	[M+H]+	329.135544;191.107324;184.071491;297.131487;330.141543	981641	1.08862e+06	6.11549e+06	3.2682e+06	4.15126e+06	652901	280610	241669	214102	83659.4
suberosin	软木花椒素	phenylpropanoids(苯丙素类)	coumarins(香豆素类)	Angelica Dahurica(白芷);Angelica Dahurica(杭白芷);Angelica Dahurica(祁白芷);Zanthoxylum Bungeanum(花椒根)	0.973241	RSZDAYHEZSRVHS-UHFFFAOYSA-N	C15H16O3	262.143	783.293	0.781331	pos	[M+NH4]+	262.14277;247.120219;263.146546;190.058363;206.07978	1.57061e+06	1.43807e+06	1.4329e+06	1.64069e+06	753951	1.67162e+06	1.49161e+06	1.42383e+06	1.16582e+06	985682
(10Z,14E,16E)-10,14,16-Octadecatrien-12-ynoic acid	(10Z，14E，16E)-10,14,16-十八碳三烯酸	脂肪酰类	脂类和类脂分子		0.973015	KDVOULUCGQGVQH-IUDSIRJBSA-N	C18H26O2	275.199	616.042	2.06649	pos	[M+H]+	275.197617;276.196824;105.069011;147.116316;153.053876	556846	1.58362e+06	1.06205e+06	1.30344e+06	1.20898e+06	1.10964e+06	3.0391e+06	6.63871e+06	2.84842e+06	3.11012e+06
Gentioflavine				Gentiana Tianschanica(天山秦艽);Gentiana Scabra(粗糙龙胆);Gentiana Scabra(龙胆)	0.97301	GLNRAZLQBMAROT-UHFFFAOYSA-N	C10H11NO3	194.08	300.649	1.67417	pos	[M+H]+	106.036175;105.032661;195.082794;121.083367;177.053385	5.00747e+07	8.52652e+07	9.28921e+07	2.45975e+07	8.39748e+07	4.1872e+07	4.56697e+06	4.62378e+06	1.60793e+06	1.35206e+06
CAFFEATE		phenylpropanoids(苯丙素类)	penyipropionic acid(苯丙酸类)	Actinidia Glaucophylla(华南猕猴桃);Artemisia Capillaris(茵陈蒿);Phlomis Tuberosa(块茎糙苏);Lonicera Similis(细毡毛忍冬);Polygonum Aviculare(萹蓄);Cinchona Cuprea(铜色鸡纳树);Actinidia Chinensis(猕猴桃);Conyza Blinii(苦蒿);Anthemis Nobilis(高贵春黄菊);Anthemis Nobilis(罗马洋甘菊);Uncaria Sinensis(华钩藤);Equisetum Hyemale(木贼);Cimicifuga Dahurica(兴安升麻);Thymus Vulgaris(麝香草);Thymus Vulgaris(银斑百里香);Ilex Chinensis(四季青);Ligusticum Chuanxiong(川芎…	0.972788	QAIPRVGONGVQAS-RQOWECAXSA-N	C9H8O4	163.038	201.677	3.04769	pos	[M-H2O+H]+	163.038264;135.043578;145.02727;117.032318;89.037891	3.20789e+06	3.47563e+06	3.10362e+06	3.44788e+06	3.05013e+06	3.35488e+06	2.35722e+08	2.33324e+08	2.4226e+08	2.36049e+08
3,5-Dicaffeoylquinic acid	异绿原酸A	Phenylpropanoids(苯丙素类)		;Lonicera japonica Thunb.(金银花)	0.972704	KRZBCHWVBQOTNZ-RDJMKVHDSA-N	C25H24O12	517.131	371.285	1.74178	pos	[M+H]+	163.038232;499.117487;135.043616;145.027257;517.292095	0	84760.4	33902.8	0	54458.5	0	8.87596e+06	8.90468e+06	9.69298e+06	6.66649e+06	3,5-Dicaffeoylquinic acid
Di-2-furanylmethane	二-2-呋喃甲基乙烷			Arisaema Consanguineum(天南星)	0.972493	YHGNXEIQSHICNK-UHFFFAOYSA-N	C9H8O2	149.059	446.429	0.938458	pos	[M+H]+	149.059648;121.064225;131.049411;107.049172;93.069286	4.16549e+06	1.80485e+06	1.38731e+06	162395	713702	0	1.00843e+06	1.40708e+06	1.19382e+06	1.14481e+06
Tomatidin	番茄碱	Terpenoids(萜类)	iridoid(环戊烷环烯醚萜类);lavandulane(薰衣草烷型单萜类);artemisane(蒿烷型单萜类);mycrane_monoterpenoids(月桂烷型单萜类);menthane_monoterpenoids(薄荷烷型单萜类);secoiridoid(裂环环烯醚萜类);cyclogeraniane(环香叶烷型单萜类);piperidines(哌啶类生物碱)	Solanum Demissum(矮茄);Solanum Lyratum Thunb.(白毛藤);Solanum Cathayanum(千年不烂心);Solanum Lyratum(白英 (植物));Siegesbeckia Orientalis(豨莶);Siegesbeckia Orientalis(豨莶草);Siegesbeckia Orientalis(植物豨莶);Lycopersicon Esculentum(番茄);Lycopersicon esculentum Mill.(番茄)	0.972278	XYNPYHXGMWJBLV-VXPJTDKGSA-N	C27H45NO2	416.35	1261.46	0.129896	pos	[M+H]+	416.345653;398.339177;95.085323;81.069302;109.100849	1.35653e+07	1.5132e+07	1.14793e+07	9.4778e+06	5.5064e+06	2.81736e+07	0	0	0	0
2-Phenylethanol	苯乙醇			Siphonostegiae Herba(北刘寄奴);Notopterygium Incisum(羌活);Notopterygium Incisum(草本植物羌活);Arctium Lappa(牛蒡子);Arctium Lappa(牛蒡根);Arctium Lappa(牛蒡);Arctium Lappa(牛蒡叶);Tagetes Minuta(微小万寿菊);Tagetes Minuta(印加孔雀草);Hippophae Rhamnoides(中亚沙棘);Hippophae Rhamnoides(醋柳果);Hippophae Rhamnoides(江孜沙棘);Hippophae Rhamnoides(云南沙棘);Hippophae Rhamnoides(中国沙棘);Hippophae Rhamnoides(沙棘);Piper Longum L.(荜茇);Tussilago Farfara(…	0.97189	WRMNZCZEMHIOCP-UHFFFAOYSA-N	C8H10O	105.07	321.978	6.77309	pos	[M+H-H2O]+	105.069112;79.054263;103.054165;95.04855;106.07273	174082	0	0	553702	792919	165940	7.73518e+06	8.08169e+06	6.26866e+06	1.74892e+07
1-Isothiocyanato-7-(methylthio)heptane	三芥子酸甘油酯	异硫氰酸盐类	有机硫化合物		0.971862	LDIRGNDMTOGVRB-UHFFFAOYSA-N	C9H17NS2	204.086	1619.75	0.33345	pos	[M+H]+	60.044075;204.085834;205.123613;176.971175;116.951499	712689	2.47336e+06	5.14187e+06	3.57859e+06	3.67606e+06	2.72648e+06	7.65529e+06	3.4854e+06	2.17952e+07	2.78304e+07
p-Mentha-1,3,8-triene	p-薄荷-1,3,8-三烯			Panax Japonicus(竹节参);Panax Japonicus(竹节人参);Evodia Rutaecarpa(吴茱萸);Evodia Rutaecarpa(波氏吴茱萸);Ligusticum Chuanxiong(川芎);Ligusticum Chuanxiong(香果);Morus Alba(桑白皮);Morus Alba(桑叶);Morus Alba(白桑);Morus Alba(桑实);Perilla Frutescens(白苏);Perilla Frutescens(紫苏子);Perilla Frutescens(青紫苏);Perilla Frutescens(紫苏);Perilla Frutescens(白苏子);Perilla Frutescens(苏子);Amomum Villosum(砂仁);Amomum Villosum(绿壳砂仁);Amomum Villo…	0.971853	XNMPFDIYAMOYRM-UHFFFAOYSA-N	C10H14	135.116	522.138	3.21887	pos	[M+H]+	135.117119;107.085166;93.069639;136.061134;79.054346	495659	490165	361254	752868	384251	525240	4.44106e+06	1.17272e+06	5.06719e+06	1.0646e+06
INDOLEACETIC ACID		alkaloid(生物碱)	pyrrolidines(吡咯类生物碱);simple indoles(简单吲哚类生物碱)	Bombyx Mori(蚕);Bombyx Mori(白僵蚕);Bombyx Mori(蚕茧);Bombyx Mori(原蚕子);Bombyx Mori(原蚕蛾);Ziziphus Jujuba(大枣);Aconitum Heterophyllum(异叶乌头);Ban-Lan-Gen(板蓝根);Fritillaria Pallidiflora(伊贝母)	0.971756	SEOVTRFCIGRIMH-UHFFFAOYSA-N	C10H9NO2	176.07	388.877	0.491629	pos	[M+H]+	130.064137;176.069915;131.06895;152.937456;114.97076	5.55285e+06	3.9136e+06	4.0538e+06	1.03187e+07	8.87476e+06	1.10212e+07	1.31682e+06	906207	880469	382599
3-Methyl-epicatechin	3-甲基表儿茶素	黄酮类	苯丙素类		0.971655	BBDWMQGDVLQOSW-HZPDHXFCSA-N	C16H16O6	305.101	265.63	0.217228	pos	[M+H]+	139.037524;137.059025;305.172385;153.016746;147.044336	225727	200513	273827	401381	494606	397702	2.52224e+06	2.87201e+06	797459	2.33007e+06
Hydroxyferulic acid		phenylpropanoids(苯丙素类)	penyipropionic acid(苯丙酸类)	Artemisiae Scopariae(茵陈)	0.971414	YFXWTVLDSKSYLW-UHFFFAOYSA-N	C10H10O5	209.046	153.47	2.26756	neg	[M-H]-	165.056303;59.013607;121.066377;85.029655;209.82419	900217	2.05146e+06	762265	543693	1.72805e+06	172671	3.89912e+07	3.93882e+07	3.98226e+07	3.86578e+07
4-Hydroxyphthalide	4-羟基苯酞			Sargassum(海藻);Sargassum(马尾藻属)	0.971414	ZSCIMKFWMUXNBS-UHFFFAOYSA-N	C8H6O3	151.039	577.703	3.12352	pos	[M+H]+	151.039497;105.032975;95.048545;133.027883;111.078482	0	0	0	0	0	0	1.87817e+06	1.82827e+06	1.8305e+06	2.08963e+06
methyl (1S)-7-hydroxy-7-methyl-1-[(2S,3R,4S,5S,6R)-3,4,5-trihydroxy-6-(hydroxymethyl)oxan-2-yl]oxy-4a,5,6,7a-tetrahydro-1H-cyclopenta[c]pyran-4-carboxylate		Terpenoids(萜类)			0.971367	XBGJTRDIWPEIMG-YVAUHRMASA-N	C17H26O10	389.145	180.898	0.55078	neg	[M-H]-	59.01392;389.146952;191.055744;260.973693;89.024523	11533.2	0	0	0	0	0	6.41991e+06	6.48157e+06	9.05738e+06	6.36126e+06
2,5-Dimethyl-4-(1-pyrrolidinyl)-3(2H)-furanone	2,5-二甲基-4-(1-吡咯烷基)-3(2H)-呋喃酮	二氢呋喃类	有机杂环化合物		0.971302	FRPGHNBHIDMQGT-UHFFFAOYSA-N	C10H15NO2	182.117	130.101	0.244463	pos	[M+H]+	166.096826;72.080417;184.135151;67.054047;117.978754	2.91483e+06	3.76586e+06	2.60106e+06	2.0018e+06	5.61918e+06	2.22559e+06	2.05626e+08	2.08012e+08	2.18308e+08	2.06264e+08
5,7-Dihydroxy-4'-methoxy-8-methylflavanone	5,7-二羟基-4'-甲氧基-8-甲基黄烷酮	黄酮类	苯丙素类		0.971295	ZUPNDQXBQBIBPZ-UHFFFAOYSA-N	C17H16O5	301.105	418.248	1.77966	pos	[M+H]+	105.03291;151.075165;133.064685;109.063897;301.217169	0	0	0	0	0	0	1.54788e+07	1.34588e+07	1.4019e+07	1.50543e+07
(1S,3R,4S,5R)-4-{[(2E)-3-(3,4-dihydroxyphenyl)prop-2-enoyl]oxy}-1,3,5-trihydroxycyclohexane-1-carboxylic acid		Phenylpropanoids(苯丙素类)	penyipropionic acid(苯丙酸类)	Phlomis Tuberosa(块茎糙苏);Helianthus Annuus(向日葵叶);Helianthus Annuus(向日葵花);Helianthus Annuus(向日葵籽);Helianthus Annuus(向日葵茎髓);Callery Pear(野梨枝叶);Hedge Nettle(光叶水苏)	0.971272	GYFFKZTYYAFCTR-JUHZACGLSA-N	C16H18O9	393.057	125.382	4.41985	pos	[M+K]+	189.086591;86.059342;393.18377;120.080689;70.065072	66479.5	45523.6	0	84303.5	132656	17527.2	3.11607e+06	3.91146e+06	2.70712e+06	3.32317e+06
Lucidenic acid M	赤芝酸M	terpenoids(萜类)	cyclogeraniane(环香叶烷型单萜类);secoiridoid(裂环环烯醚萜类);iridoid(环戊烷环烯醚萜类);lavandulane(薰衣草烷型单萜类);artemisane(蒿烷型单萜类);mycrane_monoterpenoids(月桂烷型单萜类)	Cassia Obtusifolia(决明);Cassia Obtusifolia(决明,钝叶决明)	0.971227	DPRVTGUHOBXEIW-UHFFFAOYSA-N	C27H42O6	463.3	855.792	2.15968	pos	[M+H]+	463.30653;464.302386;51.4787;127.035819;111.041757	5.13948e+06	3.25964e+06	6.22231e+06	2.96402e+06	180245	7.44482e+06	5.537e+07	5.59559e+07	5.20293e+07	4.50289e+07
2,9-Bis(3-methyl-2E-pentenoyl)-2b,9a-dihydroxy-4Z,10(14)-oplopadien-3-one	2,9-双(3-甲基-2E-戊烯基)-2b，9a-二羟基-4Z，10(14)-奥普帕丁-3-酮	异戊烯醇脂类	脂类和类脂分子		0.970878	JIHQHYGTRUPAHN-PISIAACCSA-N	C27H38O5	443.275	991.423	2.59428	pos	[M+H]+	443.275931;171.405323;52.699575	524898	1.242e+06	832569	986999	359364	1.25828e+06	168814	63878.7	86467.9	16666.2
7-hydroxy-2-(4-hydroxyphenyl)-5-[(2S,3R,4S,5S,6R)-3,4,5-trihydroxy-6-(hydroxymethyl)oxan-2-yl]oxy-2,3-dihydrochromen-4-one		Flavonoids(黄酮类)	dihydrochalcones(二氢查尔酮类);flavanones(二氢黄酮类)		0.970625	MFQIWHVVFBCURA-LKBAIHPRSA-N	C21H22O10	433.113	385.464	1.93113	neg	[M-H]-	271.059783;151.004094;119.049963;93.03436;107.013409	451870	350310	299669	317837	406622	388208	1.41015e+07	65471.3	27841.9	1.36872e+07
Methyl (R)-9-hydroxy-10-undecene-5,7-diynoate glucoside	甲基(R)-9-羟基-10-十一苯-5,7-二炔酸葡萄糖苷	脂肪酰类	脂类和类脂分子		0.970535	XCRGUWJZEOHKGC-UHFFFAOYSA-N	C18H24O8	369.151	673.812	1.30512	pos	[M+H]+	369.1483;309.12744;327.137298;370.154399;85.028383	1.71576e+06	295119	6.48365e+06	1.25978e+07	4.90009e+06	1.31883e+07	609976	759406	977475	881658
Acetylcarnitine	乙酰肉毒碱盐	Miscellaneous(其他类)			0.970453	RDHQFKQIGNGIED-MRVPVSSYSA-O	C9H18NO4	204.122	38.2852	0.939086	pos	[M]+	85.027721;204.122266;60.080496;145.048154;144.100683	1.17647e+07	3.47096e+08	4.70695e+08	2.47982e+08	1.76773e+08	3.2138e+08	2.4025e+07	2.26352e+07	2.2652e+07	2.31974e+07
Duryl aldehyde	2,4,5-三甲基苯甲醛	芳香类化合物	苯环型化合物		0.970037	LROJZZICACKNJL-UHFFFAOYSA-N	C10H12O	149.096	828.75	2.41865	pos	[M+H]+	149.094888;121.101201;93.069467;150.101019;105.068992	1.01458e+07	1.03257e+07	6.19511e+06	7.81375e+06	9.97158e+06	7.08879e+06	131064	0	0	1.37843e+06
Benzyl alcohol + Hex-Pen				Glehnia Littoralis(北沙参)	0.969512	NJMQSVWMCODQIP-UHFFFAOYSA-N	C18H26O10	447.148	600.447	1.6906	neg	[M+HCOO]-	447.148493;116.928604;100.933437;448.14898;78.959189	228144	182712	222080	610610	381115	320859	77745	0	45229	37557.3
SPERMIDINE	亚精胺			Lycopersicon Esculentum(番茄);Crotalaria Retusa(凹猪屎豆);Crotalaria Retusa(吊裙草);Capsicum Annuum(辣椒);Glycine Max(酱);Glycine Max(大豆);Glycine Max(豆油);Glycine Max(毛豆);Glycine Max(黑大豆);Panax Ginseng(人参芦);Panax Ginseng(人参叶);Panax Ginseng(人参花蕾);Panax Ginseng(人参);Avena Sativa(燕麦);Crotalaria Spectabilis(美丽猪屎豆);Crotalaria Spectabilis(大托叶猪屎豆);Nicotiana Tabacum(烟草);Nicotiana Tabacum(菸草)	0.9693	ATHGHQPFGPMSJY-UHFFFAOYSA-N	C7H19N3	146.165	29.8583	2.59129	pos	[M+H]+	72.080362;146.16392;112.111303;129.137821;75.091329	1.33511e+08	1.26573e+08	1.81571e+08	1.62896e+08	1.7447e+08	1.81988e+08	1.39037e+07	1.39049e+07	1.32344e+07	1.39747e+07
Progesterone	黄体酮	Terpenoids(萜类)	cyclogeraniane(环香叶烷型单萜类);artemisane(蒿烷型单萜类);mycrane_monoterpenoids(月桂烷型单萜类);iridoid(环戊烷环烯醚萜类);lavandulane(薰衣草烷型单萜类);menthane_monoterpenoids(薄荷烷型单萜类);secoiridoid(裂环环烯醚萜类)	Hippophae Rhamnoides(中亚沙棘);Hippophae Rhamnoides(醋柳果);Hippophae Rhamnoides(江孜沙棘);Hippophae Rhamnoides(云南沙棘);Hippophae Rhamnoides(中国沙棘);Hippophae Rhamnoides(沙棘);Perilla Frutescens(白苏);Perilla Frutescens(紫苏子);Perilla Frutescens(青紫苏);Perilla Frutescens(紫苏);Perilla Frutescens(白苏子);Perilla Frutescens(苏子);Rheum Officinale(大黄);Paeonia Suffruticosa(牡丹皮);Glycyrrhiza Uralensis(甘草);Glycyrrhiza Uralensis(植物甘草…	0.969185	RJKFOVLPORLFTN-LEKSSAKUSA-N	C21H30O2	315.23	635.458	2.05267	pos	[M+H]+	315.232381;297.221124;85.064462;255.209657;95.08509	3.79942e+07	6.31712e+07	1.87955e+07	8.32395e+07	9.01877e+07	4.80817e+07	1.72779e+06	1.41801e+06	2.17112e+06	1.72981e+06
(2S,3R,4S,5S,6R)-2-[(2R,3R,4S,5S,6R)-4,5-dihydroxy-2-[[(3S,5R,8R,10R,12R,13R,14R,17S)-12-hydroxy-17-(2-hydroxy-6-methylhept-5-en-2-yl)-4,4,8,10,14-pentamethyl-2,3,5,6,7,9,11,12,13,15,16,17-dodecahydro-1H-cyclopenta[a]phenanthren-3-yl]oxy]-6-(hydroxymethyl)oxan-3-yl]oxy-6-(hydroxymethyl)oxane-3,4,5-triol	人参皂甙Rg3	Terpenoids(萜类)	cyclogeraniane(环香叶烷型单萜类);secoiridoid(裂环环烯醚萜类);iridoid(环戊烷环烯醚萜类);lavandulane(薰衣草烷型单萜类);artemisane(蒿烷型单萜类);mycrane_monoterpenoids(月桂烷型单萜类);menthane_monoterpenoids(薄荷烷型单萜类)	Panax Ginseng(人参芦);Panax Ginseng(人参叶);Panax Ginseng(人参花蕾);Panax Ginseng(人参);Panax Pseudo-Ginseng(假人参)	0.969076	RWXIFXNRCLMQCD-XXYKJBRESA-N	C42H72O13	783.481	579.92	8.69977	neg	[M-H]-	783.484473;783.510798;475.374632;101.024566;637.430806	0	0	0	0	0	0	192471	140037	144130	133352
m-Xylene				Glycyrrhiza Uralensis(甘草);Glycyrrhiza Uralensis(植物甘草);Glycyrrhiza Uralensis(乌拉尔甘草);Sojae Semen Nigrum(黑豆);Panax Ginseng(人参芦);Panax Ginseng(人参叶);Panax Ginseng(人参花蕾);Panax Ginseng(人参);Arisaema Consanguineum(天南星);Myrrha(没药);Chrysanthemum Morifolium(菊花);Curcuma Aromatica(郁金);Aconitum Coreanum(黄花乌头);Arctium Lappa(牛蒡子);Arctium Lappa(牛蒡根);Arctium Lappa(牛蒡);Arctium Lappa(牛蒡叶);Lysimachiae Foenigraeci(零陵香)…	0.969066	IVSZLXZYQVIEFR-UHFFFAOYSA-N	C8H10	107.085	657.261	0.852434	pos	[M+H]+	107.0849;91.053459;79.054108;105.06896;119.059886	5.64324e+06	2.16074e+06	1.0223e+07	5.12016e+06	8.05527e+06	2.81299e+06	1.48716e+06	1.52432e+06	1.2119e+06	1.31531e+06
Proline	脯氨酸	alkaloid(生物碱)		Leonurus Artemisia(益母草)	0.968911	ONIBWKKTOPOVIA-UHFFFAOYSA-N	C5H9NO2	116.07	37.882	0.822316	pos	[M+H]+	70.064992;116.069829;74.023294;116.890884;118.084978	2.02669e+08	1.07972e+08	2.36831e+08	7.31084e+07	5.52053e+07	1.08685e+08	9.65603e+08	1.27415e+09	1.04977e+09	9.90964e+08
2-Hydroxyacetophenone				Prunus Mume(乌梅);Prunus Mume(梅花);Prunus Mume(梅);Prunus Mume(白梅花)	0.968911	ZWVHTXAYIKBMEE-UHFFFAOYSA-N	C8H8O2	137.059	256.898	0.101622	pos	[M+H]+	137.059284;109.063942;120.044209;122.036238;81.069272	3.77422e+06	4.62797e+06	4.06576e+06	3.87734e+06	3.94186e+06	4.39425e+06	1.21396e+07	1.15775e+07	1.18367e+07	1.11617e+07
(2R,3R,4S,5S,6R)-2-[[(3S,6S,8R,10R,12R,13R,14R,17S)-3,12-dihydroxy-4,4,8,10,14-pentamethyl-17-[(2S)-6-methyl-2-[(2S,3R,4S,5S,6R)-3,4,5-trihydroxy-6-(hydroxymethyl)oxan-2-yl]oxyhept-5-en-2-yl]-2,3,5,6,7,9,11,12,13,15,16,17-dodecahydro-1H-cyclopenta[a]phenanthren-6-yl]oxy]-6-(hydroxymethyl)oxane-3,4,5-triol	人参皂苷Rg1	Terpenoids(萜类)	secoiridoid(裂环环烯醚萜类);iridoid(环戊烷环烯醚萜类);lavandulane(薰衣草烷型单萜类);artemisane(蒿烷型单萜类);mycrane_monoterpenoids(月桂烷型单萜类);menthane_monoterpenoids(薄荷烷型单萜类);cyclogeraniane(环香叶烷型单萜类)	Panax Japonicus(竹节参);Panax Japonicus(竹节人参);Panax Quinquefolium(西洋参);Panax Quinquefolium(西洋参茎叶);Rubus Idaeus(覆盆子);Rubus Idaeus(丹参);Panax Ginseng(人参芦);Panax Ginseng(人参叶);Panax Ginseng(人参花蕾);Panax Ginseng(人参);Panax Pseudo-Ginseng(假人参);Ginseng Radix Rubra(红参);Codonopsis Convolvulacea(珠子参);Codonopsis Convolvulacea(鸡蛋参)	0.968804	YURJSTAIMNSZAE-ILDRPQKSSA-N	C42H72O14	823.476	528.9	3.27272	pos	[M+Na]+	823.492066;823.520439;365.103489;824.513074;91.499646	23319.8	0	0	0	0	0	2.24773e+06	2.27045e+06	2.61706e+06	1.90401e+06
1-(2-Furanylmethyl)-1H-pyrrole	1-(2-呋喃甲基)-1H吡咯	吡咯	有机杂环化合物		0.968723	BTBFUBUCCJKJOZ-UHFFFAOYSA-N	C9H9NO	148.075	76.0377	1.27861	pos	[M+H]+	148.075149;84.044288;120.08054;130.048447;102.054344	2.5543e+06	1.93722e+06	6.02089e+06	3.34459e+06	2.86506e+06	3.12969e+06	802300	5.01819e+06	4.85265e+06	5.42172e+06
LYSINE	赖氨酸	Amino acid derivatives(氨基酸衍生物)		Scutellaria Baicalensis(黄芩);Scutellaria Baicalensis(黄岑);Dioscorea Bulbifera(黄药子);Dioscorea Bulbifera(黄独)	0.968702	KDXKERNSBIXSRK-UHFFFAOYSA-N	C6H14N2O2	147.112	31.0852	1.98255	pos	[M+H]+	84.080042;130.085434;147.112338;129.102285;85.083922	6.92778e+07	9.5488e+07	6.62965e+07	8.95922e+07	8.80757e+07	7.26403e+07	1.53767e+07	1.32758e+07	1.29739e+07	1.1754e+07
2-Aminobenzoic acid; CE0; RWZYAGGXGHYGMB-UHFFFAOYSA-N				Isatis Indigotica(大青叶)	0.968663	RWZYAGGXGHYGMB-UHFFFAOYSA-N	C7H7NO2	138.054	252.851	2.89123	pos	[M+H]+	120.043774;138.05401;111.044217;139.039343;114.970925	3.86672e+06	3.15202e+06	3.22991e+06	4.8033e+06	5.07128e+06	3.84088e+06	2.76207e+06	3.0053e+06	2.89549e+06	2.8597e+06
Dioscoretine	乙酸异丁酯	脂肪酰类	脂类和类脂分子		0.968587	YWVYEZNFPRWGMM-UHFFFAOYSA-N	C13H23NO3	242.174	416.752	0.191366	pos	[M+H]+	242.173219;182.153447;70.065104;243.17618;95.085375	395749	502893	95538.8	23988.6	183790	97429.8	4.0443e+06	4.32957e+06	3.8959e+06	3.92873e+06
Kaempferol-3-O-glucoside-6''-p-coumaroyl	银椴甙	Phenylpropanoids(苯丙素类)	flavonols(黄酮醇类);flavones(黄酮类);penyipropionic acid(苯丙酸类)	Delphinium Potaninii(黑水翠雀);Delphinium Potaninii(黑水翠雀花)	0.967937	DVGGLGXQSFURLP-VWMSDXGPSA-N	C30H26O13	595.141	72.1052	6.20176	pos	[M+H]+	595.218018;127.03908;163.037588;289.069412;135.043649	0	0	0	0	0	86653.1	5.72681e+06	5.2929e+06	5.30448e+06	5.89434e+06
Paeoniflorin	芍药苷	Terpenoids(萜类)	cyclogeraniane(环香叶烷型单萜类);mycrane_monoterpenoids(月桂烷型单萜类);menthane_monoterpenoids(薄荷烷型单萜类);pinane(蒎烷型单萜类);lavandulane(薰衣草烷型单萜类);secoiridoid(裂环环烯醚萜类)	Paeonia Delavayi(滇牡丹);Paeonia Suffruticosa(牡丹皮);Paeonia Lactiflora(白芍);Paeonia Lactiflora(芍药);Paeonia Obovata(草芍药);Paeonia Officinalis(药用牡丹);Cimicifuga Foetida(升麻);Paeonia Veitchii(川赤芍);Paeonia Lactiflora Wild(赤芍);Paeoniae Radix Alba(白芍); Radix Paeoniae Rubra(赤芍)	0.967665	YKRGDOXKVOZESV-WRJNSLSBSA-N	C23H28O11	498.195	363.719	0.865741	pos	[M+NH4]+	179.069947;151.074815;133.064386;135.078921;70.064922	33544.8	146060	63958.3	146563	330154	140383	1.98811e+07	2.10782e+07	1.89077e+07	1.90167e+07
judaicin (eudesmane naphthofuran)		Terpenoids(萜类)	secoiridoid(裂环环烯醚萜类);lavandulane(薰衣草烷型单萜类);artemisane(蒿烷型单萜类);mycrane_monoterpenoids(月桂烷型单萜类);menthane_monoterpenoids(薄荷烷型单萜类)	Artemisia Ludoviciana(陆得威蒿);Hippophae Rhamnoides(中亚沙棘);Hippophae Rhamnoides(醋柳果);Hippophae Rhamnoides(江孜沙棘);Hippophae Rhamnoides(云南沙棘);Hippophae Rhamnoides(中国沙棘);Hippophae Rhamnoides(沙棘);Panax Ginseng(人参芦);Panax Ginseng(人参叶);Panax Ginseng(人参花蕾);Panax Ginseng(人参);Cornus Officinalis(山茱萸);Artemisia Argyi(艾叶);Vitis Vinifera(酿酒葡萄);Vitis Vinifera(葡萄藤叶);Vitis Vinifera(葡萄);Amygdalus Communis(苦杏仁);Artemis…	0.967545	NGPDZEACIWDCKX-WUDKWMPASA-N	C15H20O4	265.142	375.695	1.11418	pos	[M+H]+	265.144059;247.134491;175.075551;135.080869;119.084818	1.74067e+07	1.96831e+07	2.11707e+07	1.86637e+07	3.79071e+07	2.00041e+07	9.8444e+06	1.04803e+07	8.76003e+06	9.57112e+06
L-Leucine	L-亮氨酸	羧酸类及其衍生物	有机酸及其衍生物		0.96745	ROHFNLRQFUQHCH-YFKPBYRVSA-N	C6H13NO2	132.101	146.181	3.48369	pos	[M+H]+	132.080497;86.095829;117.056554;105.069117;133.083076	8.66935e+06	7.84819e+06	3.38132e+06	8.71022e+06	9.77152e+06	1.00529e+07	6.00584e+06	6.94867e+06	2.15584e+06	1.26254e+07
Docosahexanoic acid	二十二碳六烯酸	Fatty acids(脂肪酸类)			0.967343	MBMBGCFOFBJSGT-KUBAVDMBSA-N	C22H32O2	327.233	934.503	0.0761099	neg	[M-H]-	327.235124;283.240908;59.013613;229.195255;177.163657	3.06013e+08	2.47784e+08	1.88565e+08	2.63837e+08	2.32587e+08	2.55384e+08	1.13461e+06	1.0858e+06	1.02378e+06	1.07123e+06
Demethylwedelolactone	去甲蟛蜞菊内酯	phenylpropanoids(苯丙素类)	coumarins(香豆素类)	Hypericum Erectum(小连翘);Wedelia Chinensis(蟛蜞菊);Eclipta Prostrata(墨旱莲);Eclipta Prostrata(鳢肠)	0.966677	LUTYTNLPIUCKBJ-UHFFFAOYSA-N	C15H8O7	301.033	337.147	0.195711	pos	[M+H]+	301.035365;273.039966;245.044579;217.048211;302.041166	0	41149.5	0	0	0	0	3.10274e+07	2.85195e+07	2.87054e+07	2.81279e+07
Epicatechin	表儿茶素	Flavonoids(黄酮类)		;Camellia sinensis (L.) O. Ktze.(茶)	0.966428	PFTAWBLQPZVEMU-UKRRQHHQSA-N	C15H14O6	289.07	486.971	8.1459	neg	[M-H]-	245.083242;289.073968;230.059829;229.049558;271.059511	9597.09	0	347053	7479.21	36179.4	0	231022	202199	219256	196150
3-[(1R,3S,5S,10R,11R,13R,14S,17R)-1,5,11,14-tetrahydroxy-10-(hydroxymethyl)-13-methyl-3-[(2R,3S,4S,5R,6R)-3,4,5-trihydroxy-6-methyloxan-2-yl]oxy-2,3,4,6,7,8,9,11,12,15,16,17-dodecahydro-1H-cyclopenta[a]phenanthren-17-yl]-2H-furan-5-one		Terpenoids(萜类)	secoiridoid(裂环环烯醚萜类);mycrane_monoterpenoids(月桂烷型单萜类);menthane_monoterpenoids(薄荷烷型单萜类);iridoid(环戊烷环烯醚萜类);lavandulane(薰衣草烷型单萜类);artemisane(蒿烷型单萜类);Type A cardiac glycosides(甲型强心苷类);cyclogeraniane(环香叶烷型单萜类)	Apocynum Venetum(罗布麻);Strophanthus Gratus(旋花羊角拗);Strophanthus Divaricatus(羊角拗子);Strophanthus Divaricatus(羊角拗)	0.966122	LPMXVESGRSUGHW-RSTGETGLSA-N	C29H44O12	585.284	355.488	0.934381	pos	[M+H]+	585.28129;129.102331;84.08091;586.287604;65.032803	3.63803e+06	3.68444e+06	2.93953e+06	4.50342e+06	3.46107e+06	4.6037e+06	0	106764	154757	0
osmanthuside H		Flavonoids(黄酮类)		Fraxini Cortex(秦皮);Angelica Dahurica(白芷);Angelica Dahurica(杭白芷);Angelica Dahurica(祁白芷)	0.965998	IVRQZYXJBVMHCW-OTCFHACESA-N	C19H28O11	433.168	282.435	3.59862	pos	[M+H]+	86.095657;149.095164;70.064993;85.027673;127.039335	199842	233368	131576	265277	107383	188885	1.28416e+06	1.53912e+06	1.56225e+06	1.54323e+06
kaempferol 7-neohesperidoside	山奈酚-7-O-新橙皮苷	Flavonoids(黄酮类)	flavonols(黄酮醇类);flavones(黄酮类)	Tribulus Terrestris(蒺藜根);Tribulus Terrestris(蒺藜苗);Tribulus Terrestris(刺蒺藜);Equisetum Palustre(骨节草);Equisetum Palustre(犬问荆);Agave Americana Var. Marginata(无刺番麻);Eriobotrya Japonica(枇杷叶);Eriobotrya Japonica(枇杷);Eriobotrya Japonica(枇杷核);Urtica Dioica(异株荨麻)	0.965435	ZEJXENDZTYVXDP-CSJHBIPPSA-N	C27H30O15	595.162	339.15	6.03861	pos	[M+H]+	287.055455;85.027762;70.064986;72.080221;71.049015	0	40511.9	65155.3	91159.5	60803.3	58434.4	3.27628e+06	2.45461e+06	3.63942e+06	684305
Sibiricoside B		terpenoids(萜类)	cyclogeraniane(环香叶烷型单萜类);secoiridoid(裂环环烯醚萜类);iridoid(环戊烷环烯醚萜类);lavandulane(薰衣草烷型单萜类);artemisane(蒿烷型单萜类);mycrane_monoterpenoids(月桂烷型单萜类);menthane_monoterpenoids(薄荷烷型单萜类)	Polygonatum Sibiricum(黄精)	0.965232	QURPLLAPNURGHG-UHFFFAOYSA-N	C50H80O24	1065.51	422.992	1.83542	pos	[M+H]+	1065.523289;1065.481531;231.097274;203.103707;120.080317	611029	733770	987173	387335	1.14461e+06	348450	58752.4	0	0	0
1,7-bis(4-hydroxyphenyl)heptan-3-one	槭苷元G	Phenols(酚类)		Curcuma Kwangsiensis(广西莪术)	0.964912	QUHYUSAHBDACNG-UHFFFAOYSA-N	C19H22O3	297.15	796.177	7.28906	neg	[M-H]-	297.151165;184.020061;183.011436;269.152061;298.156866	7.0254e+06	2.47159e+06	4.71199e+07	2.8322e+06	2.22763e+07	4.51827e+06	3.70489e+06	3.57081e+06	4.15622e+06	3.80233e+06
Scopoletin	东莨菪内酯	phenylpropanoids(苯丙素类)	coumarins(香豆素类)	Solanum Nigrum(龙葵);Artemisiae Scopariae(茵陈);Lycium Chinese(枸杞);Scopolia Japonica(东莨菪);Herba Sarcandrae(肿节风);Angelica Decursiva(前胡);Angelica Decursiva(紫花前胡);Erigeron Breviscapus(灯盏细辛);Erigeron Breviscapus(短葶飞蓬);Rubia Wallichiana(多花茜草);Solanum Indicum(天茄子);Solanum Indicum(刺天茄);Machilus Thunbergii(红楠皮);Machilus Thunbergii(红楠);Notopterygium Incisum(羌活);Notopterygium Incisum(草本植物羌活);Lycium Chinense(枸杞…	0.964673	RODXRVNMMDRFIK-UHFFFAOYSA-N	C10H8O4	193.049	316.852	0.17003	pos	[M+H]+	193.050292;133.027808;178.024898;137.059383;161.059577	0	0	0	0	0	0	3.4879e+07	3.4866e+07	3.32914e+07	3.41931e+07
Thymyl acetate				Humulus Japonicus(葎草);Centipeda Minima(鹅不食草);Elsholtzia Ciliata(土香薷);Elsholtzia Ciliata(半边苏);Elsholtzia Ciliata(香薷);Lysimachiae Foenigraeci(零陵香);Gynostemma Pentaphyllum(绞股蓝);Thymus Vulgaris(麝香草);Thymus Vulgaris(银斑百里香)	0.964089	WFMIUXMJJBBOGJ-UHFFFAOYSA-N	C12H16O2	193.121	145.04	1.66575	pos	[M+H]+	193.120777;193.929174;211.93782;188.924865;137.058978	1.04945e+06	1.86672e+06	895688	1.65929e+06	1.73024e+06	1.86901e+06	1.10539e+06	1.95421e+06	1.44322e+06	1.22036e+06
Indole-3-propionic acid	吲哚-3-丙酸	吲哚类及其衍生物	有机杂环化合物		0.96405	GOLXRNDWAUTYKT-UHFFFAOYSA-N	C11H11NO2	190.086	527.678	2.53671	pos	[M+H]+	130.064234;190.086144;131.067445;167.976219;148.11168	6.93487e+06	7.32122e+06	7.35567e+06	1.10393e+07	1.60836e+07	1.5825e+07	271521	265664	238369	294173
cuminyl alcohol	4-异丙基苯甲醇	Prenol lipids(异戊烯醇脂类)		Zanthoxylum Bungeanum(花椒根);Clematis Chinensis(威灵仙);Chrysanthemum Morifolium(菊花);Elsholtzia Ciliata(土香薷);Elsholtzia Ciliata(半边苏);Elsholtzia Ciliata(香薷);Amomum Villosum(砂仁);Amomum Villosum(绿壳砂仁);Amomum Villosum(缩砂密);Magnolia Liliflora(紫玉兰皮);Magnolia Liliflora(辛夷);Ephedra Sinica(麻黄根);Ephedra Sinica(麻黄);Evodia Rutaecarpa(吴茱萸);Evodia Rutaecarpa(波氏吴茱萸);Ligusticum Chuanxiong(川芎);Ligusticum Chuanxiong(香果…	0.963923	OIGWAXDAPKFNCQ-UHFFFAOYSA-N	C10H14O	133.101	334.357	2.32688	pos	[M+H-H2O]+	133.10128;105.06907;91.05362;131.085441;79.054252	588055	545960	565694	443702	1.32318e+06	359577	1.22004e+06	2.85406e+06	3.01069e+06	999814
Soyasaponin Bb		terpenoids(萜类)	cyclogeraniane(环香叶烷型单萜类);mycrane_monoterpenoids(月桂烷型单萜类);menthane_monoterpenoids(薄荷烷型单萜类);lavandulane(薰衣草烷型单萜类);artemisane(蒿烷型单萜类);secoiridoid(裂环环烯醚萜类)	Abrus Cantoniensis(鸡骨草);Euchresta Japonica(山豆根);Euchresta Japonica(三小叶山豆根);Sophora Flavescens(苦参);Sophora Japonica(槐);Sophora Japonica(槐角);Sophora Japonica(槐根);Sophora Japonica(五叶槐);Sophora Japonica(槐花);Peanut Skin(花生衣);Glycine Max(酱);Glycine Max(大豆);Glycine Max(豆油);Glycine Max(毛豆);Glycine Max(黑大豆);Lens Culinaris(兵豆);Trigonella Foenum-Graecum(葫芦巴);Trigonella Foenum-Graecum(胡芦巴);Trigonella Foenum-…	0.963891	PTDAHAWQAGSZDD-UHFFFAOYSA-N	C48H78O18	941.512	615.096	0.271608	neg	[M-H]-	941.520988;941.48631;942.528385;104.61453;101.024708	238763	290170	244490	178221	336397	307533	0	0	13094.9	0
5-(12,15-Heneicosadienyl)-1,3-benzenediol	5-(12,15-苯基二烯基)-1,3-苯二醇	酚类	苯环型化合物		0.963843	CFGQZPIKGWYREM-HZJYTTRNSA-N	C27H44O2	401.34	1081.77	1.2456	pos	[M+H]+	401.341253;95.085016;81.069987;383.330301;402.346829	1.38058e+07	1.12608e+07	8.61645e+06	9.43537e+06	2.24321e+07	5.41042e+07	0	31470.4	25459.8	0
(2S,3S,4S,5R,6S)-3,4,5-trihydroxy-6-(5-hydroxy-4-oxo-2-phenylchromen-7-yl)oxyoxane-2-carboxylic acid		Flavonoids(黄酮类)	flavones(黄酮类)		0.96373	IDRSJGHHZXBATQ-ZFORQUDYSA-N	C21H18O10	429.083	282.428	0.183851	neg	[M-H]-	253.050886;113.024915;85.029386;59.013922;175.023465	1.37611e+06	645874	1.01179e+06	150829	487168	2.61172e+06	283163	181784	248070	453795
Quercetin-3-O-glucoside	金丝桃苷(紫花杜鹃素丁;槲皮素-3-O-β-D-半乳糖苷)	flavonoids(黄酮类)	flavones(黄酮类);flavonols(黄酮醇类)	Betula(桦木属);Saururus Chinensis(三白草);Uncaria Rhynchophylla(钩藤);Pyrola Decorata(普通鹿蹄草);Crataegus Kansuensis(甘肃山楂);Apocynum Venetum(罗布麻);Polygonum Cuspidatum(虎扙);Polygonum Cuspidatum(虎杖叶);Sauropus Androgynum(铃兰);Eupatorium Lindleyanum(秤杆升麻);Hypericum Erectum(小连翘);Agrimonia Pilosa(仙鹤草根);Agrimonia Pilosa(龙芽草);Agrimonia Pilosa(鹤草芽);Agrimonia Pilosa(龙牙草);Rhododendron Micranthum(照山白);Cuscuta Chinensis(菟丝…	0.963622	OVSQVDMCBVZWGM-UHFFFAOYSA-N	C21H20O12	463.089	362.327	2.45786	neg	[M-H]-	300.024808;463.08905;301.03802;271.026957;289.162784	18716.9	0	0	0	0	0	3.07942e+06	2.95281e+06	3.10089e+06	2.84939e+06
Isosakuranin	异樱花苷	Flavonoids(黄酮类)		;Prunus serrulata(樱花)	0.963278	KEEWIHDTSNESJZ-ZJHVPRRPSA-N	C22H24O10	447.134	629.408	0.783216	neg	[M-H]-	447.136959;78.959158;149.001644;448.138629;179.012868	6.9252e+06	6.04788e+06	3.6722e+07	1.8653e+07	5.79513e+07	7.03915e+06	9283.33	0	19521.2	11036.2
3-Formyl-6-hydroxyindole	6-羟基吲哚-3-羧醛	吲哚类及其衍生物	有机杂环化合物		0.962959	FAFBOYSDWMRMLQ-UHFFFAOYSA-N	C9H7NO2	162.054	326.88	1.84192	pos	[M+H]+	162.055195;120.080381;139.981292;163.058034;138.984628	1.11802e+07	1.19391e+07	1.22764e+07	1.28153e+07	2.31647e+07	1.62188e+07	2.2952e+06	2.74169e+06	1.97311e+06	137169
Ginsenoside Rh5	人参皂苷Rh5	异戊烯醇脂类	脂类和类脂分子		0.962825	WTSNEXSNFSFTFK-UHFFFAOYSA-N	C37H64O9	653.46	870.23	3.13665	pos	[M+H]+	653.442202;653.50237;128.07005;70.065096;84.08037	588995	1.21503e+06	867627	1.05163e+06	1.07997e+06	1.48392e+06	313775	354980	459781	348631
Marasmen-3-one			有机杂环化合物		0.962638	WLRHPKXUDFBEPM-UHFFFAOYSA-N	C15H20O3	249.147	518.176	2.57504	pos	[M+H]+	249.147791;177.090169;231.135213;131.085334;159.080355	2.20673e+06	3.03898e+06	1.92846e+06	1.81687e+06	3.8761e+06	2.31981e+06	3.48149e+06	5.20842e+06	3.55457e+06	5.21276e+06
Naringin	柚皮苷	Flavonoids(黄酮类)	flavanones(二氢黄酮类);dihydrochalcones(二氢查尔酮类)	Citrus Unshiu,Citrus Sinensis,Citrus Iyo(三种橘杂交种);Citri Reticulatae Pericarpium Viride(青皮);Citrus Limon(柠檬叶);Citrus Limon(柠檬皮);Citrus Limon(柠檬根);Flemingia Strobilifera(球穗千斤拔);Drynaria Fortunei(槲蕨);Citrus Grandis(柚);Citrus Grandis(文旦柚);Citrus Grandis(麻豆文旦);Citrus Grandis(化州柚);Canarii Fructus(青果);Cyrtomium Fortunei(贯众);Cyrtomium Fortunei(贯​​众);Citri Grandis Exocarpium(化橘红);Citrus Aurantium(酸橙);Citru…	0.962501	DFPMSGMNTNDNHN-UHFFFAOYNA-N	C27H32O14	579.172	381.976	2.38833	neg	[M-H]-	579.165014;271.059702;151.004066;116.928566;459.119482	226033	351645	331098	145553	166514	790832	3.84928e+06	4.16916e+06	4.24337e+06	4.09712e+06
columbianetin	二氢山芹醇(哥伦比亚苷元)	phenylpropanoids(苯丙素类)	coumarins(香豆素类)	Angelica Biserrata(独活)	0.962378	YRAQEMCYCSSHJG-UHFFFAOYSA-N	C14H14O4	245.082	170.548	0.102114	neg	[M-H]-	245.134358;99.925834;209.824264;116.930014;81.953238	0	0	23004.5	0	0	0	1.62657e+06	1.7643e+06	1.6445e+06	1.68946e+06
PIMELIC ACID				Anethum Graveolens(莳萝子);Anethum Graveolens(莳萝属);Ligusticum Scoticum(苏格兰当归);Equisetum Arvense(问荆);Mosla Dianthera(大叶香薷);Mosla Dianthera(小鱼仙草);Castor Bean Latin(蓖麻子);Perilla Frutescens(白苏);Perilla Frutescens(紫苏子);Perilla Frutescens(青紫苏);Perilla Frutescens(紫苏);Perilla Frutescens(白苏子);Perilla Frutescens(苏子);Foeniculum Vulgare(茴香茎叶);Foeniculum Vulgare(小茴香);Foeniculum Vulgare(茴香根);Mosla Formosana(台湾荠苎)…	0.962321	WLJVNTCWHIRURA-UHFFFAOYSA-N	C7H12O4	159.066	210.677	0.686121	neg	[M-H]-	97.065503;159.066803;115.076354;159.89376;73.029278	1.82977e+06	2.53926e+06	684086	3.52995e+06	4.15894e+06	2.98698e+06	0	269232	230267	765954
Palmitoleic acid	棕榈油酸	脂肪酰类	脂类和类脂分子		0.961966	SECPZKHBENQXJG-FPLPWBNLSA-N	C16H30O2	253.217	740.063	0.737604	neg	[M-H]-	253.215897;123.045915;254.220056;134.894558;209.15465	2.95995e+06	4.2436e+06	4.24493e+06	6.02271e+06	6.21043e+06	4.71052e+06	0	0	0	0
Kaempferide	山奈素	flavonoids(黄酮类)	flavonols(黄酮醇类);flavones(黄酮类)	Capsella Bursa-Pastoris(荠菜子);Sedum Sarmentosum(石指甲);Sedum Sarmentosum(垂盆草);Caulis Piperis Kadsurae(海风藤);Kaempferia Galanga(山奈);Kadsura Peltigera(长梗南五味子);Alpinia Officinarum(高良姜 (山姜属));Crocus Sativus(藏红花);Crocus Sativus(番红花);Crocus Sativus(西红花);Linaria Dalmatica(达耳马威亚柳穿鱼)	0.96188	SQFSKOYWJBQGKQ-UHFFFAOYSA-N	C16H12O6	301.069	382.416	3.46204	pos	[M+H]+	301.072836;105.032957;167.034313;231.064061;286.048291	0	0	0	0	0	0	8.85364e+06	5.72956e+06	7.12711e+06	7.02435e+06
Timosaponin A1		terpenoids(萜类);steroidal saponin(甾体皂苷类)	cyclogeraniane(环香叶烷型单萜类);secoiridoid(裂环环烯醚萜类);spirostanols(螺甾烷醇类);iridoid(环戊烷环烯醚萜类);lavandulane(薰衣草烷型单萜类);artemisane(蒿烷型单萜类);isospirostanols(异螺甾烷醇类);mycrane_monoterpenoids(月桂烷型单萜类);menthane_monoterpenoids(薄荷烷型单萜类)	Officinalis Asparagus(小百部)	0.961786	ZNEIIZNXGCIAAL-UHFFFAOYSA-N	C33H54O8	601.375	785.476	4.40166	pos	[M+Na]+	601.328356;601.507764;74.470436;140.521958;108.114275	647492	508753	948615	1.00344e+06	892046	988349	0	109583	97266.3	100981
linderalactone	钓樟内酯	Sesquiterpenoids(倍半萜类)		Lindera Aggregata(乌药);Lindera Chunii(鼎湖钓樟)	0.961663	LWCKQMHMTSRRAA-QGQQYVBWSA-N	C15H16O3	245.116	548.097	0.499079	pos	[M+H]+	245.117468;175.039609;131.049286;203.06882;246.118768	1.40387e+07	1.73477e+07	9.67149e+06	1.16835e+07	2.4644e+07	2.62048e+07	286773	235293	343779	476942
dADP	2'-脱氧腺苷-5'-二磷酸酯	嘌呤核苷酸	核苷、核苷酸和类似物		0.961434	DAEAPNUQQAICNR-GFCOJPQKSA-N	C10H15N5O9P2	412.044	406.685	0.626353	pos	[M+H]+	412.045121;72.080375;394.179731;310.01041;120.08058	0	0	0	0	0	0	3.84027e+06	3.77183e+06	3.57592e+06	3.41746e+06
Methionine				Codonopsis Pilosula(党参);Codonopsis Pilosula(素花党参);Pinellia Ternata(半夏);Lycium Chinese(枸杞);Codonopsis Subglobosa(球花党参);Codonopsis Tangshen(川党参);Ginkgo Biloba(白果叶);Ginkgo Biloba(白果);Ginkgo Biloba(白果树皮);Ginkgo Biloba(白果根);Ginkgo Biloba(银杏)	0.961424	FFEARJCKVFRZRR-UHFFFAOYSA-N	C5H11NO2S	150.058	48.3078	2.53782	pos	[M+H]+	150.090174;104.052582;56.049556;133.031581;61.010446	4.9306e+08	4.16859e+08	4.63934e+08	4.8545e+08	4.22108e+08	4.52304e+08	1.17357e+07	1.47302e+07	1.33747e+07	1.24357e+07
Fraxetin	秦皮素	phenylpropanoids(苯丙素类)	coumarins(香豆素类)	Tripterygium Wilfordii(雷公藤);Acer Nikoense(毛果槭);Fraxinus Floribunda(喜马白蜡树);Fraxinus Floribunda(多花梣);Saposhnikovia Divaricata(防风);Fraxinus Bungeana(小叶梣);Aesculus Hippocastanum(欧洲七叶树);Actinidia Chinensis(猕猴桃);Fraxinus Chinensis(白蜡树);Rhamnus Cathartica(药鼠李);Aesculus Chinensis(娑罗子);Aesculus Chinensis(七叶树);Bupleurum Chinense(柴胡);Bupleurum Chinense(北柴胡);Rhamnus Frangula(欧鼠李);Fraxini Cortex(秦皮);Aesculus …	0.961369	HAVWRBANWNTOJX-UHFFFAOYSA-N	C10H8O5	209.044	261.188	1.03791	pos	[M+H]+	209.045136;149.022862;194.020097;163.038291;107.049083	0	0	0	0	0	0	4.46625e+06	4.60655e+06	5.10892e+06	5.07673e+06
Pechueloic Acid		Terpenoids(萜类)	mycrane_monoterpenoids(月桂烷型单萜类);lavandulane(薰衣草烷型单萜类)	Peganum Harmala(骆驼蓬);Artemisia Rupestris(新疆一支蒿);Artemisia Rupestris(岩蒿)	0.961329	ZFHSKBJBODQVBX-AXTRIDKLSA-N	C15H20O3	249.147	917.167	3.52	pos	[M+H]+	249.148135;231.140135;109.102205;111.09101;95.086332	356560	665692	651440	558612	426514	289642	906952	901848	898662	911643
Cearoin		Phenols(酚类)		Dalbergia Odorifera(降香);Dalbergia Odorifera(花梨木);Ziziphus Jujuba Var. Spinosa(酸枣仁);Ziziphus Jujuba Var. Spinosa(酸枣);Ziziphus Jujuba Var. Spinosa(酸枣核)	0.961081	NFJVELXCUBWAFL-UHFFFAOYSA-N	C14H12O4	262.114	97.2214	28.1417	pos	[M+NH4]+	262.188798;198.091079;244.098525;214.084309;70.065094	113017	206451	136897	86252.1	84828.3	201872	0	0	0	752499
Mahaleboside		香豆素类及其衍生物	苯丙素类		0.960846	UMXDJWMIEHQSHF-UHFFFAOYSA-N	C15H16O8	325.09	141.265	2.04756	pos	[M+H]+	163.037986;325.183772;85.028472;70.064978;127.038815	0	0	0	0	0	0	5.13775e+06	2.82084e+06	5.20534e+06	3.00707e+06
5a-Cholest-8-en-3b-ol	5a-胆甾醇-8-烯-3b-醇	类固醇及其衍生物	脂类和类脂分子		0.960185	QETLKNDKQOXZRP-XTGBIJOFSA-N	C27H46O	387.364	1187.84	1.2699	pos	[M+H]+	387.362542;57.069669;71.085617;85.101042;219.178438	1.43025e+07	3.12452e+06	3.34209e+07	5.21303e+07	4.7113e+06	1.39404e+07	0	0	0	0
(1R,3R,4S,6S,8R,9R,10S,11S)-9-(acetyloxy)-8-hydroxy-3,8-dimethyl-12-methylidene-7,13-dioxo-5,14-dioxatricyclo[9.3.0.0⁴,⁶]tetradecan-10-yl 2-methylprop-2-enoate		Terpenoids(萜类)	mycrane_monoterpenoids(月桂烷型单萜类)	Calea Urticifolia(尤卡美菊)	0.960177	BRBRVKOYZAMSBL-PXFMFDQNSA-N	C21H26O9	445.147	505.602	2.68593	pos	[M+Na]+	105.032884;106.036426;446.15008;179.070144;151.075046	0	0	0	0	0	0	4.71773e+07	4.97315e+07	4.19471e+07	4.63755e+07
3,4-DIHYDROXYPHENYLGLYCOL				Forsythia Suspensa(连翘)	0.959932	MTVWFVDWRVYDOR-UHFFFAOYSA-N	C8H10O4	153.054	137.677	0.0299978	pos	[M-H2O+H]+	153.053581;125.059655;111.043127;93.032816;109.100689	1.32461e+06	1.91968e+06	588148	1.4897e+06	1.26922e+06	1.80719e+06	2.65841e+06	2.55516e+06	3.06351e+06	2.51236e+06
N2-Galacturonyl-L-lysine	N2-半乳糖基-L-赖氨酸	羧酸类及其衍生物	有机酸及其衍生物		0.959721	HFIFPDNTHBGIPX-UHFFFAOYSA-N	C12H22N2O8	323.146	657.625	0.587361	pos	[M+H]+	323.146591;291.121552;324.146705;231.102235;217.086167	7.6033e+06	6.13284e+06	2.65141e+07	1.10476e+07	1.80041e+07	5.26709e+06	0	0	0	0
Homoplantaginin	高车前苷	Flavonoids(黄酮类)	flavones(黄酮类)	Plantaginis Semen(车前子);Salvia Plebeia(荔枝草);Plantago Asiatica(车前);Plantago Asiatica(植物车前);Plantago Asiatica(车前草);Salvia plebeia R. Br.(荔枝草)	0.959656	GCLAFEGUXXHIFT-IWLDQSELSA-N	C22H22O11	463.123	440.505	1.84054	pos	[M+H]+	301.066633;85.027852;302.071956;86.095914;72.080729	603086	742090	808693	0	62426	0	3.27244e+06	3.67869e+06	3.58042e+06	3.34405e+06	Homoplantaginin
5-Dehydroavenasterol	5-去氢燕麦甾醇	类固醇及其衍生物	脂类和类脂分子		0.958642	XPRWWANUPMYKMF-UUHDPGOWSA-N	C29H46O	411.361	556.615	0.875992	pos	[M+H]+	411.362775;163.14827;95.085323;412.285969;72.080482	0	0	0	0	0	0	2.41706e+06	2.35899e+06	2.24632e+06	2.39457e+06
Vanillin	香兰素	Phenols(酚类)		Hibiscus Taiwanensis(台湾芙蓉);Asparagus Sp.(天门冬属);Salvia Chinensis(华鼠尾草);Asparagus Cochinchinensis(天门冬);Artemisiae Scopariae(茵陈);Maydis Seigma(玉米须);Hydnocarpus_Anthelminticus(大风子);Vanilla Sp.(茅香花);Orchidaceae(兰科);Asplenium Rutamuraria L.(卵叶铁角蕨);Ailanthi Altissimae(凤眼草);Toosendan Fructus(川楝子);Salix Sp(手掌参属)	0.958548	MWOOGOJBHIARFG-UHFFFAOYSA-N	C8H8O3	153.054	271.54	0.111291	pos	[M+H]+	153.054114;125.059784;93.032875;111.043209;65.038543	4.95633e+06	5.85739e+06	4.6986e+06	4.73871e+06	4.62016e+06	5.25612e+06	6.44829e+07	6.3973e+07	6.57607e+07	6.03906e+07
5-Methoxydimethyltryptamine		alkaloid(生物碱)	simple indoles(简单吲哚类生物碱);pyrrolidines(吡咯类生物碱)	Cassia Acutifolia(尖叶番泻叶);Phalaris Arundinacea(虉草);Desmodium Pulchellum(排钱草根);Evodia Rutaecarpa(吴茱萸);Evodia Rutaecarpa(波氏吴茱萸);Desmodium Gangeticum(红母鸡草);Desmodium Gangeticum(大叶山蚂蝗)	0.958483	ZSTKHSQDNIGFLM-UHFFFAOYSA-N	C13H18N2O	219.145	64.5151	15.9664	pos	[M+H]+	160.074916;219.147719;60.080554;201.031914;109.028303	3.13061e+07	3.67767e+07	6.57041e+07	2.71539e+07	2.69577e+07	3.60695e+07	5.11168e+07	5.20424e+07	5.08778e+07	5.16066e+07
3-O-Feruloylquinic acid	3-O-戊酰奎宁酸	Phenylpropanoids(苯丙素类)	penyipropionic acid(苯丙酸类)	Illicium Verum(八角茴香);Illicium Verum(八角)	0.95844	RAGZUCNPTLULOL-KJJWLSQTSA-N	C17H20O9	367.104	384.391	1.50443	neg	[M-H]-	193.050329;134.036882;149.060767;59.014108;117.034879	23464.5	136163	0	37542.9	152903	38362.1	424478	353305	382423	433034
Soyasapogenol E base + O-HexA-Hex-dHex	脱氢皂甙	terpenoids(萜类)	cyclogeraniane(环香叶烷型单萜类);lavandulane(薰衣草烷型单萜类);artemisane(蒿烷型单萜类);mycrane_monoterpenoids(月桂烷型单萜类);menthane_monoterpenoids(薄荷烷型单萜类);secoiridoid(裂环环烯醚萜类)	Abrus Cantoniensis(鸡骨草);Euchresta Japonica(山豆根);Euchresta Japonica(三小叶山豆根)	0.958346	CROUPKILZUPLQA-UHFFFAOYSA-N	C48H76O18	939.489	653.278	9.98891	neg	[M-H]-	939.479473;939.514041;940.512922;104.390139;101.024651	0	0	0	0	0	0	86861	29491.5	79250.3	76925.3
syringin	刺五加苷	Organic oxygen compounds(有机氧化合物)		Magnolia Grandiflora(荷花玉兰);Paulowniaceae(泡桐);Phillyrea Latifolia(阔叶欧女贞);Codonopsis Tangshen(川党参);Saussurea Lappa(木香);Eucommia Ulmoides(杜仲叶);Acanthopanax Giraldii(红毛五加);Anethum Graveolens(莳萝子);Anethum Graveolens(莳萝属);Syringa Oblata(紫丁香);Tinospora Capillipes(金果榄);Saussurea Graminea(禾叶风毛菊);Phellodendron Amurense(关黄柏);Phellodendron Amurense(黄柏(黄檗));Saussurea Gnaphalodes(鼠麹雪兔子);Fraxinus Stylosa(柳叶梣);F…	0.958219	QJVXKWHHAMZTBY-GCPOEHJPSA-N	C17H24O9	411.104	199.575	2.93027	pos	[M+K]+	70.064904;411.178288;72.080547;327.187755;412.195553	0	0	0	0	0	0	534050	638534	380816	543518
3,5,5-Trimethyl-2-cyclopenten-1-one	3,5,5-三甲基-2-环戊烯-1-酮	酮类	有机氧化合物		0.957139	AVXVDNJFGZNVAB-UHFFFAOYSA-N	C8H12O	125.096	439.349	3.69825	pos	[M+H]+	125.022893;97.027946;126.054606;43.017826;108.043864	2.16408e+06	1.98855e+06	1.31096e+06	2.43703e+06	6.25705e+06	2.24052e+06	765003	1.02712e+06	570231	690255
Pinocembrin		flavonoids(黄酮类)	flavanones(二氢黄酮类);dihydrochalcones(二氢查尔酮类)	Piper Nigrum(胡椒);Prunus(李属);Helichrysum(蜡菊属);Dalbergia Odorifera(降香);Dalbergia Odorifera(花梨木);Broussonetia Papyrifera(构树根);Broussonetia Papyrifera(构树果);Broussonetia Papyrifera(构树白皮);Broussonetia Papyrifera(构树);Carya Cathayensis(山核桃);Alpinia Officinarum(高良姜 (山姜属));Goniothalamus Griffithii(大花哥纳香);Glycyrrhiza(甘草属);Alpinia Katsumadai Hayat(豆蔻);Glycyrrhiza Uralensis(甘草);Glycyrrhiza Uralensis(植物甘草);Gly…	0.957036	URFCJEUYXNAHFI-UHFFFAOYSA-N	C15H12O4	257.08	247.532	0.286984	pos	[M+H]+	257.080644;137.023331;239.144899;147.042926;101.022766	533931	614925	804209	859629	1.26619e+06	913469	2.27514e+06	2.43406e+06	2.62686e+06	384597
Annocherine B	番石榴素B	alkaloid(生物碱)	pyridines(吡啶类生物碱);isoquinolines(异喹啉类生物碱)	Annona Cherimolia(毛叶番荔枝)	0.95693	UGPTYMLHEHFVJS-UHFFFAOYSA-N	C18H17NO4	312.122	159.884	0.320445	pos	[M+H]+	312.124272;294.114429;313.126497;276.096774;239.094029	2.9808e+06	3.30308e+06	2.97685e+06	238589	1.0429e+06	72567	0	0	0	0
Pectenotoxin 1	扇贝毒素1	大环内酯类及其类似物	苯丙素类		0.956897	KJWMGLBVDNMNQW-GVLZMTCSSA-N	C47H70O15	875.472	786.547	2.13238	pos	[M+H]+	875.477756;875.508858;831.49436;876.5099;831.523148	0	0	0	0	0	0	88313.7	75362.6	62896.3	0
Indoleacrylic acid	吲哚丙烯酸	吲哚类及其衍生物	有机杂环化合物		0.956857	SXOUIMVOMIGLHO-AATRIKPKSA-N	C11H9NO2	188.07	431.182	0.0040688	pos	[M+H]+	170.060192;188.069639;142.064259;115.054075;171.063357	7.02308e+06	1.00987e+07	1.06102e+07	9.51405e+06	8.50599e+06	1.20062e+07	4.88114e+06	4.69838e+06	4.61743e+06	186869
Cyclo(leucylprolyl)				Siraitia Grosvenorii(罗汉果)	0.956786	SZJNCZMRZAUNQT-UHFFFAOYSA-N	C11H18N2O2	211.143	305.728	1.10958	pos	[M+H]+	211.143489;86.095741;70.064977;98.059617;183.148851	5.45314e+06	5.82956e+06	4.82314e+06	3.37201e+06	2.14262e+06	3.31503e+06	1.54911e+07	1.55756e+07	1.51235e+07	1.43999e+07
Napelline		alkaloid(生物碱);terpenoids(萜类)	piperidines(哌啶类生物碱);cyclogeraniane(环香叶烷型单萜类);secoiridoid(裂环环烯醚萜类);iridoid(环戊烷环烯醚萜类);lavandulane(薰衣草烷型单萜类);artemisane(蒿烷型单萜类);mycrane_monoterpenoids(月桂烷型单萜类);menthane_monoterpenoids(薄荷烷型单萜类)	Radix Aconiti Kusnezoffii(草乌);Aconitum Carmichaeli(乌头);Aconitum Carmichaeli(附子);Aconitum Karakolicum(多根乌头)	0.95671	AZAZKLKDEOMJBJ-UHFFFAOYSA-N	C22H33NO3	360.252	648.038	0.921392	pos	[M+H]+	342.240175;360.211839;72.080552;361.231802;129.016665	824660	1.36849e+06	866139	740421	480142	864526	3.8058e+06	3.67911e+06	3.99843e+06	3.25057e+06
Ethylbenzene				Mori Fructus(桑椹);Sterculia Lychnophora(胖大海);Glycyrrhiza Uralensis(甘草);Glycyrrhiza Uralensis(植物甘草);Glycyrrhiza Uralensis(乌拉尔甘草);Arctium Lappa(牛蒡子);Arctium Lappa(牛蒡根);Arctium Lappa(牛蒡);Arctium Lappa(牛蒡叶);Carthamus Tinctorius(红花);Chrysanthemum Morifolium(菊花);Eriobotrya Japonica(枇杷叶);Eriobotrya Japonica(枇杷);Eriobotrya Japonica(枇杷核);Rubus Idaeus(覆盆子);Rubus Idaeus(丹参);Arisaema Consanguineum(天南星);Perill…	0.956324	YNQLUTRBYVCPMQ-UHFFFAOYSA-N	C8H10	107.085	162.675	1.3368	pos	[M+H]+	107.049113;79.05424;91.053588;108.044041;105.069022	1.04063e+06	830292	940619	801691	796939	756628	4.31389e+06	4.68819e+06	4.10695e+06	4.43259e+06
glycycoumarin		phenylpropanoids(苯丙素类)	coumarins(香豆素类)	Glycyrrhiza Uralensis(甘草);Glycyrrhiza Uralensis(植物甘草);Glycyrrhiza Uralensis(乌拉尔甘草)	0.955271	NZYSZZDSYIBYLC-UHFFFAOYSA-N	C21H20O6	391.122	379.458	1.54092	pos	[M+Na]+	127.039134;187.058137;72.080355;145.100577;391.259182	140471	0	38103.8	0	0	0	3.57136e+06	4.20802e+06	3.52018e+06	4.9635e+06	glycycoumarin
(2S,3R,5R,10R,13R,14S,17S)-2,3,14-trihydroxy-10,13-dimethyl-17-[(2R,3R)-2,3,6-trihydroxy-6-methylheptan-2-yl]-2,3,4,5,9,11,12,15,16,17-decahydro-1H-cyclopenta[a]phenanthren-6-one		Terpenoids(萜类)	secoiridoid(裂环环烯醚萜类);mycrane_monoterpenoids(月桂烷型单萜类);menthane_monoterpenoids(薄荷烷型单萜类);iridoid(环戊烷环烯醚萜类);lavandulane(薰衣草烷型单萜类);artemisane(蒿烷型单萜类)	Polypodium Vulgare(多足蕨);Polypodium Vulgare(欧亚多足蕨);Commiphora Myrrha(没药树);Achyranthes Bidentata(牛膝);Lemmaphyllum Microphyllum(螺厣草);Ajuga Decumbens(匍伏筋骨草);Ajuga Decumbens(白毛夏枯草);Lychnis Fulgens(大花剪秋罗);Lychnis Fulgens(剪秋罗);Lychnis Fulgens(红剪秋罗);Tinospora Capillipes(金果榄);Cyanotis Arachnoidea(露水草);Cyanotis Arachnoidea(珍珠露水草);Kochiae Fructus(地肤子);Achyranthes Aspera(土牛膝);Blechnum Minus(小乌毛蕨);Stemmacanth…	0.955237	NKDFYOWSKOHCCO-MQMWGCQISA-N	C27H44O7	479.302	658.452	1.65452	neg	[M-H]-	479.305251;89.023877;407.274734;53.256541;480.305228	1.84084e+06	1.15042e+07	8.9891e+06	320069	417618	2.6957e+06	0	18758.8	20890.9	0
2-Methylbenzaldehyde	2-甲基苯甲醛			Lysimachiae Foenigraeci(零陵香);Ginkgo Biloba(白果叶);Ginkgo Biloba(白果);Ginkgo Biloba(白果树皮);Ginkgo Biloba(白果根);Ginkgo Biloba(银杏);Paederia Scandens(鸡屎藤);Paederia Scandens(鸡矢藤)	0.953787	BTFQKIATRPGRBS-UHFFFAOYSA-N	C8H8O	121.064	48.0513	2.16235	pos	[M+H]+	121.064432;93.069474;91.053569;103.05421;95.048412	189996	1.31714e+06	109602	1.66022e+06	1.79708e+06	1.33433e+06	6.12303e+07	3.38351e+07	3.6327e+07	3.59644e+07
Koenigine	柯氏九里香碱	alkaloid(生物碱)	pyrrolidines(吡咯类生物碱);simple indoles(简单吲哚类生物碱)	Murraya Koenigii(印度九里香);Murraya Koenigii(可因氏月橘)	0.953671	CZZZOTXCAIDYOZ-UHFFFAOYSA-N	C19H19NO3	310.142	358.548	1.83528	pos	[M+H]+	310.14071;236.107886;292.130749;311.142675;274.118724	1.15527e+06	2.51465e+06	588757	0	628212	59647.6	183467	0	0	0
Thujyl 19-trachylobanoate	叔丁基19-三羟基丁酸酯	异戊烯醇脂类	脂类和类脂分子		0.953265	PLICBZQBAQRVRT-UHFFFAOYSA-N	C30H46O2	439.355	490.919	2.09089	pos	[M+H]+	439.36328;421.347456;109.100784;219.174459;107.084891	0	0	0	0	0	0	1.24314e+06	1.63405e+06	1.12743e+06	1.27547e+06
Betulin	白桦脂醇	Terpenoids(萜类)	secoiridoid(裂环环烯醚萜类);mycrane_monoterpenoids(月桂烷型单萜类);menthane_monoterpenoids(薄荷烷型单萜类);lavandulane(薰衣草烷型单萜类);artemisane(蒿烷型单萜类);cyclogeraniane(环香叶烷型单萜类)	Eucommia Ulmoides(杜仲叶);Cortex Hibisci(川槿);Acacia Mellifera(具蜜金合欢);Paeonia Suffruticosa(牡丹皮);Glechoma Hederacea(连钱草);Lysimachiae Foenigraeci(零陵香);Sophora Japonica(槐);Sophora Japonica(槐角);Sophora Japonica(槐根);Sophora Japonica(五叶槐);Sophora Japonica(槐花);Valeriana Laxiflora(疏花缬草);Euonymus Alatus(鬼箭羽);Euonymus Alatus(卫矛);Rosmarinus Officinalis(迷迭香);Diospyros Lotus(君迁子);Trigonella Foenum-Graecum(葫芦巴);Tr…	0.953064	FVWJYYTZTCVBKE-ROUWMTJPSA-N	C30H50O2	443.387	723.304	0.0100393	pos	[M+H]+	443.387535;392.597258;227.516948;469.816195;88.335013	0	0	0	0	0	0	369863	391448	394944	398371
Salidroside	红景天苷	Phenols(酚类)		Cistanche Deserticola(肉苁蓉);Rhodiola Coccinea(深红红景天);Vaccinium Vitis-Idaea(越橘叶);Rhodiola Alterna(互生红景天);Forsythia Suspensa(连翘);Rhodiola Juparensis(圆丛红景天);Rhodiola Kirilowii(狭叶红景天);Rhodiola Yunnanensis(云南红景天);Oroxylum Indicum(木蝴蝶树皮);Sargentodoxa Cuneata(大血藤);Sargentodoxa Cuneata(红藤);Rhodiola Quadrifida(四裂红景天);Rhodiola Algida(唐古红景天);Rhodiola Crenulata(大花红景天);Semiaquilegiae Radix(天葵子);Ligustrum Lucid…	0.952532	ILRCGYURZSFMEG-RKQHYHRCSA-N	C14H20O7	299.113	144.724	1.67811	neg	[M-H]-	59.01401;89.024694;71.013943;101.024753;119.035668	742849	74353.7	539309	77078.7	461792	50453.6	4.73267e+06	9.06928e+06	9.15799e+06	7.67922e+06
Atractylenolide I	白术内酯I	Sesquiterpenoids(倍半萜类)		Poria Cocos(茯苓);Atractylodes Lancea(苍术);Atractylodes Japonica(关苍术);Atractylodes Macrocephala(白术);Atractylodes Macrocephala Koidz.(白术); Atractylodes lancea (Thunb.) DC.(苍术)	0.951394	ZTVSGQPHMUYCRS-SWLSCSKDSA-N	C15H18O2	231.137	765.899	0.405404	pos	[M+H]+	231.135943;69.03316;185.132427;85.027851;127.038057	574903	536926	1.24455e+06	373681	511522	660993	2.15604e+06	2.28654e+06	2.37577e+06	2.17193e+06
Cinnamaldehyde				Cinnamomum Japonicum(桂皮);Cinnamomum Japonicum(天竺桂);Cinnamomi Ramulus(桂枝);Narcissus(水仙属);Pogostemon Cablin(广藿香);Lavandula Angustifolia(薰衣草);Cinnamomum Cassia(肉桂);Cinnamomum Cassia(牡桂);Hyacinthus Orientalis(风信子);Cinnamomum Tamala(三条筋);Cinnamomum Tamala(柴桂);Cinnamomum Zeylanicum(锡兰肉桂);Myrrha(没药);Chrysanthemum Cinerariifolium(除虫菊);Ulva Pertusa(孔石莼)	0.951235	KJPRLNWUNMBNBZ-QPJJXVBHSA-N	C9H8O	133.064	406.644	2.55143	pos	[M+H]+	133.064579;105.069074;79.054182;103.054153;115.054183	4.12124e+06	2.58411e+06	2.17836e+06	2.56204e+06	4.10554e+06	2.07993e+06	1.42848e+07	1.00311e+07	1.04665e+07	1.07731e+07
Hexose + C13H17O3		Miscellaneous(其他类)			0.951169	FUXBESIRIBMOMU-UHFFFAOYSA-N	C19H28O9	399.166	384.899	0.587834	neg	[M-H]-	399.168175;75.008892;89.024857;113.023785;85.02956	179188	155720	647860	305832	271214	306216	179117	92775.7	117355	49629.3
LPC 16:0	（2-{[3-（十六烷氧基）-2-羟丙基膦酸]氧基}乙基）三甲基氮杂铵	Lipids(脂质类)		Panax Quinquefolium(西洋参);Panax Quinquefolium(西洋参茎叶)	0.951018	ASWBNKHCZGQVJV-UHFFFAOYSA-N	C24H50NO7P	496.339	813.463	1.79653	pos	[M+H]+	184.07193;104.107018;496.342595;86.096607;478.328304	6.68658e+08	7.88544e+08	5.31938e+08	6.97793e+08	6.20162e+08	1.1221e+09	3.90372e+07	4.01007e+07	3.14817e+07	1.57315e+07
L-Threonine	L-苏氨酸	羧酸类及其衍生物	有机酸及其衍生物		0.95029	AYFVYJQAPQTCCC-GBXIJSLDSA-N	C4H9NO3	120.065	37.9413	0.361632	pos	[M+H]+	74.06009;120.064763;56.049495;102.054309;121.064441	1.01413e+07	1.50027e+07	1.88178e+07	1.22496e+07	1.83001e+07	1.67522e+07	1.09941e+07	1.1409e+07	1.20258e+07	1.13195e+07
7-Methoxycoumarin	甲氧基香豆素	phenylpropanoids(苯丙素类)	coumarins(香豆素类)	Zanthoxylum Bungeanum(花椒根);Eupatorium Ayapana(阿亚潘泽兰);Bupleurum Chinense(柴胡);Bupleurum Chinense(北柴胡);Citrus Medica Var. Sarcodactylis(佛手);Artemisiae Scopariae(茵陈);Hydrangea Chinensis(绣球花对);Artemisia Lactiflora(鸭脚艾);Artemisia Lactiflora(白苞蒿);Ruta Pinnata(羽状芸香);Artemisia Argyi(艾叶);Artemisia Anomala(奇蒿);Artemisia Anomala(刘寄奴);Siphonostegiae Herba(北刘寄奴);Citrus Reticulata Blanco(陈皮);Citrus Reticulata B…	0.950042	LIIALPBMIOVAHH-UHFFFAOYSA-N	C10H8O3	177.054	452.757	0.676667	pos	[M+H]+	177.053578;145.027365;121.064515;133.064693;117.032333	369523	371629	441256	535161	786022	639675	3.75641e+07	3.82739e+07	3.73693e+07	3.62827e+07
3-METHYLCATECHOL				Hippophae Rhamnoides(中亚沙棘);Hippophae Rhamnoides(醋柳果);Hippophae Rhamnoides(江孜沙棘);Hippophae Rhamnoides(云南沙棘);Hippophae Rhamnoides(中国沙棘);Hippophae Rhamnoides(沙棘)	0.949853	PGSWEKYNAOWQDF-UHFFFAOYSA-N	C7H8O2	123.045	219.686	2.31936	neg	[M-H]-	123.008186;95.013813;51.024174;124.039761;79.029925	6.69151e+06	5.80657e+06	4.525e+06	2.29114e+06	1.98512e+06	2.32439e+06	2.95921e+06	2.57928e+06	2.62025e+06	2.61505e+06
Dehydroandrographolide	脱水穿心莲内酯	Terpenoids(萜类)	cyclogeraniane(环香叶烷型单萜类);secoiridoid(裂环环烯醚萜类);artemisane(蒿烷型单萜类);mycrane_monoterpenoids(月桂烷型单萜类)	Andrographis Paniculata(穿心莲);Andrographis Herba(穿心莲)	0.949815	YIIRVUDGRKEWBV-FZOOCBFYSA-N	C20H28O4	333.205	706.024	0.323085	pos	[M+H]+	165.091262;166.094074;334.210322;302.184761;204.111043	6.86074e+06	8.13292e+06	5.73954e+06	4.76528e+06	6.49114e+06	8.02595e+06	1.34195e+06	1.26861e+06	1.30773e+06	1.13178e+06
Benzoylpaeoniflorin	苯甲酰芍药苷	Terpenoids(萜类)	secoiridoid(裂环环烯醚萜类);mycrane_monoterpenoids(月桂烷型单萜类);menthane_monoterpenoids(薄荷烷型单萜类);pinane(蒎烷型单萜类);lavandulane(薰衣草烷型单萜类);cyclogeraniane(环香叶烷型单萜类)	Poria Cocos(茯苓);Paeonia Lactiflora Wild(赤芍);Paeonia Lactiflora(白芍);Paeonia Lactiflora(芍药);Paeonia Suffruticosa(牡丹皮);Radix Paeoniae Rubra(赤芍); Cortex Moutan(牡丹皮)	0.949753	LATYEZNGPQKAIK-ZNHABTHLSA-N	C30H32O12	602.22	528.191	2.04446	pos	[M+NH4]+	105.03269;179.070123;249.077206;602.383347;267.087522	15339.8	0	15746.6	0	0	0	9.03652e+06	8.80607e+06	8.57395e+06	8.33829e+06	Benzoylpaeoniflorin
Hydroxyphenyllactic acid	羟基苯乳酸	苯丙酸及其衍生物	苯丙素类		0.949688	JVGVDSSUAVXRDY-UHFFFAOYSA-N	C9H10O4	181.05	137.645	1.70851	neg	[M-H]-	181.051059;163.040964;135.044703;119.049885;72.993289	1.98223e+07	2.0322e+07	2.82261e+07	3.02069e+07	2.15806e+07	2.939e+07	1.08189e+07	8.97107e+06	1.16417e+07	1.14728e+07
Dehydroevodiamine	去氢吴茱萸碱	alkaloid(生物碱)		Evodia Rutaecarpa(吴茱萸);Evodia Rutaecarpa(波氏吴茱萸)	0.949324	VXHNSVKJHXSKKM-UHFFFAOYSA-N	C19H15N3O	302.128	409.312	1.63981	pos	[M+H]+	302.129412;287.102192;286.093971;105.069125;72.080484	132026	86217.2	378581	80101.2	122316	115511	5.65323e+06	5.52215e+06	6.01355e+06	6.068e+06
12'-Apo-b-carotene-3,12'-diol		异戊烯醇脂类	脂类和类脂分子		0.949243	XVQDCCGQSOTQBN-RXCALXPUSA-N	C25H36O2	369.278	708.018	1.35835	pos	[M+H]+	369.276011;159.116019;161.132667;147.116821;337.254299	8.30297e+07	4.67829e+08	2.26941e+08	1.7542e+07	4.38925e+07	1.72871e+08	0	0	0	0
Isophorone				Morinda Officinalis(巴戟天);Chrysanthemum Morifolium(菊花);Paederia Scandens(鸡屎藤);Paederia Scandens(鸡矢藤);Celastrus Orbiculatus(南蛇藤);Mentha Haplocalyx(薄荷);Lytta Vesicatoria(斑蝥);Lytta Vesicatoria(斑蟊);Gardenia Jasminoides(栀子叶);Gardenia Jasminoides(栀子花);Glycyrrhiza Uralensis(甘草);Glycyrrhiza Uralensis(植物甘草);Glycyrrhiza Uralensis(乌拉尔甘草);Ephedra Sinica(麻黄根);Ephedra Sinica(麻黄)	0.949042	HJOVHMDZYOCNQW-UHFFFAOYSA-N	C9H14O	139.111	315.303	1.80672	pos	[M+H]+	139.110599;111.043246;43.017893;139.980801;95.085236	0	0	0	0	0	0	4.78977e+06	4.41923e+06	4.97798e+06	3.99434e+06
(1S,2R,4aS,6aS,6bR,10S,12aR)-10-hydroxy-1,2,6a,6b,9,9,12a-heptamethyl-2,3,4,5,6,6a,7,8,8a,10,11,12,13,14b-tetradecahydro-1H-picene-4a-carboxylic acid	熊果酸	Terpenoids(萜类)	secoiridoid(裂环环烯醚萜类);lavandulane(薰衣草烷型单萜类);artemisane(蒿烷型单萜类);mycrane_monoterpenoids(月桂烷型单萜类);menthane_monoterpenoids(薄荷烷型单萜类);cyclogeraniane(环香叶烷型单萜类)	Gardenia Jasminoides(栀子叶);Gardenia Jasminoides(栀子花);Herba Pyrolae(鹿衔草);Prunella Vulgaris(夏枯草);Lycopus Lucidus(泽兰);Lycopus Lucidus(地笋);Lycopus Lucidus(泽兰根);Eriobotrya Japonica(枇杷叶);Eriobotrya Japonica(枇杷);Eriobotrya Japonica(枇杷核);Ilex Chinensis(四季青);Morus Alba(桑白皮);Morus Alba(桑叶);Morus Alba(白桑);Morus Alba(桑实);Gentiana Striata(条纹龙胆);Herb Clinopodium Polycephalum(断血流);Uncaria Sinensis(华钩藤);Rabdosia …	0.948611	WCGUUGGRBIKTOS-POPPTPIPSA-N	C30H48O3	457.365	490.937	2.45882	pos	[M+H]+	457.375966;72.080213;439.360961;421.347786;107.085123	0	0	0	0	0	0	349180	223670	327746	806545
Acetophenone	乙酰苯	Phenols(酚类)		Urtica Dioica(异株荨麻);Arctium Lappa(牛蒡子);Arctium Lappa(牛蒡根);Arctium Lappa(牛蒡);Arctium Lappa(牛蒡叶);Ephedra Sinica(麻黄根);Ephedra Sinica(麻黄);Elsholtzia Ciliata(土香薷);Elsholtzia Ciliata(半边苏);Elsholtzia Ciliata(香薷);Pueraria Lobata(粉葛);Pueraria Lobata(葛根);Pueraria Lobata(野葛);Pueraria Lobata(葛);Scutellaria Baicalensis(黄芩);Scutellaria Baicalensis(黄岑);Cinnamomum Cassia(肉桂);Cinnamomum Cassia(牡桂);Morus Alba(桑白皮)…	0.948043	KWOLFJPFCHCOCG-UHFFFAOYSA-N	C8H8O	121.064	256.361	1.31418	pos	[M+H]+	121.064508;93.06956;91.053677;105.069035;122.07028	812507	946983	849579	646863	656788	589636	4.65648e+06	4.00619e+06	4.40154e+06	3.71746e+06
Ergostane-3,6-dione		类固醇及其衍生物	脂类和类脂分子		0.947596	VETZNBAGZJYCQT-UHFFFAOYSA-N	C28H46O2	415.356	1108.07	2.11418	pos	[M+H]+	415.357512;95.084925;81.069919;397.346422;416.35532	1.68828e+06	1.53749e+06	1.91634e+06	1.66455e+06	1.98274e+06	4.13243e+06	0	0	0	0
2,3,6,8-tetrahydroxy-1,4,7-tris(3-methylbut-2-enyl)xanthen-9-one	2,3,6,8-四羟基-1,4,7-三（3-甲基-2-烯基）黄原-9-酮			Garcinia Morella(藤黄);Garcinia Mangostana(山竹子);Garcinia Mangostana(倒捻子);Garcinia Mangostana(莽吉柿)	0.9475	WVJYEKGQSBGNRP-UHFFFAOYSA-N	C28H32O6	465.229	334.016	0.182991	pos	[M+H]+	465.227472;51.6926;86.095885;466.231317;393.204651	1.14339e+06	1.33645e+06	3.85095e+06	590765	591485	1.05294e+06	615458	513068	433354	664191
Cholesterol	胆固醇	类固醇及其衍生物	脂类和类脂分子		0.947308	HVYWMOMLDIMFJA-DPAQBDIFSA-N	C27H46O	369.35	1008.34	0.674992	pos	[M+H]+	369.293932;147.117254;370.19876;381.258576;51.782966	1.63988e+06	1.98726e+06	3.4313e+06	1.42553e+06	1.00571e+06	3.53637e+06	270090	388831	271570	80211.9
(1S,2S,3R,4S,7R,10S,12R,15S)-4,12-bis(acetyloxy)-1,9,15-trihydroxy-10,14,17,17-tetramethyl-11-oxo-6-oxatetracyclo[11.3.1.0³,¹⁰.0⁴,⁷]heptadec-13-en-2-yl benzoate		Terpenoids(萜类)	lavandulane(薰衣草烷型单萜类);artemisane(蒿烷型单萜类);mycrane_monoterpenoids(月桂烷型单萜类);secoiridoid(裂环环烯醚萜类);cyclogeraniane(环香叶烷型单萜类)		0.947249	OVMSOCFBDVBLFW-ZZMVMVDNSA-N	C31H38O11	604.274	483.735	2.21091	pos	[M+NH4]+	276.157866;258.147273;72.080296;604.405228;586.389437	16007	13736.5	49890.3	12204.5	16741.4	13700	494420	479481	198073	455793
irigenin		flavonoids(黄酮类)	isoflavones(异黄酮类)	Belamcanda Chinensis(射干);Iris Dichotoma(白花射干);Iris Dichotoma(野鸢尾);Iridis Tectori Rhizoma(川射干);Iris Tectorum(鸢尾);Iris Germanica(德国鸢尾)	0.947166	TUGWPJJTQNLKCL-UHFFFAOYSA-N	C18H16O8	361.089	281.632	0.928995	pos	[M+H]+	70.064974;361.089459;86.095614;72.080552;84.080371	0	0	39792.9	19807.6	0	0	1.42129e+06	1.24367e+06	1.24524e+06	1.22902e+06
Ioperamide		alkaloid(生物碱)	piperidines(哌啶类生物碱)	Rheum Palmatum(掌叶大黄)	0.947156	RDOIQAHITMMDAJ-UHFFFAOYSA-N	C29H33ClN2O2	477.228	291.903	2.77848	pos	[M+H]+	477.225617;53.026192;478.232118;86.095702;70.064969	3.88737e+06	4.9968e+06	4.46761e+06	4.88742e+06	4.82546e+06	5.31401e+06	1.16449e+06	1.20856e+06	1.19188e+06	1.36847e+06
4,8,12,15-Octadecatetraenoic acid	4,8,12,15-十八碳四烯酸	亚麻酸及其衍生物	脂类和类脂分子		0.947127	SIVLURJESSFFDP-FLVFHSTKSA-N	C18H28O2	277.215	652.149	0.883103	pos	[M+H]+	259.130967;277.214;231.139057;241.121455;93.069046	657314	0	288142	1.12557e+06	1.92398e+06	1.36944e+06	1.36359e+07	1.09293e+07	1.32484e+07	1.07744e+07
Atractyloside A	苍术苷A	Terpenoids(萜类)	mycrane_monoterpenoids(月桂烷型单萜类);iridoid(环戊烷环烯醚萜类);lavandulane(薰衣草烷型单萜类);secoiridoid(裂环环烯醚萜类)	;Atractylodes lancea (Thunb.) DC.(苍术)	0.946924	QNBLVYVBWDIWDM-BSLJOXIBSA-N	C21H36O10	466.262	171.814	2.14081	pos	[M+NH4]+	251.162416;233.153192;215.14137;269.175835;191.142249	11905.4	0	0	0	0	0	1.41177e+07	1.40837e+07	1.45199e+07	1.64933e+07
Isobutyl 4-hydroxybenzoate	尼泊金异丁酯	Phenolic acids(酚酸类)			0.946905	XPJVKCRENWUEJH-UHFFFAOYSA-N	C11H14O3	193.087	589.802	0.88381	neg	[M-H]-	193.085794;130.939762;103.930792;178.064694;147.920152	6.75738e+06	7.45936e+06	7.28794e+06	8.18075e+06	7.52414e+06	8.57472e+06	1.65697e+06	1.39294e+06	1.586e+06	1.58009e+06
Aminopyrine	氨基比林	Azoles(唑类)			0.94663	RMMXTBMQSGEXHJ-UHFFFAOYSA-N	C13H17N3O	232.144	312.399	0.94464	pos	[M+H]+	232.14321;70.065037;214.132797;233.147955;112.086096	187055	65135.1	199070	222786	128764	390004	2.57391e+06	2.40777e+06	2.58865e+06	2.52532e+06
2-Phenylpropanal	2-苯基丙醛	芳香类化合物	苯环型化合物		0.946525	IQVAERDLDAZARL-UHFFFAOYSA-N	C9H10O	135.08	367.528	0.641267	pos	[M+H]+	135.079241;107.085012;79.054214;55.017533;136.074245	1.88674e+06	1.99749e+06	1.49009e+06	1.64478e+06	1.76323e+06	1.99608e+06	1.62937e+06	1.54434e+06	1.43435e+06	1.39511e+06
2-Hydroxy-4-(4-methoxyphenyl)-1H-phenalen-1-one	2-羟基-4-(4-甲氧基苯基)-1H-苯基-1-酮	萘类	苯环型化合物		0.94644	PVZKBQMWQRUUFI-UHFFFAOYSA-N	C20H14O3	303.107	108.445	8.50041	pos	[M+H]+	303.197096;109.100725;215.106238;285.18442;219.135757	0	0	0	0	0	0	9.30051e+06	7.11286e+06	6.88123e+06	1.0333e+07
Moupinamide				Mosla Scabra(石荠苎)	0.94612	NPNNKDMSXVRADT-WEVVVXLNSA-N	C18H19NO4	314.138	431.775	0.930943	pos	[M+H]+	177.053581;314.14044;121.064484;145.027383;93.069548	0	0	0	27175	0	28786.9	7.63899e+06	7.86179e+06	7.52097e+06	6.97123e+06
Methylnissolin-3-O-glucoside	美迪紫檀苷	flavonoids(黄酮类)		Angelica Sinensis(当归);Astragalus(蒙古黄耆);Astragalus(黄芪属);Astragalus Membranaceus(黄芪);Astragalus Membranaceus(膜荚黄耆)	0.945855	PCIXSTFFMHVOMF-UHFFFAOYSA-N	C23H26O10	463.158	297.558	1.26628	pos	[M+H]+	179.069989;151.074733;86.095874;72.080411;70.064855	106111	256708	155013	0	58843.2	37774.5	5.37693e+07	5.3875e+07	5.59884e+07	5.49111e+07
伪-Pinene oxide		terpenoids(萜类)	cyclogeraniane(环香叶烷型单萜类);lavandulane(薰衣草烷型单萜类);mycrane_monoterpenoids(月桂烷型单萜类);menthane_monoterpenoids(薄荷烷型单萜类);pinane(蒎烷型单萜类);secoiridoid(裂环环烯醚萜类)	Cassia Obtusifolia(决明);Cassia Obtusifolia(决明,钝叶决明)	0.945139	NQFUSWIGRKFAHK-UHFFFAOYSA-N	C10H16O	153.127	385.236	0.700132	pos	[M+H]+	153.126704;135.116996;81.06927;43.054143;71.049081	2.27796e+06	6.8767e+06	6.08431e+06	5.8839e+06	5.85402e+06	6.53869e+06	2.61722e+07	1.46753e+07	2.37511e+07	2.36661e+07
D-Gluconic acid				Sinapis Alba(白芥子);Sinapis Semen(芥子);Nigella Damascena(黑种草);Brassica Juncea(芥菜);Brassica Juncea(雪菜);Melia Azedarach(苦楝实);Melia Azedarach(楝);Melia Azedarach(楝花);Melia Azedarach(苦楝);Nelumbo Nucifera(藕);Nelumbo Nucifera(莲子);Nelumbo Nucifera(荷叶);Nelumbo Nucifera(莲子心);Nelumbo Nucifera(莲);Nelumbo Nucifera(荷);Nelumbo Nucifera(荷叶蒂);Nasturtium Officinale(豆瓣菜)	0.944891	RGHNJXZEOKUKBD-UHFFFAOYSA-N	C6H12O7	195.051	34.2197	1.26796	neg	[M-H]-	195.05241;75.008883;129.018847;59.01409;99.008918	118225	260850	105675	113760	52711.4	107378	2.59535e+08	2.03125e+08	2.77473e+08	2.31525e+08
Triptophenolide	雷酚内酯	Diterpenoids(二萜类)		Tripterygium Wilfordii(雷公藤)	0.944824	KPXIBWGPZSPABK-FXAWDEMLSA-N	C20H24O3	311.169	801.528	3.38922	neg	[M-H]-	311.167844;183.011518;312.172276;198.035348;184.020066	2.48556e+08	1.15817e+08	6.01678e+08	3.72939e+08	4.14245e+08	1.96565e+08	2.49257e+07	4.74862e+07	2.6281e+07	4.38772e+07
(2S,3S,4S,5R,6R)-6-[[(3S,4S,6aR,6bS,8aR,9R,12aS,14bR)-9-hydroxy-4-(hydroxymethyl)-4,6a,6b,8a,11,11,14b-heptamethyl-1,2,3,4a,5,6,7,8,9,10,12,12a,14,14a-tetradecahydropicen-3-yl]oxy]-5-[(2S,3R,4S,5R,6R)-4,5-dihydroxy-6-(hydroxymethyl)-3-[(2S,3R,4R,5R,6S)-3,4,5-trihydroxy-6-methyloxan-2-yl]oxyoxan-2-yl]oxy-3,4-dihydroxyoxane-2-carboxylic acid	大豆皂苷Ⅰ	Terpenoids(萜类)	cyclogeraniane(环香叶烷型单萜类);mycrane_monoterpenoids(月桂烷型单萜类);menthane_monoterpenoids(薄荷烷型单萜类);lavandulane(薰衣草烷型单萜类);artemisane(蒿烷型单萜类);secoiridoid(裂环环烯醚萜类)	Abrus Cantoniensis(鸡骨草);Euchresta Japonica(山豆根);Euchresta Japonica(三小叶山豆根);Sophora Flavescens(苦参);Sophora Japonica(槐);Sophora Japonica(槐角);Sophora Japonica(槐根);Sophora Japonica(五叶槐);Sophora Japonica(槐花);Peanut Skin(花生衣);Glycine Max(酱);Glycine Max(大豆);Glycine Max(豆油);Glycine Max(毛豆);Glycine Max(黑大豆);Lens Culinaris(兵豆);Trigonella Foenum-Graecum(葫芦巴);Trigonella Foenum-Graecum(胡芦巴);Trigonella Foenum-…	0.944769	PTDAHAWQAGSZDD-VJQGOKKYSA-N	C48H78O18	943.523	615.046	0.0144267	pos	[M+H]+	441.3679;423.358389;599.386814;141.016969;109.100829	350493	418731	355364	270844	574053	434254	4.18e+06	4.13471e+06	4.32898e+06	3.92889e+06
12-Ketoporrigenin	12-酮孔菌素	terpenoids(萜类);steroidal saponin(甾体皂苷类)	cyclogeraniane(环香叶烷型单萜类);secoiridoid(裂环环烯醚萜类);spirostanols(螺甾烷醇类);mycrane_monoterpenoids(月桂烷型单萜类);menthane_monoterpenoids(薄荷烷型单萜类);iridoid(环戊烷环烯醚萜类);lavandulane(薰衣草烷型单萜类);artemisane(蒿烷型单萜类);isospirostanols(异螺甾烷醇类)	Allium Porrum(韭葱)	0.944462	AEDBOXCTQDATMF-UHFFFAOYSA-N	C27H42O5	447.306	917.83	0.49483	pos	[M+H]+	447.306212;448.308625;293.136001;398.385286;73.239002	346465	153966	134206	444036	477070	169329	9.99578e+06	6.37969e+06	8.82595e+06	4.40751e+06
Enoxolone		terpenoids(萜类)	cyclogeraniane(环香叶烷型单萜类);lavandulane(薰衣草烷型单萜类);artemisane(蒿烷型单萜类);mycrane_monoterpenoids(月桂烷型单萜类);menthane_monoterpenoids(薄荷烷型单萜类);secoiridoid(裂环环烯醚萜类)	Glycyrrhiza Kansuensis(黄甘草);Glycyrrhiza Yunnanensis(云南甘草);Glycyrrhiza Aspera(粗毛甘草);Glycyrrhiza Uralensis(甘草);Glycyrrhiza Uralensis(植物甘草);Glycyrrhiza Uralensis(乌拉尔甘草);Yokukansan(抑肝散);Glycyrrhiza Inflata(胀果甘草);Prunella Vulgaris(夏枯草);Abrus Cantoniensis(鸡骨草);Glycyrrhiza Glabra(光果甘草);Glycyrrhiza Glabra(欧亚甘草)	0.943727	MPDGHEJMBKOTSU-UHFFFAOYSA-N	C30H46O4	469.333	793.772	1.15476	neg	[M-H]-	469.335751;169.015569;425.347318;52.148808;125.023329	1.33165e+07	1.38652e+07	1.54323e+07	57791.2	28434	33554.5	40472.1	111502	107608	29946.6
7-methoxy-2-phenyl-4H-chromen-4-one		flavonoids(黄酮类)	flavones(黄酮类)		0.943634	QKNDCRMJDZLFEG-UHFFFAOYSA-N	C16H12O3	275.073	35.5099	0.227271	pos	[M+Na]+	275.071297;98.918606;96.921305;80.947656;160.033115	8.32027e+07	8.95656e+07	2.82549e+08	1.51618e+07	1.5108e+07	3.58082e+07	1.36348e+07	1.47267e+07	1.45975e+07	1.33731e+07
D-ORNITHINE	鸟氨酸	Amino acid derivatives(氨基酸衍生物)		Trichosanthis Radix(天花粉);Orobanche Coerulescens(列当);Vigna Angularis(红豆);Vigna Angularis(赤豆)	0.943297	AHLPHDHHMVZTML-SCSAIBSYSA-N	C5H12N2O2	133.097	30.8758	2.11932	pos	[M+H]+	70.064862;116.069699;133.097353;115.086548;117.073208	6.98784e+06	5.05363e+06	1.22703e+07	2.32318e+06	4.06317e+06	2.36775e+06	3.63882e+06	4.52411e+06	4.33393e+06	2.7774e+06
Securinine	一叶萩碱	Alkaloids(生物碱)	indolizidines(吲哚里西啶类生物碱);piperidines(哌啶类生物碱)	Flueggea Suffruticosa(一叶萩);Phyllanthus Discoides(盘状叶下珠)	0.942921	SWZMSZQQJRKFBP-WZRBSPASSA-N	C13H15NO2	240.101	677.089	0.553425	pos	[M+Na]+	120.044187;121.047057;241.104143;133.048115;132.044008	68513	148618	85220.6	110556	146995	153276	2.4451e+07	2.28363e+07	2.40518e+07	2.10319e+07
Angeloylgomisin H	当归酰戈米辛H	Lignans(木脂素类)		;Schisandrae Chinensis Fructus(北五味子)	0.942728	ZSAUXCVJDYCLRS-XSIRQHFTSA-N	C28H36O8	499.238	647.173	1.09073	neg	[M-H]-	499.241206;96.959934;55.471678;500.234019;427.174195	2.12537e+06	2.16487e+06	9.56172e+06	2.07185e+06	3.81751e+06	1.94721e+06	0	10752.9	26484.3	0
4-Hydroxystyrene	4-羟基苯乙烯	芳香类化合物	苯环型化合物		0.942692	FUGYGGDSWSUORM-UHFFFAOYSA-N	C8H8O	121.064	846.329	1.8281	pos	[M+H]+	121.064477;93.069534;105.044549;95.048545;103.054265	2.05282e+06	1.79006e+06	2.01755e+06	2.14453e+06	1.99616e+06	2.19675e+06	8.07434e+07	7.03501e+07	6.668e+07	4.5971e+07
Xanthyletin	花椒内酯	phenylpropanoids(苯丙素类)	coumarins(香豆素类)	Citrus Aurantifolia(来檬);Xanthium Sibiricum(苍耳子);Xanthium Sibiricum(苍耳);Citrus Tachibana(立花橘);Citrus Tachibana(橘柑);Luvunga Scandens(三叶藤橘);Xanthium Occidentale(西方苍耳);Angelica Gigas(朝鲜当归);Citrus Limon(柠檬叶);Citrus Limon(柠檬皮);Citrus Limon(柠檬根);Citrus Tamurana(小唐松草);Citrus Tamurana(柑橘属);Zanthoxylum Ailanthoides(樗叶花椒根);Zanthoxylum Ailanthoides(樗叶花椒皮);Zanthoxylum Ailanthoides(樗叶花椒);Zanthoxylum Ailanthoid…	0.942659	QOTBQNVNUBKJMS-UHFFFAOYSA-N	C14H12O3	246.111	229.815	2.87432	pos	[M+NH4]+	81.033231;246.14891;72.080545;70.06509;247.06021	0	0	0	0	0	0	697596	420394	958896	464641
Ginkgolic Acid C17-1				Ginkgo Biloba(白果叶);Ginkgo Biloba(白果);Ginkgo Biloba(白果树皮);Ginkgo Biloba(白果根);Ginkgo Biloba(银杏)	0.94256	MBYNDKVOZOAOIS-FPLPWBNLSA-N	C24H38O3	397.27	961.738	6.17603	pos	[M+Na]+	397.270893;57.069841;71.085125;398.223283;104.31166	6.22207e+06	5.9802e+06	7.67775e+06	5.06816e+06	8.43843e+06	6.50945e+06	579790	607873	454775	330359
(6E)-Piperamide-C7:1	胡椒酰胺-C7:1(6E)			Piper Nigrum(胡椒)	0.942515	UUHCCOYKUNWUQJ-CLTKARDFSA-N	C18H23NO3	302.171	629.934	5.53155	pos	[M+H]+	302.17358;105.068848;145.099952;173.096241;70.065096	929067	1.38578e+06	1.27424e+06	1.9096e+06	1.38762e+06	1.5542e+06	5.99235e+06	6.77902e+06	6.05533e+06	6.27308e+06
Azuleno(5,6-c)furan-1(3H)-one, 4,4a,5,6,7,7a,8,9-octahydro-3,4,8-trihydroxy-6,6,8-trimethyl-		terpenoids(萜类)	secoiridoid(裂环环烯醚萜类);mycrane_monoterpenoids(月桂烷型单萜类);lavandulane(薰衣草烷型单萜类);artemisane(蒿烷型单萜类)		0.942401	MWDNWQAVYQDZQI-UHFFFAOYSA-N	C15H22O5	283.153	429.306	1.64952	pos	[M+H]+	265.143612;121.027511;223.131051;99.043915;283.239815	202179	551288	626653	501697	682684	680429	4.12614e+06	5.03022e+06	4.13428e+06	3.2077e+06
alpha-Hederin		Terpenoids(萜类)	lavandulane(薰衣草烷型单萜类);artemisane(蒿烷型单萜类);mycrane_monoterpenoids(月桂烷型单萜类);menthane_monoterpenoids(薄荷烷型单萜类);secoiridoid(裂环环烯醚萜类);cyclogeraniane(环香叶烷型单萜类)	Kalopanax Septemlobus(刺楸树皮);Kalopanax Septemlobus(着色刺楸);Acanthopanax Giraldii(红毛五加);Hedera Rhombea(菱形常春藤);Hedera Rhombea(菱叶常春藤);Anemone Chinensis(白头翁 (植物));Hedera Helix(常春藤);Hedera Helix(洋常春藤);Dipsacales(川续断目);Lonicera Fulvotomentosa(黄褐毛忍冬);Akebia Quinata(木通根);Akebia Quinata(木通);Akebia Quinata(五叶木通);Clematis Chinensis(威灵仙);Patrinia Villosa(败酱);Patrinia Villosa(白花败酱);Clematis Tenuifolia(西藏铁线莲);Lon…	0.942172	KEOITPILCOILGM-UHFFFAOYNA-N	C41H66O12	795.447	633.321	9.59922	neg	[M+FA]-	795.465896;795.519761;88.385948;101.024514;243.196297	0	0	0	66732	34272.5	19701.8	158310	32445	159857	159340
ent-19-Trachylobanal	耳鼻喉科	异戊烯醇脂类	脂类和类脂分子		0.941888	KHSBNJXREDZLMJ-UHFFFAOYSA-N	C20H30O	287.236	822.251	0.325957	pos	[M+H]+	287.236581;269.223233;203.179944;105.069133;119.085059	1.08551e+08	1.1485e+08	1.11844e+08	1.0743e+08	1.14178e+08	1.17346e+08	1.88976e+06	3.41204e+06	1.00314e+06	499329
Perillyl aldehyde	紫苏醛			Murraya Paniculata(九里香根);Perilla Frutescens Var. Crispa(回回苏梗);Perilla Frutescens Var. Crispa(回回苏);Perilla Frutescens Var. Crispa(回回苏叶);Citrus Reticulata(橘);Citrus Reticulata(南陈);Zingiber Officinale(姜);Zingiber Officinale(干姜);Zingiber Officinale(生姜);Zingiber Officinale(灵芝草);Perilla Frutescens(白苏);Perilla Frutescens(紫苏子);Perilla Frutescens(青紫苏);Perilla Frutescens(紫苏);Perilla Frutescens(白苏子);Perilla…	0.941703	RUMOYJJNUMEFDD-UHFFFAOYSA-N	C10H14O	151.111	595.219	0.775477	pos	[M+H]+	151.097498;95.085425;111.078565;81.069509;109.101189	847482	1.08712e+06	1.036e+06	774965	1.32024e+06	1.22612e+06	805423	545230	648362	489680
Theaspirone A	茶螺酮A			Camellia Sinensis(茶子);Camellia Sinensis(茶花);Camellia Sinensis(茶树根);Camellia Sinensis(茶叶)	0.941689	AXQMCYYCOKLZPP-UHFFFAOYSA-N	C13H20O2	209.153	634.462	1.59777	pos	[M+H]+	209.153656;194.129616;95.084973;81.07;181.177493	2.64562e+06	2.87296e+06	3.097e+06	2.93485e+06	2.82893e+06	3.21498e+06	930391	1.39272e+06	1.13189e+06	566100
4-[4-[hydroxy-(4-hydroxy-3-methoxyphenyl)methyl]-3-(hydroxymethyl)oxolan-2-yl]-2-methoxyphenol		phenylpropanoids(苯丙素类)	lignans(木脂素类)	Taxus Yunnanensis(云南红豆杉)	0.941623	MWQRAOGWLXTMIC-UHFFFAOYSA-N	C20H24O7	375.147	499.848	2.04305	neg	[M-H]-	80.965544;375.150367;116.928559;126.251318;228.854244	1.01808e+06	1.08666e+06	700175	591766	1.25566e+06	2.05339e+06	26464.5	370489	55105.7	35912.2
Eremopetasin sulfoxide		异戊烯醇脂类	脂类和类脂分子		0.94158	PUIKQNUXMJPABH-CMDGGOBGSA-N	C19H26O4S	351.165	164.148	0.564517	pos	[M+H]+	351.167499;70.065067;72.080553;120.080592;352.157805	114255	297766	284781	242831	156790	132100	860478	526897	699510	722299
Condelphine		alkaloid(生物碱);terpenoids(萜类)	piperidines(哌啶类生物碱);cyclogeraniane(环香叶烷型单萜类);secoiridoid(裂环环烯醚萜类);lavandulane(薰衣草烷型单萜类);artemisane(蒿烷型单萜类);mycrane_monoterpenoids(月桂烷型单萜类);menthane_monoterpenoids(薄荷烷型单萜类)	Delphinium Confusum(疑似翠雀);Delphinium Denudatum(露翠雀)	0.941573	ZEBMMHUDQRRILP-UHFFFAOYSA-N	C25H39NO6	450.289	802.889	0.911298	pos	[M+H]+	450.228506;73.064772;326.811487;344.37855;81.622467	285861	237045	1.85829e+06	519666	1.74547e+06	204468	5.22087e+06	4.83121e+06	4.57162e+06	364783
Ononin	芒柄花苷	Flavonoids(黄酮类)		;Astragali Radix(黄芪); Hedysari Radix(红芪)	0.940747	MGJLSBDCWOSMHL-MIUGBVLSSA-N	C22H22O9	431.132	427.585	0.194375	pos	[M+H]+	269.080361;431.130281;270.084804;254.058913;213.091465	0	206818	0	20834.4	148144	437823	3.27287e+07	3.4863e+07	3.25968e+07	3.17668e+07
L-trans-4-Methyl-2-pyrrolidinecarboxylic acid	L-反式-4-甲基-2-吡咯烷羧酸	羧酸类及其衍生物	有机酸及其衍生物		0.940638	KKJQZEWNZXRJFG-UHFFFAOYSA-N	C6H11NO2	130.086	34.0466	1.41996	pos	[M+H]+	130.085955;84.080377;70.065088;71.049141;112.08724	6.12422e+07	8.22768e+07	5.5407e+07	7.66939e+07	7.50064e+07	6.44062e+07	4.86223e+08	5.43772e+08	5.46651e+08	4.38758e+08
Biochanin A	鹰嘴豆芽素A	flavonoids(黄酮类)	isoflavones(异黄酮类)	Cotoneaster Pannosus(毡毛栒子);Trigonella Foenum-Graecum(葫芦巴);Trigonella Foenum-Graecum(胡芦巴);Trigonella Foenum-Graecum(胡卢巴);Astragalus Membranaceus(黄芪);Astragalus Membranaceus(膜荚黄耆);Citrus Wilsonii(香橼);Spatholobus Suberectus Dunn(鸡血藤);Sojae Semen Praeparatum(淡豆豉);Lethariella Cladonioides(红车轴草);Pueraria Lobata(粉葛);Pueraria Lobata(葛根);Pueraria Lobata(野葛);Pueraria Lobata(葛);Trifolium Subterraneum(地下车轴草)…	0.940394	WUADCCWRTIWANL-UHFFFAOYSA-N	C16H12O5	285.074	515.157	1.96295	pos	[M+H]+	285.07525;134.059919;72.080615;93.069549;81.069292	17783	49919.7	72149.5	130597	118552	45275.6	838406	592284	721822	721383
Glutamate				Bamusaeconcretiosilicea(天竺黄);Lycium Chinense(枸杞叶);Lycium Chinense(枸杞根);Lycium Chinense(枸杞子);Lycium Chinense(枸杞根皮(地骨皮));Lycium Chinense(北方枸杞根皮)	0.940255	WHUUTDBJXJRKMK-UHFFFAOYSA-N	C5H9NO4	148.06	36.6313	0.607296	pos	[M+H]+	84.044108;102.054136;130.050104;148.059735;105.065084	4.75397e+06	1.2991e+07	8.8718e+06	1.87809e+06	3.82414e+06	1.4885e+07	5.27621e+07	5.11925e+07	5.13998e+07	5.40465e+07
pomiferin		flavonoids(黄酮类)	isoflavones(异黄酮类)	Camphor Tree Leaf Pepper(掌叶胡椒);Maclura Pomifera(桑橙)	0.939866	GHCZYXUOYFOXIP-UHFFFAOYSA-N	C25H24O6	419.153	949.635	0.783136	neg	[M-H]-	387.163641;100.933272;419.315633;115.920949;369.153318	3.95314e+06	1.79777e+06	1.42726e+06	1.94885e+06	1.71903e+06	1.7157e+06	0	0	0	0
1-Octen-3-yl glucoside	1-辛基-3-基葡萄糖苷	脂肪酰类	脂类和类脂分子		0.939608	MPSRBJBPHXIOFN-UHFFFAOYSA-N	C14H26O6	291.181	82.4809	0.818582	pos	[M+H]+	291.181634;70.06458;111.043544;112.086286;292.116068	1.29648e+06	1.63758e+06	1.2909e+06	981469	1.10847e+06	1.32752e+06	2.14136e+06	2.02749e+06	1.77978e+06	2.14851e+06
(1R,2R,4S,7R,8S,12R)-7-(furan-3-yl)-1,8,12,17,17-pentamethyl-3,6,16-trioxapentacyclo[9.9.02,4.02,8.012,18]icos-13-ene-5,15,20-trione		Terpenoids(萜类)	lavandulane(薰衣草烷型单萜类);artemisane(蒿烷型单萜类);mycrane_monoterpenoids(月桂烷型单萜类);menthane_monoterpenoids(薄荷烷型单萜类);secoiridoid(裂环环烯醚萜类);cyclogeraniane(环香叶烷型单萜类)	Phellodendron Amurense(关黄柏);Phellodendron Amurense(黄柏(黄檗))	0.939377	MAYJEFRPIKEYBL-DKBZVKCESA-N	C26H30O7	453.196	692.412	1.42467	neg	[M-H]-	453.190534;373.233715;79.957535;149.061303;229.017753	1.44888e+06	2.87788e+06	852385	590833	501720	2.19725e+06	0	7851.81	0	7665.41
4-Ethoxybenzaldehyde	4-乙氧基苯甲醛	酚醚	苯环型化合物		0.939286	JRHHJNMASOIRDS-UHFFFAOYSA-N	C9H10O2	151.075	530.648	1.55744	pos	[M+H]+	151.074999;123.080395;95.085194;67.054099;105.069002	2.53701e+06	1.39843e+06	1.84073e+06	2.51684e+06	2.12177e+06	2.92824e+06	4.04844e+06	4.15466e+06	3.86288e+06	3.8585e+06
Quercetin 3-O-beta-D-Glucuronide	槲皮素-3-葡萄糖醛酸苷	Flavonoids(黄酮类)		;Radix Bupleuri(柴胡)	0.939122	DUBCCGAQYVUYEU-MBIBTLSJSA-N	C21H18O13	479.08	339.861	0.650707	pos	[M+H]+	303.051958;85.027943;113.023551;304.0561;257.080747	705233	331752	463227	0	0	0	7.89207e+06	7.37949e+06	8.11608e+06	8.43808e+06	Quercetin 3-O-beta-D-Glucuronide
3-Formyl-4-hydroxy-2H-pyran	4-羟基-2H-吡喃-3-甲醛/3-甲酰基-4-羟基-2H-吡喃	吡喃类	有机杂环化合物		0.939056	ZNUNRMPPGAAKKR-UHFFFAOYSA-N	C6H6O3	127.038	1693.55	3.36712	pos	[M+H]+	127.039186;109.028334;81.033359;43.017864;99.044155	6.82548e+07	5.0971e+07	4.73212e+07	2.93821e+07	4.72406e+07	7.8231e+07	8.14967e+07	6.22086e+07	1.39773e+08	6.63635e+07
Emodin-8-Beta-D-Glucoside		quinones(醌类)	anthraquinones(蒽醌类)	Rheum Palmatum(掌叶大黄);Radix Boehmeriae(苎麻根);Rumex Patientia(牛西西);Rumex Patientia(巴天酸模);Ban-Lan-Gen(板蓝根);Rhamnus Frangula(欧鼠李);Rumex Japonicus(羊蹄);Rumex Japonicus(草本植物羊蹄);Polygonum Cuspidatum(虎扙);Polygonum Cuspidatum(虎杖叶);Rheum Tanguticum(唐古特大黄);Rheum Tanguticum(鸡爪大黄);Rheum Officinale(大黄);Fagopyrum Dibotrys(金荞麦);Dianthus Superbus(瞿麦);Cassia Angustifolia(番泻叶);Cassia Angustifolia(番泻)	0.93881	HSWIRQIYASIOBE-UHFFFAOYSA-N	C21H20O10	433.114	306.038	5.19859	pos	[M+H]+	189.089825;403.132632;181.048436;207.102638;70.065023	163011	148000	172556	40258.1	209279	57164	984083	957813	896063	867771
Aspartic acid	天冬氨酸	Amino acid derivatives(氨基酸衍生物)		Cornus Officinalis(山茱萸);Humulus Japonicus(葎草);Pinellia Ternata(半夏);Santalum Album(檀香);Arctium Lappa(牛蒡子);Arctium Lappa(牛蒡根);Arctium Lappa(牛蒡);Arctium Lappa(牛蒡叶);Dioscorea Batatas(山药);Euryale Ferox(芡实根);Euryale Ferox(芡);Euryale Ferox(芡实);Ziziphus Jujuba(大枣);Gynostemma Pentaphyllum(绞股蓝);Vigna Radiata(绿豆);Atractylodes Macrocephala(白术);Trichosanthes Kirilowii(栝楼子);Rubus Idaeus(覆盆子);Rubus Idaeus(丹参)	0.938646	CKLJMWTZIZZHCS-UHFFFAOYSA-N	C4H7NO4	134.044	247.923	0.963192	pos	[M+H]+	74.023217;88.039463;134.059727;135.043431;116.033541	277846	553207	0	670872	2.7332e+06	161882	1.10964e+07	1.08771e+07	1.02786e+07	1.07365e+07
Syringetin-3-O-glucoside		Flavonoids(黄酮类)	flavones(黄酮类);flavonols(黄酮醇类)	Philydrum Lanuginosum(田葱)	0.938568	JMFWYRWPJVEZPV-AVGVHVDKSA-N	C23H24O13	509.128	368.548	0.104253	pos	[M+H]+	347.072159;332.05168;348.07623;85.027839;509.309949	0	0	0	0	0	93496.6	4.33274e+08	4.29839e+08	4.39049e+08	4.15823e+08
3-Hydroxy-4-isopropylbenzyl alcohol 3-glucoside	3-羟基-4-异丙基苯甲醇3-葡萄糖苷			Carum Ajowan(印度藏茴香)	0.937533	IILRAPUPZQMHJL-UHFFFAOYSA-N	C16H24O7	329.159	287.342	1.93733	pos	[M+H]+	329.157499;149.09509;107.049316;85.027955;330.175487	1.10485e+06	1.67708e+06	1.36304e+06	1.3704e+06	1.11949e+06	1.45448e+06	5.35115e+06	5.21926e+06	5.19326e+06	5.09368e+06
Ginsenoside Re	人参皂甙Re	Terpenoids(萜类)	secoiridoid(裂环环烯醚萜类);iridoid(环戊烷环烯醚萜类);lavandulane(薰衣草烷型单萜类);artemisane(蒿烷型单萜类);mycrane_monoterpenoids(月桂烷型单萜类);menthane_monoterpenoids(薄荷烷型单萜类);cyclogeraniane(环香叶烷型单萜类)	Panax Quinquefolium(西洋参);Panax Quinquefolium(西洋参茎叶);Panax Japonicus(竹节参);Panax Japonicus(竹节人参);Panax Pseudo-Ginseng(假人参);Panax Ginseng(人参芦);Panax Ginseng(人参叶);Panax Ginseng(人参花蕾);Panax Ginseng(人参);Gynostemma Pentaphyllum(绞股蓝);Codonopsis Convolvulacea(珠子参);Codonopsis Convolvulacea(鸡蛋参);Ginseng Radix Rubra(红参)	0.937325	PWAOOJDMFUQOKB-UHFFFAOYNA-N	C48H82O18	945.539	536.338	3.62389	neg	[M-H]-	945.55678;945.486979;101.024688;113.025109;946.536801	0	0	0	0	0	0	807655	4.49037e+06	4.8906e+06	4.62599e+06
2-Acetyl-4-methylpyridine	2-乙酰-4-甲基吡啶	羰基化合物	有机氧化合物		0.93724	HRVQMQWVGKYDCF-UHFFFAOYSA-N	C8H9NO	136.075	77.5541	0.810157	pos	[M+H]+	136.075877;118.064763;91.054264;137.059122;119.048916	1.87011e+07	6.78528e+06	1.76307e+07	9.78613e+06	1.05257e+07	1.28747e+07	3.29271e+06	3.38397e+06	3.63844e+06	3.42088e+06
Dihydrochalcone		flavonoids(黄酮类)	dihydrochalcones(二氢查尔酮类)	Daemonorops Draco Bl.(血竭)	0.936876	QGGZBXOADPVUPN-UHFFFAOYSA-N	C15H14O	211.111	550.37	0.624078	pos	[M+H]+	211.110384;183.116078;212.018791;155.085504;193.101482	428086	475480	1.83404e+06	893114	1.02522e+06	448665	1.04841e+06	1.1331e+06	1.08641e+06	1.02511e+06
N-Methyltyramine	N-甲基酪胺			Citrus Wilsonii(香橼);Desmodium Gangeticum(红母鸡草);Desmodium Gangeticum(大叶山蚂蝗);Citrus Chachiensis(柑皮);Mammillaria Microcarpa(小果银毛球);Citrus Aurantium(酸橙);Citrus Aurantium(枳壳);Citrus Aurantium(苦橙);Citrus Aurantium(玳玳花);Citrus Aurantium(枳实);Citrus Aurantium(仙客来);Poncirus Trifoliata(枳根皮);Poncirus Trifoliata(枳);Poncirus Trifoliata(枸橘核);Poncirus Trifoliata(枸橘叶);Poncirus Trifoliata(枸橘枳壳);Poncirus Trifoliata…	0.936819	AXVZFRBSCNEKPQ-UHFFFAOYSA-N	C9H13NO	152.106	54.477	2.4826	pos	[M+H]+	121.064267;152.105691;93.069338;122.066826;153.053937	114319	52005.1	84162.2	139804	0	92117.3	1.27003e+07	1.17316e+07	1.21794e+07	1.18558e+07
Isolinderanolide		四氢呋喃	有机杂环化合物		0.936617	HFEZVKMFKXUREP-ZPHPHTNESA-N	C21H36O3	337.273	825.999	0.0947801	pos	[M+H]+	337.269464;81.069926;95.084974;67.053995;69.06942	1.59527e+08	1.85804e+08	1.69909e+08	1.22994e+08	1.60677e+08	1.56895e+08	4.31427e+06	5.22773e+06	2.86819e+06	991833
N-Jasmonoylisoleucine	N-茉莉基异亮氨酸	羧酸类及其衍生物	有机酸及其衍生物		0.936611	IBZYPBGPOGJMBF-VOTSOKGWSA-N	C18H29NO4	324.215	663.965	1.74783	pos	[M+H]+	306.204911;325.143888;70.065097;107.085132;93.069553	465402	510051	831390	360745	408800	484224	445113	538295	537205	508735
Acetylvanillin	乙酰香兰素	Phenols(酚类)		Syzygium Aromaticum(丁香);Angelica Sinensis(当归);Artemisia Capillaris(茵陈蒿);Vanilla Planifolia(香子兰);Gastrodia Elata(天麻);Urtica Dioica(异株荨麻);Conioselinum Vaginatum(新疆藁本);Conioselinum Vaginatum(鞘山芎);Ulva Pertusa(孔石莼);Styrax Benzoin(安息香);Bupleurum Chinense(柴胡);Bupleurum Chinense(北柴胡);Ligusticum Chuanxiong(川芎);Ligusticum Chuanxiong(香果);Vitex Rotundifolia(单叶蔓荆子);Vitex Rotundifolia(蔓荆子);Citrus Limonia(黎檬叶)…	0.936317	PZSJOBKRSVRODF-UHFFFAOYSA-N	C10H10O4	195.064	407.326	1.49262	pos	[M+H]+	195.065355;177.052974;135.080991;121.064293;138.066427	1.08074e+06	829501	954683	1.7613e+06	1.19273e+06	1.88553e+06	2.77876e+06	2.47435e+06	2.83626e+06	2.65473e+06
1,3,5-TRIMETHOXYBENZENE				Rosa Chinensis(月季花)	0.935756	LKUDPHPHKOZXCD-UHFFFAOYSA-N	C9H12O3	169.085	408.946	1.42302	pos	[M+H]+	169.047698;141.054988;109.02811;114.970857;128.949329	2.56204e+06	2.52122e+06	1.52341e+06	4.52885e+06	5.69047e+06	3.76949e+06	1.01055e+06	1.53963e+06	1.02535e+06	2.311e+06
Liquiritin	甘草苷	Flavonoids(黄酮类)		;Glycyrrhiza Radix et Rhizoma(甘草); Amygdalus Communis Vas(苦杏仁)	0.935271	DEMKZLAVQYISIA-ZRWXNEIDSA-N	C21H22O9	417.118	340.923	0.560251	neg	[M-H]-	255.068224;135.008825;417.117498;119.049718;153.019675	33074.2	52434.1	33087.4	0	0	0	1.11956e+07	1.23353e+07	1.14382e+07	1.13392e+07	Liquiritin
(R)-2,7(14),9-Bisabolatrien-11-ol		异戊烯醇脂类	脂类和类脂分子		0.935239	UMHJVDDWUSONQN-VZUCSPMQSA-N	C15H24O	221.189	572.887	0.0723749	pos	[M+H]+	203.180425;221.187441;107.085023;147.117045;95.085117	978816	1.08062e+06	625465	1.45757e+06	1.46505e+06	1.54639e+06	1.86455e+07	1.94832e+07	1.87175e+07	1.89528e+07
Jatrorrhizine	药根碱	alkaloid(生物碱)	isoquinolines(异喹啉类生物碱);pyridines(吡啶类生物碱)	Mahonia Veitchiorum(川滇十大功劳);Mahonia Bealei(十大功劳木);Mahonia Bealei(阔叶十大功劳);Thalictrum Thunbergii(烟锅草);Thalictrum Simplex(硬水黄连);Thalictrum Simplex(短梗箭头唐松草);Thalictrum Simplex(箭头唐松草);Mahonia Fortunei(细叶功劳叶);Mahonia Fortunei(细叶功劳木);Mahonia Fortunei(十大功劳);Mahonia Japonica(华南功劳叶);Mahonia Japonica(华南功劳木);Mahonia Japonica(台湾十大功劳);Mahonia Japonica(华南功劳子);Mahonia Shenii(城口十大功劳);Mahonia Shenii(沈氏十大功劳);Mahoni…	0.934568	MXTLAHSTUOXGQF-UHFFFAOYSA-O	C20H20NO4+	338.137	402.935	1.32505	pos	[M+]	338.134665;323.112029;322.103027;294.114464;308.092104	43406.6	0	0	0	0	0	5.30744e+06	5.65139e+06	5.84939e+06	5.12371e+06
(9S,10E,12Z,15Z)-9-Hydroxy-10,12,15-octadecatrienoic acid	(9S，10E，12Z，15Z)-9-羟基-10,12,15-十八碳三烯酸	亚麻酸及其衍生物	脂类和类脂分子		0.934202	RIGGEAZDTKMXSI-JPAZTHTMSA-N	C18H30O3	277.215	669.898	0.418853	pos	[M+H]+	277.214588;93.069409;107.084707;121.101244;79.054269	2.16078e+06	1.04944e+06	1.70182e+06	334890	1.18008e+06	345262	2.07787e+06	1.59626e+06	1.66748e+06	2.70978e+06
Stearidonic acid	顺6,9,12,15-十八碳四烯酸	脂肪酰类	脂类和类脂分子		0.934106	JIWBIWFOSCKQMA-LTKCOYKYSA-N	C18H28O2	277.215	824.954	1.13546	pos	[M+H]+	277.175949;259.096894;235.170684;93.069552;278.175911	634418	756543	607178	2.27511e+06	3.05042e+06	753380	278951	296910	290375	217068
Icariin	淫羊藿苷	Flavonoids(黄酮类)	flavones(黄酮类);flavonols(黄酮醇类)	Epimedium Koreanum(朝鲜淫羊藿);Diospyros Mafiensis(巫山淫羊藿);Epimedium Sagittatum(淫羊藿);Epimedium Sagittatum(箭叶淫羊藿)	0.934047	TZJALUIVHRYQQB-XLRXWWTNSA-N	C33H40O15	677.243	485.167	3.47905	pos	[M+H]+	369.131307;531.188081;313.066667;103.086797;85.027793	0	0	0	0	0	0	777827	700395	833995	691837
Phenethylacetate	乙酸苯乙酯	Aromaticity(芳香族化合物)		Syzygium Aromaticum(丁香);Rosa Rugosa(玫瑰花);Rosa Rugosa(蔷薇属);Zanthoxylum Schinifolium(青椒);Zanthoxylum Schinifolium(翼柄花椒);Narcissus Tazetta Var. Chinensis(水仙花);Narcissus Tazetta Var. Chinensis(水仙根);Panax Quinquefolium(西洋参);Panax Quinquefolium(西洋参茎叶);Cinnamomi Ramulus(桂枝);Pandanus Tectorius(露兜簕花);Pandanus Tectorius(林投)	0.933925	MDHYEMXUFSJLGV-UHFFFAOYSA-N	C10H12O2	165.09	542.821	1.62563	pos	[M+H]+	165.089351;137.095798;119.085051;109.10075;67.05405	7.519e+06	9.26329e+06	6.37478e+06	1.04171e+07	7.77543e+06	7.18995e+06	3.14929e+06	3.53302e+06	3.22193e+06	3.45131e+06
(4aS,6aS,6bR,9R,10R,11R,12aR)-10,11-dihydroxy-9-(hydroxymethyl)-2,2,6a,6b,9,12a-hexamethyl-1,3,4,5,6,6a,7,8,8a,10,11,12,13,14b-tetradecahydropicene-4a-carboxylic acid	阿江榄仁酸	Terpenoids(萜类)	lavandulane(薰衣草烷型单萜类);artemisane(蒿烷型单萜类);mycrane_monoterpenoids(月桂烷型单萜类);menthane_monoterpenoids(薄荷烷型单萜类);secoiridoid(裂环环烯醚萜类);cyclogeraniane(环香叶烷型单萜类)	Prunella Vulgaris(夏枯草);Mussaenda Pubescens(毛玉叶金花);Mussaenda Pubescens(山甘草);Ephedra Sinica(麻黄根);Ephedra Sinica(麻黄);Akebiae Fructus(预知子);Campsis Grandiflora(紫葳科植物凌霄);Campsis Grandiflora(紫葳);Campsis Grandiflora(紫葳茎叶);Campsis Grandiflora(凌霄花);Eriobotrya Japonica(枇杷叶);Eriobotrya Japonica(枇杷);Eriobotrya Japonica(枇杷核);Terminalia Chebula(诃子叶);Terminalia Chebula(诃子);Terminalia Chebula(微毛诃子);Psidium Guajav…	0.933841	RWNHLTKFBKYDOJ-IJDLJTCJSA-N	C30H48O5	489.355	664.431	0.360802	pos	[M+H]+	59.060478;489.316948;453.341187;471.348009;95.085171	25735.9	0	0	0	0	0	852386	832775	875173	875830
Licoflavone C		flavonoids(黄酮类)	flavones(黄酮类)		0.933751	MEHHCBRCXIDGKZ-UHFFFAOYSA-N	C20H18O5	339.121	665.011	0.482915	pos	[M+H]+	283.057356;339.121851;259.061562;284.061055;340.128128	203054	20524.6	403492	298321	252881	173605	7.36757e+06	7.18871e+06	7.8015e+06	7.07995e+06
Myricetin-3-Galactoside		Flavonoids(黄酮类)	flavones(黄酮类);flavonols(黄酮醇类)	Sedum Aizoon(费菜);Sedum Aizoon(景天三七);Dioscoreaceae(薯蓣科)	0.933707	FOHXFLPXBUAOJM-LIBJPBHASA-N	C21H20O13	481.095	261.471	0.716383	pos	[M+H]+	319.043619;105.032997;85.027959;61.028223;70.065101	0	27640.8	15351.2	0	0	0	2.69929e+06	2.45801e+06	2.86786e+06	2.43842e+06	Myricetin-3-Galactoside
5'-(furan-3-yl)-4a-hydroxy-4,7-dimethylspiro[5,6,7,8a-tetrahydro-1H-naphthalene-8,3'-oxolane]-2,2'-dione		terpenoids(萜类)	cyclogeraniane(环香叶烷型单萜类);secoiridoid(裂环环烯醚萜类);lavandulane(薰衣草烷型单萜类);mycrane_monoterpenoids(月桂烷型单萜类)	Croton Schiedeanus(哥伦比亚巴豆)	0.933527	DLHZVTVUHATYAU-UHFFFAOYSA-N	C19H22O5	331.15	611.452	2.91686	pos	[M+H]+	331.151864;97.064728;109.06489;299.199443;85.027706	3.94784e+06	1.25038e+07	5.70835e+06	9.10178e+06	5.63165e+06	7.84976e+06	1.06866e+06	990738	1.14776e+06	1.08178e+06
Hesperidin	橙皮苷	Flavonoids(黄酮类)	dihydrochalcones(二氢查尔酮类);flavanones(二氢黄酮类)	Citri Reticulatae Pericarpium Viride(青皮);Citrus Unshiu,Citrus Sinensis,Citrus Iyo(三种橘杂交种);Capsella Bursa-Pastoris(荠菜子);Echinopslatifoliustausch(禹州漏芦);Galium Mollugo(粟猪殃殃);Mentha Longifolia(欧薄荷);Zanthoxylum Nitidum(两面针);Euonymus Alatus(鬼箭羽);Euonymus Alatus(卫矛);Citrus Chachiensis(柑皮);Vitex Rotundifolia(单叶蔓荆子);Vitex Rotundifolia(蔓荆子);Citrus Limonia(黎檬叶);Citrus Limonia(黎檬根);Citrus Limonia(黎檬);Citrus …	0.93331	QUQPHWDTPGMPEX-QJBIFVCTSA-N	C28H34O15	611.195	73.25	2.15877	pos	[M+H]+	611.172372;70.065096;166.087253;85.027836;127.039213	0	0	0	0	0	0	2.71365e+06	293972	3.30211e+06	2.83525e+06
4-Butyl-gamma-butyrolactone	丙位辛内酯			Schisandra Chinensis(五味子);Schisandra Chinensis(北五味子);Bupleurum Chinense(柴胡);Bupleurum Chinense(北柴胡)	0.933075	IPBFYZQJXZJBFQ-UHFFFAOYSA-N	C8H14O2	143.106	532.736	1.00659	pos	[M+H]+	143.033004;125.022881;71.049109;43.017533;107.085127	180149	143734	142237	167216	220258	166548	4.27761e+06	5.91722e+06	4.60093e+06	4.56123e+06
Glutamine				Lycium Chinense(枸杞叶);Lycium Chinense(枸杞根);Lycium Chinense(枸杞子);Lycium Chinense(枸杞根皮(地骨皮));Lycium Chinense(北方枸杞根皮)	0.932848	ZDXPYRJPNDTMRX-UHFFFAOYSA-N	C5H10N2O3	145.062	34.1274	0.973961	neg	[M-H]-	145.062184;127.0519;128.035768;102.056419;146.046562	7.15919e+06	6.3431e+06	3.09467e+06	6.87403e+06	8.30376e+06	7.42938e+06	7.17079e+06	6.95544e+06	6.897e+06	6.50017e+06
Deoxyvasicinone	脱氧鸭嘴花碱酮	alkaloid(生物碱)	quinazolidone alkaloids(喹诺酮类生物碱)	Dioscorea Futschauensis(福州薯蓣);Peganum Nigellastrum(驼驼蒿);Dioscorea Septemloba(绵萆薢);Dioscorea Nipponica(穿龙薯蓣);Dioscorea Nipponica(野山药);Dioscorea Nipponica(柴黄姜);Dioscorea Althaeoides(蜀葵叶薯蓣);Peganum Harmala(骆驼蓬);Dioscorea Panthaica(黄山药);Neoalsomitra Integrifolia(穿山龙);Dioscorea Collettii(叉蕊薯蓣);Dioscorea Collettii(萆薢粉萆薢);Ban-Lan-Gen(板蓝根);Dioscorea Zingiberensis(盾叶薯蓣);Dioscorea Parviflora(小花盾叶薯蓣);Diosco…	0.932759	VARHXCYGZKSOOO-UHFFFAOYSA-N	C11H10N2O	187.086	128.487	0.4831	pos	[M+H]+	187.085752;163.938908;114.971098;55.934211;181.949533	1.80559e+07	1.51709e+07	1.37127e+07	2.46476e+07	6.90885e+07	1.77349e+07	1.78951e+06	1.83252e+06	2.18722e+06	3.64618e+06
(9Z,11E,13E,15Z)-4-Oxo-9,11,13,15-octadecatetraenoic acid	(9Z，11E，13E，15Z)-4-氧-9,11,13,15-十八碳四烯酸	脂肪酰类	脂类和类脂分子		0.932471	ZYOSGENSARGRME-WYVWLRFESA-N	C18H26O3	291.194	563.038	0.632637	pos	[M+H]+	273.185917;291.193348;245.187035;133.101469;119.085247	7.78902e+06	7.2619e+06	8.66072e+06	7.46218e+06	5.82375e+06	8.27711e+06	1.73254e+07	1.03393e+07	1.68645e+07	8.64609e+06
Steviol	甜菊醇	Terpenoids(萜类)		;Stevia rebaudiana (Bertoni) Hemsl.(甜叶菊)	0.932192	QFVOYBUQQBFCRH-VQSWZGCSSA-N	C20H30O3	319.226	637.862	1.48132	pos	[M+H]+	319.227809;149.131675;161.13247;301.215966;107.084872	7.23023e+06	6.25916e+06	1.03063e+07	5.0844e+06	4.1474e+06	6.8961e+06	1.65058e+06	1.78682e+06	1.56825e+06	1.52414e+06
Dihydrokaempferol	二氢山柰酚	Flavonoids(黄酮类)	flavanonols(二氢黄酮醇类);dihydrochalcones(二氢查尔酮类);flavanones(二氢黄酮类)	Euonymus Alatus(鬼箭羽);Euonymus Alatus(卫矛);Smilax Glabra(土茯苓);Ginkgo Biloba(白果叶);Ginkgo Biloba(白果);Ginkgo Biloba(白果树皮);Ginkgo Biloba(白果根);Ginkgo Biloba(银杏);Acacia Catechu(儿茶);Acacia Catechu(孩儿茶);Ramulus Mori(桑枝);Phyllanthus Emblica(油柑叶);Phyllanthus Emblica(油柑木皮);Phyllanthus Emblica(油柑);Phyllanthus Emblica(余甘子);Phyllanthus Emblica(庵摩勒);Phyllanthus Emblica(油柑根);Artocarpus Dadah(达达赫面包果);Hippophae Rham…	0.932151	PADQINQHPQKXNL-UHFFFAOYNA-N	C15H12O6	289.07	218.409	0.333577	pos	[M+H]+	135.043214;139.039482;289.068955;127.039253;123.044095	93317.2	0	119178	106998	245076	0	2.16937e+06	2.40898e+06	2.19324e+06	2.28509e+06
(5E)-4-[(E)-3-(4-hydroxyphenyl)prop-2-enoyl]oxy-2-methyl-5-[2-[(2R,3R,4S,5S,6R)-3,4,5-trihydroxy-6-(hydroxymethyl)oxan-2-yl]oxyethylidene]cyclopentene-1-carboxylic acid		Phenylpropanoids(苯丙素类)	penyipropionic acid(苯丙酸类)		0.932143	CBJNLOVRAFQEQH-VUIINJGZSA-N	C24H28O11	531.125	131.013	4.89321	pos	[M+K]+	145.060749;264.032824;531.253528;195.010032;70.065127	0	14616.1	0	0	0	0	524144	486541	652923	394058
Caffeic acid	咖啡酸	phenylpropanoids(苯丙素类)	penyipropionic acid(苯丙酸类)	Ziziphus Jujuba(大枣);Prunella Vulgaris(夏枯草);Perilla Frutescens(白苏);Perilla Frutescens(紫苏子);Perilla Frutescens(青紫苏);Perilla Frutescens(紫苏);Perilla Frutescens(白苏子);Perilla Frutescens(苏子);Mentha Haplocalyx(薄荷);Lonicera Japonica(金银花);Lonicera Japonica(忍冬藤);Forsythia Suspensa(连翘);Artemisia Scoparia(黄蒿);Artemisia Scoparia(植物滨蒿);Uncaria Sinensis(华钩藤);Houttuynia Cordata(鱼腥草);Cirsium Setosum(小蓟);Setaria It…	0.932025	QAIPRVGONGVQAS-DUXPYHPUSA-N	C9H8O4	179.035	192.709	0.289043	neg	[M-H]-	135.044869;179.035908;59.013633;89.023932;71.014078	0	0	0	0	0	0	1.43453e+08	1.48362e+08	1.44864e+08	1.43528e+08
Viburtinal	4-甲基环戊并[c]吡喃-7-甲醛	羰基化合物	有机氧化合物		0.931716	IHEBZQKYPSMVBZ-UHFFFAOYSA-N	C10H8O2	161.059	298.094	0.909075	pos	[M+H]+	161.059359;105.069058;133.064528;79.054223;162.089793	1.089e+06	1.19553e+06	1.14671e+06	925401	812339	1.03177e+06	7.86111e+07	8.01669e+07	8.14472e+07	8.00181e+07
Methyl gallate	没食子酸甲酯	Phenols(酚类)		Euphorbia Pekinensis(京大戟);Euphorbia Pekinensis(大戟);Euphorbia Humifusa(地锦草);Cotinus Coggygria(黄栌枝叶);Cotinus Coggygria(黄栌);Lagerstroemia Indica(紫薇花);Lagerstroemia Indica(紫薇根);Lagerstroemia Indica(紫薇);Lagerstroemia Indica(紫薇叶);Paeonia Emodi(多花芍药);Rhus Chinensis Mill(五倍子);Casuarina Equisetifolia(木麻黄);Anemarrhenae Rhizoma(知母);Punica Granatum(石榴皮);Punica Granatum(石榴心材);Punica Granatum(石榴种子);Punica Gran…	0.931514	FBSFWRHWHYMIOG-UHFFFAOYSA-N	C8H8O5	183.03	171.54	0.0690017	neg	[M-H]-	183.029368;124.016694;168.007556;139.077214;137.892076	15017.2	23186.9	85219.9	29582.7	0	13472.3	3.12082e+06	2.12823e+06	3.17065e+06	3.18626e+06
2,3-dihydroxypropyl hexadecanoate	甘油单棕榈酸酯			Alisma Orientale(泽泻);Uncaria Rhynchophylla(钩藤);Phytolacca Acinosa Roxb(植物商陆);Trichosanthes Rosthornii(双边栝楼);Trichosanthes Rosthornii(中华栝楼);Fritillaria Cirrhosa(川贝母);Asparagus Officinalis(石刁柏);Asparagus Officinalis(芦笋);Quisqualis Indica(使君子叶);Fagopyrum Dibotrys(金荞麦);Lemna Minor(浮萍);Pueraria Lobata(粉葛);Pueraria Lobata(葛根);Pueraria Lobata(野葛);Pueraria Lobata(葛);Ban-Lan-Gen(板蓝根);Boswellia(乳香);Platyco…	0.931447	QHZLMUACJMDIAE-UHFFFAOYSA-N	C19H38O4	313.272	773.734	2.43097	pos	[M-H2O+H]+	313.272335;57.0697;71.08492;85.101031;95.084978	2.22502e+07	2.11259e+07	2.13633e+07	2.41565e+07	1.94217e+07	2.28057e+07	87357.2	0	0	0
(+)-Isomyristic acid				Lysimachiae Foenigraeci(零陵香);Arctium Lappa(牛蒡子);Arctium Lappa(牛蒡根);Arctium Lappa(牛蒡);Arctium Lappa(牛蒡叶);Amygdalus Communis(苦杏仁)	0.931444	YYVJAABUJYRQJO-UHFFFAOYSA-N	C14H28O2	227.202	723.796	1.39972	neg	[M-H]-	227.200863;228.040926;106.04064;137.897871;183.139362	3.63941e+06	5.31185e+06	4.12988e+06	7.37387e+06	5.43024e+06	5.78151e+06	0	0	0	0
(2R,3R,4S,5S,6R)-2-[(Z)-hex-3-enoxy]-6-(hydroxymethyl)oxane-3,4,5-triol		Miscellaneous(其他类)		Epimedium Sagittatum(淫羊藿);Epimedium Sagittatum(箭叶淫羊藿);Camellia Sinensis(茶子);Camellia Sinensis(茶花);Camellia Sinensis(茶树根);Camellia Sinensis(茶叶)	0.931352	OZIPFYKAIOOVEJ-ODWUMMNUSA-N	C12H22O6	285.13	369.754	0.79954	pos	[M+Na]+	285.132163;267.212926;161.095973;72.080335;119.084845	817789	2.73201e+06	2.27235e+06	704117	4.11461e+06	1.44577e+06	303854	305373	418385	411610
4-O-Methylphloracetophenone				Lonicera Japonica(金银花);Lonicera Japonica(忍冬藤);Lysimachiae Foenigraeci(零陵香)	0.931125	GKSGTWUNURZTKD-UHFFFAOYSA-N	C9H10O4	181.051	464.148	2.61407	neg	[M-H]-	181.051255;166.027502;59.01405;89.024716;138.031917	1.22336e+06	805532	1.00421e+06	769682	740065	1.04201e+06	3.27005e+06	2.48723e+06	4.00908e+06	4.32986e+06
Chikusetsusaponin IV		Terpenoids(萜类)	lavandulane(薰衣草烷型单萜类);artemisane(蒿烷型单萜类);mycrane_monoterpenoids(月桂烷型单萜类);menthane_monoterpenoids(薄荷烷型单萜类);secoiridoid(裂环环烯醚萜类);cyclogeraniane(环香叶烷型单萜类)	Aralia Chinensis(楤木);Panax Japonicus(竹节参);Panax Japonicus(竹节人参);Panax Ginseng(人参芦);Panax Ginseng(人参叶);Panax Ginseng(人参花蕾);Panax Ginseng(人参);Tetrapanax Papyrifer(通脱木);Codonopsis Convolvulacea(珠子参);Codonopsis Convolvulacea(鸡蛋参);Aralia Elata(辽东楤木叶);Aralia Elata(辽东楤木)	0.930707	KQSFNXMDCOFFGW-UHFFFAOYNA-N	C47H74O18	925.475	473.075	9.47276	neg	[M-H]-	925.499568;925.533367;116.927994;926.50108;102.833018	41027.3	34738.8	33815.4	56880.4	10461.5	48320.7	168766	119943	163447	168587
(R)-Campholenic aldehyde	龙脑烯醛			Bupleurum Chinense(柴胡);Bupleurum Chinense(北柴胡);Angelica Biserrata(独活);Ligusticum Chuanxiong(川芎);Ligusticum Chuanxiong(香果);Magnolia Officinalis(厚朴花);Magnolia Officinalis(厚朴);Nelumbo Nucifera(藕);Nelumbo Nucifera(莲子);Nelumbo Nucifera(荷叶);Nelumbo Nucifera(莲子心);Nelumbo Nucifera(莲);Nelumbo Nucifera(荷);Nelumbo Nucifera(荷叶蒂);Asarum Sieboldii(细辛);Boswellia(乳香);Clematis Chinensis(威灵仙);Saposhnikovia Divaric…	0.930507	OGCGGWYLHSJRFY-UHFFFAOYSA-N	C10H16O	153.127	242.268	1.23572	pos	[M+H]+	153.126835;95.048433;81.07006;135.117121;71.049033	3.71445e+06	4.30216e+06	3.92609e+06	3.4766e+06	3.99951e+06	4.48595e+06	8.31477e+06	9.7595e+06	1.16738e+07	8.40804e+06
Bufotalin	蟾毒它灵	Terpenoids(萜类)	mycrane_monoterpenoids(月桂烷型单萜类);menthane_monoterpenoids(薄荷烷型单萜类);iridoid(环戊烷环烯醚萜类);lavandulane(薰衣草烷型单萜类);artemisane(蒿烷型单萜类);secoiridoid(裂环环烯醚萜类);cyclogeraniane(环香叶烷型单萜类);Type B cardiac glycosides(乙型强心苷类)	Bufo Bufo Gargarizans(蟾酥);Bufo Bufo Gargarizans(蟾蜍胆);Bufo Bufo Gargarizans(蟾蜍);Bufo Bufo Gargarizans(蟾皮);Bufonis Venenum(蟾酥)	0.930317	VOZHMAYHYHEWBW-NVOOAVKYSA-N	C26H36O6	445.263	314.812	3.11509	pos	[M+H]+	445.257836;72.080624;70.065127;86.096005;171.149544	51484.4	193955	109975	0	13262	42640.1	3.14262e+06	3.35221e+06	3.02866e+06	3.12958e+06
Roburic acid	栎樱酸	Triterpenoids(三萜类)		;Gentiana Macrophylla Pall(秦艽)	0.930214	RPPYCVULPFKBOG-CSHKLQQTSA-N	C30H48O2	441.371	621.452	2.65307	pos	[M+H]+	441.371177;95.085094;81.069385;423.359079;442.261119	0	0	0	0	0	0	1.01495e+06	1.36769e+06	1.11799e+06	832424
Persicaxanthin		异戊烯醇脂类	脂类和类脂分子		0.929774	JQVNCYNADFKYNN-RXCALXPUSA-N	C25H36O3	385.273	745.034	1.48732	pos	[M+H]+	385.274586;67.053959;79.054075;91.053388;93.069296	1.12534e+07	9.18411e+06	7.26327e+06	1.56209e+07	1.03526e+07	1.97278e+07	32644.1	66239	32205.8	14938
Kaempferol 3-O-sophoroside		Flavonoids(黄酮类)	flavones(黄酮类);flavonols(黄酮醇类)	Panax Ginseng(人参芦);Panax Ginseng(人参叶);Panax Ginseng(人参花蕾);Panax Ginseng(人参)	0.929587	LKZDFKLGDGSGEO-UJECXLDQSA-N	C27H30O16	611.159	222.417	0.73272	pos	[M+H]+	287.055837;449.106475;70.065119;85.027903;91.039054	0	0	0	0	0	0	2.85891e+06	3.27139e+06	3.48312e+06	2.87808e+06
(2S,3R,4S,5R)-2-[(2R,3R,4S,5S,6R)-2-[[(3S,6S,8R,10R,12R,13R,14R,17S)-3,12-dihydroxy-17-[(2S)-2-hydroxy-6-methylhept-5-en-2-yl]-4,4,8,10,14-pentamethyl-2,3,5,6,7,9,11,12,13,15,16,17-dodecahydro-1H-cyclopenta[a]phenanthren-6-yl]oxy]-4,5-dihydroxy-6-(hydroxymethyl)oxan-3-yl]oxyoxane-3,4,5-triol		Terpenoids(萜类)	secoiridoid(裂环环烯醚萜类);mycrane_monoterpenoids(月桂烷型单萜类);menthane_monoterpenoids(薄荷烷型单萜类);iridoid(环戊烷环烯醚萜类);lavandulane(薰衣草烷型单萜类);artemisane(蒿烷型单萜类);cyclogeraniane(环香叶烷型单萜类)	Codonopsis Convolvulacea(珠子参);Codonopsis Convolvulacea(鸡蛋参);Panax Ginseng(人参芦);Panax Ginseng(人参叶);Panax Ginseng(人参花蕾);Panax Ginseng(人参);Panax Pseudo-Ginseng(假人参);Panax Japonicus(竹节参);Panax Japonicus(竹节人参)	0.929474	FNIRVWPHRMMRQI-JLFYWXTPSA-N	C41H70O13	809.442	800.33	0.732852	pos	[M+K]+	809.432471;809.515424;89.939446;184.072405;810.511409	0	0	0	0	0	0	362627	257181	319335	213423
Deoxyguanosine	脱氧鸟苷	嘌呤核苷酸	核苷、核苷酸和类似物		0.929318	YKBGVTZYEHREMT-KVQBGUIXSA-N	C10H13N5O4	268.103	73.6877	2.33997	pos	[M+H]+	136.061128;268.129073;250.142616;222.122484;164.067803	0	58307.3	30793.1	25016.3	0	49455.2	1.5492e+07	1.38624e+07	3.41859e+06	1.25294e+07
4-Hydroxycinnamoylagmatine		桂皮酸类及其衍生物	苯丙素类		0.929132	AKIHYQWCLCDMMI-VMPITWQZSA-N	C14H20N4O2	277.165	209.395	0.575605	pos	[M+H]+	277.164805;147.044317;114.101637;260.136291;218.1153	1.36963e+06	1.6645e+06	1.55225e+06	1.3355e+06	1.3183e+06	1.55189e+06	2.30787e+07	2.23601e+07	2.18979e+07	2.12378e+07
(3beta,5beta,8beta,22E,24xi)-Ergosta-6,22-diene-3,5,8-triol		类固醇及其衍生物	脂类和类脂分子		0.929105	UPJVQRZPXLZUET-BQYQJAHWSA-N	C28H46O3	431.35	1169.87	0.71437	pos	[M+H]+	431.354831;181.086326;69.069469;57.069729;83.085723	4.02128e+07	8.95013e+07	9.05916e+07	2.8394e+07	6.03569e+07	6.40885e+07	131730	0	0	0
p-Hydroxy-cinnamic acid	对羟基肉桂酸	phenylpropanoids(苯丙素类)	penyipropionic acid(苯丙酸类)	Polygoni Orientalis Fructus(水红花子);Notopterygium Incisum(羌活);Notopterygium Incisum(草本植物羌活);Citrus Reticulata Blanco(陈皮);Citrus Reticulata Blanco(乳橘);Citrus Reticulata Blanco(东风橘);Panax Ginseng(人参芦);Panax Ginseng(人参叶);Panax Ginseng(人参花蕾);Panax Ginseng(人参);Phragmites Communis(芦根);Phragmites Communis(芦);Setaria Italica(粟米);Setaria Italica(谷芽);Setaria Italica(小米);Taraxacum Mongolicum(蒲公英);Taraxacum Mo…	0.92894	NGSWKAQJJWESNS-ZZXKWVIFSA-N	C9H8O3	163.04	258.914	1.70434	neg	[M-H]-	119.049829;163.040833;119.907463;163.841271;135.008688	1.35253e+06	1.61603e+06	1.67723e+06	1.57472e+06	1.57558e+06	1.50325e+06	4.23355e+07	4.08908e+07	4.27451e+07	4.22416e+07
GALACTITOL	左旋咪唑			Picrorhiza Scrophulariiflora(西藏胡黄连);Typha Angustata(蒲黄);Commelina Communis(鸭跖草);Arisaema Consanguineum(天南星);Cordyceps Sinensis(冬虫夏草);Picrorhiza Kurrooa(胡黄连);Veronicastrum Sibiricum(草本威灵仙);Veronicastrum Sibiricum(斩龙剑);Ecklonia Kurome(昆布);Ecklonia Kurome(黑昆布);Clerodendron Serratum(三台红花);Phasianus Colchicus(雉);Gardenia Jasminoides Var. Grandiflora(水栀);Gardenia Jasminoides Var. Grandiflora(水栀叶);Ligus…	0.928683	FBPFZTCFMRRESA-UHFFFAOYSA-N	C6H14O6	183.091	295.597	0.405328	pos	[M+H]+	183.089751;123.042929;95.048649;137.096017;165.089515	1.28631e+06	1.78285e+06	3.80433e+06	2.2516e+06	5.07498e+06	2.10186e+06	5.32749e+06	5.85375e+06	5.44012e+06	5.97503e+06
4-[2-[(1R,4aS,5R,6R,8aS)-6-hydroxy-5-(hydroxymethyl)-5,8a-dimethyl-2-methylidene-3,4,4a,6,7,8-hexahydro-1H-naphthalen-1-yl]-1-hydroxyethyl]-2H-furan-5-one		Terpenoids(萜类)	cyclogeraniane(环香叶烷型单萜类);secoiridoid(裂环环烯醚萜类);artemisane(蒿烷型单萜类);mycrane_monoterpenoids(月桂烷型单萜类)	Andrographis Paniculata(穿心莲)	0.92859	KHQNSSJNIXVKMK-QSCDNJGLSA-N	C20H30O5	351.215	588.661	1.93662	pos	[M+H]+	351.215268;107.085212;81.069295;95.085596;93.069549	896519	1.14742e+06	965579	1.32509e+06	1.4891e+06	1.75329e+06	2.62942e+06	2.3254e+06	2.64347e+06	2.66009e+06
Squamostanal A		脂肪酰类	脂类和类脂分子		0.928252	CWCAGZXBGYHWNE-UHFFFAOYSA-N	C18H30O3	295.225	595.6	1.25238	pos	[M+H]+	295.18938;277.214544;81.06998;95.085006;265.178962	2.49908e+06	2.66861e+06	1.53887e+06	2.65614e+06	690645	2.78876e+06	1.16721e+07	2.47646e+07	1.16393e+07	2.33827e+07
Atractylenolide II	白术内酯II	Sesquiterpenoids(倍半萜类)		Atractylodes Japonica(关苍术);Atractylodes Macrocephala(白术);Atractylodes Coreana(朝鲜苍术);Atractylodes Lancea(苍术);Codonopsis Pilosula(党参);Codonopsis Pilosula(素花党参);Herba Sarcandrae(肿节风);Atractylodes Chinensis(北苍术);Poria Cocos(茯苓);Atractylodes Macrocephala Koidz.(白术)	0.928223	OQYBLUDOOFOBPO-KCQAQPDRSA-N	C15H20O2	233.152	541.646	1.93622	pos	[M+H]+	233.152541;187.147036;145.099985;159.116199;131.084514	5.68367e+06	2.4762e+06	1.92296e+06	3.15266e+06	1.60995e+06	2.0653e+06	4.04854e+06	4.99326e+06	4.41865e+06	3.96358e+06
Dihydrolycorine	二氢石蒜碱	Alkaloids(生物碱)		;Lycoris radiata (L’Her.) Herb.(石蒜)	0.92819	VJILFEGOWCJNIK-MGRBZGILSA-N	C16H19NO4	290.136	368.217	2.56667	pos	[M+H]+	290.134504;179.089985;147.044015;291.139834;72.080636	7.71022e+06	8.35535e+06	1.27481e+07	1.22482e+07	1.58938e+07	1.25878e+07	8.97913e+06	1.00418e+07	9.68654e+06	8.84425e+06
Taccagenin		类固醇及其衍生物	脂类和类脂分子		0.928181	ALWIMEGFKSOEQI-UHFFFAOYSA-N	C27H42O5	447.311	1067.61	1.71329	pos	[M+H]+	105.000314;73.027883;57.069681;71.085625;448.319991	46161.3	742145	154117	256724	232061	515186	6.90645e+06	4.24259e+06	4.90889e+06	3.31071e+06
[(2S,3R,4S,5S,6R)-3,4,5-trihydroxy-6-(hydroxymethyl)oxan-2-yl] (1S,4aR,6aS,6bR,9S,10R,11R,12aR)-1,10,11-trihydroxy-9-(hydroxymethyl)-2,2,6a,6b,9,12a-hexamethyl-1,3,4,5,6,6a,7,8,8a,10,11,12,13,14b-tetradecahydropicene-4a-carboxylate		Terpenoids(萜类)	secoiridoid(裂环环烯醚萜类);lavandulane(薰衣草烷型单萜类);artemisane(蒿烷型单萜类);mycrane_monoterpenoids(月桂烷型单萜类);menthane_monoterpenoids(薄荷烷型单萜类);cyclogeraniane(环香叶烷型单萜类)	Prunella Vulgaris(夏枯草)	0.92816	CMZFNIMQBCBHEX-TXYDQLOPSA-N	C36H58O11	667.403	852.767	0.863182	pos	[M+H]+	667.40085;402.319098;181.438478;184.276468;73.130056	43462.3	0	108685	18943.1	80979.1	19241.7	262956	292456	306098	281447
Furohyperforin	呋喃贯叶金丝桃素	terpenoids(萜类)	cyclogeraniane(环香叶烷型单萜类);secoiridoid(裂环环烯醚萜类);lavandulane(薰衣草烷型单萜类);artemisane(蒿烷型单萜类);mycrane_monoterpenoids(月桂烷型单萜类)	Hypericum Perforatum(贯叶连翘);Hypericum Perforatum(贯叶金丝桃);Hypericum Perforatum(贯​​叶连翘)	0.928098	SUOQGZCCNGMYHT-UHFFFAOYSA-N	C35H52O5	553.387	1193.94	0.526171	pos	[M+H]+	553.394486;313.179614;554.395805;61.488595;314.181045	1.11158e+07	1.05043e+07	1.61959e+07	3.48555e+07	3.2748e+06	9.31702e+06	130688	406316	416426	274080
p-methoxycinnamic acid ethyl ester		phenylpropanoids(苯丙素类)	penyipropionic acid(苯丙酸类)	Kaempferia Galanga(山奈)	0.927848	DHNGCHLFKUPGPX-RMKNXTFCSA-N	C12H14O3	207.101	484.019	1.76966	pos	[M+H]+	207.099378;189.090127;119.085365;161.096042;71.04917	1.14776e+06	1.07589e+06	1.08532e+06	1.11023e+06	1.26885e+06	1.17366e+06	2.45642e+07	2.40846e+07	2.33858e+07	2.37235e+07
dehydrocostus lactone		Terpenoids(萜类)	mycrane_monoterpenoids(月桂烷型单萜类)	Arctium Lappa(牛蒡子);Arctium Lappa(牛蒡根);Arctium Lappa(牛蒡);Arctium Lappa(牛蒡叶);Dolomiaea Souliei(川木香);Corydalis Yanhusuo(延胡索);Saussurea Lappa(木香);Nardostachys Chinensis(植物甘松);Vladimiria Denticulata Ling(越西木香);Scirpus Fluviatilis(三棱);Saussurea Involucrata(雪莲);Saussurea Involucrata(天山雪莲);Laurus Nobilis(月桂叶)	0.927518	NETSQGRTUNRXEO-XUXIUFHCSA-N	C15H18O2	231.137	814.095	3.95704	pos	[M+H]+	231.135911;185.132391;163.075864;232.07962;175.073463	231590	434184	985849	361967	358321	377751	668893	675510	687609	594219
L-2,3-DIAMINOPROPIONIC ACID				Polygonatum Cyrtonema(多花黄精);Agaricus Campestris(蘑菇)	0.927261	PECYZEOJVXMISF-UHFFFAOYSA-N	C3H8N2O2	105.069	545.347	5.91767	pos	[M+H]+	105.069159;79.054241;87.007445;103.053914;106.072959	331403	443077	165299	76497.8	323000	127952	2.04022e+06	2.23479e+06	2.44624e+06	2.16622e+06
methyl (1S,4aS,6R,7S,7aS)-5,6-dihydroxy-7-(hydroxymethyl)-1-[(2S,3R,4S,5S,6R)-3,4,5-trihydroxy-6-(hydroxymethyl)oxan-2-yl]oxy-1,4a,5,6,7,7a-hexahydrocyclopenta[c]pyran-4-carboxylate		Miscellaneous(其他类)			0.92725	JDBBFQGXBSMMHP-PHINXLAUSA-N	C17H26O12	421.135	81.5641	0.324703	neg	[M-H]-	165.055685;177.055998;195.065322;327.10682;421.072816	0	0	148832	0	0	0	200978	133130	294476	257669
Ligustilide	藁本内酯	Dihydrofurans		Angelica Sinensis(当归);Levisticum Officinale(欧当归);Poria Cocos(茯苓);Cnidium Officinale(药用蛇床);Ligusticum Sinense(藁本);Ligusticum Sinense(蒿本);Ligusticum Sinense(茶芎);Angelica Acutiloba(东当归);Foeniculum Vulgare(茴香茎叶);Foeniculum Vulgare(小茴香);Foeniculum Vulgare(茴香根);Ligusticum Chuanxiong(川芎);Ligusticum Chuanxiong(香果);Ligusticum Jeholense(辽藁本);Cimicifuga Foetida(升麻);Ligusticum Brachylobum(短片藁本);Bupleurum Chi…	0.927244	IQVQXVFMNOFTMU-FLIBITNWSA-N	C12H14O2	191.106	671.095	1.04174	pos	[M+H]+	191.106729;162.067568;163.110591;107.084955;134.072559	3.13883e+06	2.45552e+06	7.1777e+06	1.64718e+07	2.21184e+06	5.29715e+06	5.25233e+07	5.08146e+07	5.16214e+07	4.91591e+07
Norcapsaicin	去辣椒素	酚类	苯环型化合物		0.926872	UTNZMGHHFHHIAY-FNORWQNLSA-N	C17H25NO3	292.189	547.533	1.19566	pos	[M+H]+	292.1931;121.064203;93.069425;79.054204;260.161344	1.87973e+06	1.06929e+06	775701	239878	437762	220244	1.43369e+06	1.89741e+06	2.27366e+06	1.61822e+06
(4,7,7-trimethyl-3-bicyclo[2.2.1]heptanyl) (E)-3-(4-hydroxy-3-methoxyphenyl)prop-2-enoate		phenylpropanoids(苯丙素类);terpenoids(萜类)	camphane(崁烷型单萜类);penyipropionic acid(苯丙酸类);mycrane_monoterpenoids(月桂烷型单萜类);menthane_monoterpenoids(薄荷烷型单萜类);lavandulane(薰衣草烷型单萜类)	Notopterygium Incisum(羌活);Notopterygium Incisum(草本植物羌活)	0.926797	PKAIECBWQZFYRP-SOFGYWHQSA-N	C20H26O4	329.176	930.534	0.449068	neg	[M-H]-	329.17676;314.154481;301.182542;330.181711;315.152699	7.3845e+06	1.10465e+07	6.93614e+06	6.82816e+06	6.13398e+06	1.63834e+07	5.31401e+06	6.05878e+06	5.9266e+06	5.34773e+06
Indoleacetaldehyde	吲哚乙醛	alkaloid(生物碱)	pyrrolidines(吡咯类生物碱);simple indoles(简单吲哚类生物碱)	Camellia Sinensis(茶子);Camellia Sinensis(茶花);Camellia Sinensis(茶树根);Camellia Sinensis(茶叶);Narcissus Tazetta Var. Chinensis(水仙花);Narcissus Tazetta Var. Chinensis(水仙根);Sauromatum Guttatum(枯苞);Viverra Zibetha(灵猫香);Chimonanthus Fragrans(腊梅花);Chimonanthus Fragrans(蜡梅)	0.926348	WHOOUMGHGSPMGR-UHFFFAOYSA-N	C10H9NO	160.075	279.764	0.134498	pos	[M+H]+	160.074858;145.052243;118.06499;132.080238;144.04406	2.00491e+07	2.31056e+07	3.33e+07	2.26099e+07	2.95158e+07	2.52337e+07	1.05182e+06	991776	953974	1.16679e+06
coniferin	松柏苷	Phenylpropanoids(苯丙素类)		Abies Sp.(冷杉属);Larix(落叶松属);Citrus Aurantium(酸橙);Citrus Aurantium(枳壳);Citrus Aurantium(苦橙);Citrus Aurantium(玳玳花);Citrus Aurantium(枳实);Citrus Aurantium(仙客来);Lonicera(忍冬属);Phellodendron Amurense(关黄柏);Phellodendron Amurense(黄柏(黄檗));Ligustrum Lucidum(女贞子);Asparagus Sp.(天门冬属);Scorzonera Hispanica(细卷鸦葱);Scorzonera Hispanica(黑婆罗门参);Asparagus Cochinchinensis(天门冬);Paulownia Tomentosa(毛泡桐);Toona Sinensis(椿白…	0.925741	SFLMUHDGSQZDOW-FAOXUISGSA-N	C16H22O8	365.119	315.005	0.738778	pos	[M+Na]+	365.120169;95.015021;145.067074;366.11897;380.963375	1.51791e+06	1.52743e+06	807380	180010	1.56045e+06	124676	438841	491249	347445	469545
L-Arginine monohydrochloride	精氨酸	Amino acid derivatives(氨基酸衍生物)		Medicago Sativa(苜蓿根);Medicago Sativa(苜蓿);Medicago Sativa(紫花苜蓿);Asparagus Officinalis(石刁柏);Asparagus Officinalis(芦笋);Pinellia Ternata(半夏);Pseudostellaria Heterophylla(太子参);Pseudostellaria Heterophylla(异叶假繁缕(太子参));Pseudostellaria Heterophylla(孩儿参);Trigonella Foenum-Graecum(葫芦巴);Trigonella Foenum-Graecum(胡芦巴);Trigonella Foenum-Graecum(胡卢巴)	0.92549	ODKSFYDXXFIFQN-BYPYZUCNSA-N	C6H14N4O2	173.104	33.3219	2.82258	neg	[M-H]-	131.082246;173.105585;156.077686;41.014633;114.056665	1.11963e+06	1.67443e+06	0	2.16601e+06	1.01557e+06	1.94581e+06	5.63211e+07	5.98087e+07	6.21881e+07	6.32052e+07
2',6'-dihydroxy-4'-methoxydihydrochalcone		flavonoids(黄酮类)	dihydrochalcones(二氢查尔酮类)	Lindera Umbellata(钓樟根皮);Notholaena(雪白隐囊蕨);Cudrania Fruticosa(柘藤);Cudrania Fruticosa(拓藤);Adiantum Sulphureum(硫磺铁线蕨)	0.925301	MDMCODCJMHTFIZ-UHFFFAOYSA-N	C16H16O4	271.095	1178.27	0.175389	neg	[M-H]-	271.059492;106.040627;100.933377;151.003984;83.025193	583776	902863	1.73661e+06	671820	634272	465482	384242	603049	367013	415276
Persin+A643A601:A659				Persea Americana(鳄梨)	0.924685	IBDVBNUJEGRVQN-NQLNTKRDSA-N	C23H40O4	381.296	1051.57	2.73788	pos	[M+H]+	381.303267;405.163156;85.075865;151.665518;116.36636	1.71603e+06	1.95774e+06	540544	2.24128e+06	1.01623e+06	2.01321e+06	243814	37354.4	117243	84054.2
Abietic acid	松香酸	Terpenoids(萜类)	cyclogeraniane(环香叶烷型单萜类);artemisane(蒿烷型单萜类);mycrane_monoterpenoids(月桂烷型单萜类);secoiridoid(裂环环烯醚萜类)	Commiphora Myrrha(没药树);Pine Pollen(松花粉);Rubus Idaeus(覆盆子);Rubus Idaeus(丹参);Pinus Massoniana(马尾松叶);Pinus Massoniana(松香);Cistanche Deserticola(肉苁蓉)	0.923964	RSWGJHLUYNHPMX-ONCXSQPRSA-N	C20H30O2	303.231	785.84	1.1358	pos	[M+H]+	303.228936;105.068963;91.053468;119.084958;131.08531	2.82069e+07	6.64476e+06	3.20951e+06	2.77216e+08	2.83779e+07	1.14554e+08	3.0984e+06	3.35555e+06	3.13384e+06	2.94681e+06
Ganoderol A	灵芝醇A	terpenoids(萜类)	secoiridoid(裂环环烯醚萜类);mycrane_monoterpenoids(月桂烷型单萜类);iridoid(环戊烷环烯醚萜类);lavandulane(薰衣草烷型单萜类);artemisane(蒿烷型单萜类);cyclogeraniane(环香叶烷型单萜类)	Cassia Obtusifolia(决明);Cassia Obtusifolia(决明,钝叶决明);Ganoderma Lucidum(灵芝(赤芝))	0.923834	QWFPQDGDUOGOJF-AWQFTUOYSA-N	C30H46O2	439.356	446.59	0.91658	pos	[M+H]+	439.360732;198.147031;440.34499;72.080604;421.347768	0	0	0	0	0	0	394761	585533	1.27346e+06	581676
Furfuryl acetate	乙酸糠酯			Houttuynia Cordata(鱼腥草);Arisaema Consanguineum(天南星)	0.923108	CKOYRRWBOKMNRG-UHFFFAOYSA-N	C7H8O3	141.054	115.278	0.456706	pos	[M+H]+	141.053347;113.962679;109.028237;126.030975;81.0333	921790	1.16569e+06	2.40843e+06	3.97939e+06	2.38947e+06	730821	4.76774e+07	4.75983e+07	5.06842e+07	4.78368e+07
(3S,5S,8R,10R,13R,14S,17R)-14-hydroxy-3-[(2S,3R,4R,5R,6S)-3-hydroxy-4-methoxy-6-methyl-5-[(2S,3R,4S,5S,6R)-3,4,5-trihydroxy-6-[[(2R,3R,4S,5S,6R)-3,4,5-trihydroxy-6-(hydroxymethyl)oxan-2-yl]oxymethyl]oxan-2-yl]oxyoxan-2-yl]oxy-13-methyl-17-(5-oxo-2H-furan-3-yl)-1,2,3,4,5,6,7,8,9,11,12,15,16,17-tetradecahydrocyclopenta[a]phenanthrene-10-carbaldehyde	黄夹苷A	Terpenoids(萜类)	mycrane_monoterpenoids(月桂烷型单萜类);menthane_monoterpenoids(薄荷烷型单萜类);iridoid(环戊烷环烯醚萜类);lavandulane(薰衣草烷型单萜类);artemisane(蒿烷型单萜类);Type A cardiac glycosides(甲型强心苷类);secoiridoid(裂环环烯醚萜类);cyclogeraniane(环香叶烷型单萜类)	Thevetia Neriifolia(黄花夹竹桃)	0.923043	WPNLWBRKPZXVGD-ZZOAZOMRSA-N	C42H64O19	890.426	328.49	7.7578	pos	[M+NH4]+	890.439659;890.503463;171.077002;177.053634;127.085633	0	0	0	0	0	0	208276	108282	201643	273549
Yuccaol C	尤卡奥尔C	2-芳基苯并呋喃黄酮类	苯丙素类		0.922748	UMQRRGZFEXVPFD-NSCUHMNNSA-N	C30H22O10	543.13	33.7371	0.458945	pos	[M+H]+	543.1312;60.348736;544.136225;381.079839;363.068673	33227.9	40592.6	0	0	38498.6	0	4.30177e+08	4.53618e+08	4.66993e+08	3.81176e+08	Yuccaol C
cis-Cinnamic acid		phenylpropanoids(苯丙素类)	penyipropionic acid(苯丙酸类)	Picrorhiza Kurrooa(胡黄连);Scirpus Fluviatilis(三棱);Ephedra Equisetina(木贼麻黄);Fritillaria Cirrhosa(川贝母);Foeniculum Vulgare(茴香茎叶);Foeniculum Vulgare(小茴香);Foeniculum Vulgare(茴香根);Plantago Major(大车前);Lycii Cortex(地骨皮);Goniothalamus Amuyon(台湾哥纳香);Harpagophytum Procumbens(南非钩麻);Portulaca Grandiflora(半枝莲);Portulaca Grandiflora(大花马齿苋);Solidago Decurrens(一枝黄花);Campsis Grandiflora(紫葳科植物凌霄);Campsis Grandiflora(…	0.92225	WBYWAXJHAXSJNI-UHFFFAOYSA-N	C9H8O2	149.059	471.706	0.508573	pos	[M+H]+	131.049215;103.053946;149.059311;93.069367;132.053027	1.03129e+06	371877	0	0	1.86507e+06	0	1.38353e+06	993306	1.37294e+06	824190	cis-Cinnamic acid
Vasicinone	鸭嘴花碱酮	Alkaloids(生物碱)	quinazolidone alkaloids(喹诺酮类生物碱)	Peganum Nigellastrum(驼驼蒿);Sida Cordifolia(黄花仔);Sida Cordifolia(心叶黄花稔);Adhatoda Vasica(大驳骨);Peganum Harmala(骆驼蓬)	0.922085	SDIVYZXRQHWCKF-UHFFFAOYNA-N	C11H10N2O2	203.07	449.858	55.8406	pos	[M+H]+	203.082801;147.091044;110.104534;57.069759;76.039223	614865	448384	1.24647e+06	1.09827e+06	812941	926176	3.22828e+06	3.02692e+06	2.29117e+06	3.38065e+06
3-Thujanone		terpenoids(萜类)	secoiridoid(裂环环烯醚萜类);iridoid(环戊烷环烯醚萜类);lavandulane(薰衣草烷型单萜类);mycrane_monoterpenoids(月桂烷型单萜类);menthane_monoterpenoids(薄荷烷型单萜类)	Asarum Sieboldii(细辛);Amomum Villosum(砂仁);Amomum Villosum(绿壳砂仁);Amomum Villosum(缩砂密);Thlaspi Arvense(菥冥子);Thlaspi Arvense(败酱草);Thlaspi Arvense(菥蓂);Mentha Haplocalyx(薄荷);Zanthoxylum Schinifolium(青椒);Zanthoxylum Schinifolium(翼柄花椒);Chrysanthemum Morifolium(菊花);Sinapis Semen(芥子);Boswellia(乳香);Artemisia Argyi(艾叶);Cassia Obtusifolia(决明);Cassia Obtusifolia(决明,钝叶决明)	0.921401	USMNOWBWPHYOEA-UHFFFAOYSA-N	C10H16O	153.127	338.087	2.31923	pos	[M+H]+	153.12687;125.060024;111.043424;135.117278;107.085291	2.87642e+06	3.89403e+06	3.61599e+06	2.92109e+06	2.54889e+06	3.82002e+06	6.62209e+06	5.84566e+06	7.37312e+06	6.50711e+06
Benzoic acid + 2O, O-Hex	苯甲酸+2O，O-六角			Rheum Officinale(大黄)	0.921385	CBTFERBMQQAROP-UHFFFAOYSA-N	C13H16O9	315.072	38.4586	0.770367	neg	[M-H]-	315.072085;152.011509;108.021117;153.019854;109.029461	0	0	44729.3	0	0	0	1.67865e+07	1.74303e+07	1.58345e+07	1.68367e+07
[6]-Dehydroshogaol		桂皮酸类及其衍生物	苯丙素类		0.921292	JLXKTAQNHHXFHL-OHFYBLQUSA-N	C17H22O3	275.163	692.389	0.0794287	pos	[M+H]+	275.185913;243.137412;115.075853;215.142794;219.118446	2.27293e+06	2.96537e+06	2.51445e+06	1.40897e+06	2.00853e+06	1.60655e+06	1.01384e+06	1.01833e+06	1.08664e+06	981132
Itaconic acid	衣康酸	脂肪酰类	脂类和类脂分子		0.921282	LVHBHZANLOWSRM-UHFFFAOYSA-N	C5H6O4	129.019	252.888	1.69852	neg	[M-H]-	129.055719;85.029545;85.946046;101.024823;129.880129	5.55902e+06	3.62877e+06	5.29611e+06	2.97696e+06	4.93301e+06	3.70037e+06	2.80331e+06	2.52061e+06	3.28844e+06	2.97913e+06
Citraconic acid	新诺酸	Fatty Acyls(脂肪酰类)		Cotyledon Tomentosa(莲座革菌);Saxifraga Stolonifera(虎耳草);Saccharum(甘蔗)	0.921166	HNEGQIOMVPPMNR-IHWYPQMZSA-N	C5H6O4	129.019	48.3008	1.72444	neg	[M-H]-	85.029607;129.018912;88.040039;101.024665;57.034473	4.72247e+07	3.59093e+07	4.74648e+07	3.55258e+07	3.72659e+07	4.35476e+07	7.54468e+07	7.86732e+07	7.7676e+07	7.68322e+07
4-Trimethylammoniobutanoic acid				Cassia Obtusifolia(决明);Cassia Obtusifolia(决明,钝叶决明)	0.920839	JHPNVNIEXXLNTR-UHFFFAOYSA-O	C7H16NO2+	146.117	382.67	0.0976838	pos	[M+H]+	86.095765;146.060174;118.065067;147.044113;123.963721	694117	1.01e+06	833143	446003	1.96446e+06	855014	507886	833992	617470	465532
Camelledionol		terpenoids(萜类)	secoiridoid(裂环环烯醚萜类);lavandulane(薰衣草烷型单萜类);artemisane(蒿烷型单萜类);mycrane_monoterpenoids(月桂烷型单萜类);menthane_monoterpenoids(薄荷烷型单萜类);cyclogeraniane(环香叶烷型单萜类)	Microglossa Pyrifolia(小舌菊根)	0.920838	MIXYQNXUKFPGRJ-UHFFFAOYSA-N	C29H44O3	441.339	707.836	9.97062	pos	[M+H]+	441.33488;85.02769;86.031444;423.326564;60.080483	2.42495e+07	9.56352e+07	5.42503e+07	2.32053e+07	1.21863e+07	4.26317e+07	60280.8	50002.6	67881.5	10395.9
isoferulic acid		phenylpropanoids(苯丙素类)	penyipropionic acid(苯丙酸类)	Cimicifuga Nanchuenensis(南川升麻);Rhizoma Cimicifugae(生麻);Valeriana Officinalis(缬草);Citrus Limonia(黎檬叶);Citrus Limonia(黎檬根);Citrus Limonia(黎檬);Citrus Limonia(黎檬皮);Galium Sp.(八仙草);Catalpa Ovata(梓树);Catalpa Ovata(梓白皮);Catalpa Ovata(梓木);Catalpa Ovata(梓实);Catalpa Ovata(梓叶);Cimicifuga Dahurica(兴安升麻);Capsella Bursa-Pastoris(荠菜子);Galium Mollugo(粟猪殃殃);Citrus Medica Var. Sarcodactylis(佛手);Citrus Limon(柠檬叶);C…	0.920202	QURCVMIEKCOAJU-HWKANZROSA-N	C10H10O4	193.051	203.857	1.80695	neg	[M-H]-	130.939601;103.931923;102.933125;147.92222;134.036732	3.73145e+06	2.51869e+06	1.96297e+06	852343	1.30474e+06	2.64119e+06	1.29599e+06	1.12703e+06	1.52109e+06	1.53977e+06
Furanofukinin	呋喃诺福金	terpenoids(萜类)	secoiridoid(裂环环烯醚萜类)	Petasites Japonicus(紫蜂斗菜);Petasites Japonicus(蜂斗菜)	0.919902	JRLLKNNCOWNIBL-UHFFFAOYSA-N	C16H24O2	249.184	758.758	0.126451	pos	[M+H]+	249.185588;193.12108;57.069631;137.059016;250.190428	938815	735585	587796	1.4702e+06	1.0179e+06	1.12369e+06	5.13783e+06	4.79442e+06	4.68233e+06	3.83219e+06
Zeatin		alkaloid(生物碱)	imidazole alkaloi(咪唑类生物碱);purine alkaloids(嘌呤类生物碱)	Cannabis Sativa(大麻);Cannabis Sativa(麻根);Cannabis Sativa(火麻仁);Cannabis Sativa(麻花);Cannabis Sativa(麻叶);Mercurialis Annua(一年生山靛);Cucurbita Pepo(西葫芦);Cucurbita Pepo Var. Akoda(桃南瓜);Zea Mays(玉蜀黍);Zea Mays(玉米);Zea Mays(玉米麸);Actinidia Chinensis(猕猴桃);Dolichos Lablab(扁豆);Dolichos Lablab(扁豆花)	0.919384	UZKQTCBAMSWPJD-FARCUNLSSA-N	C10H13N5O	242.099	93.0334	0.710998	pos	[M+Na]+	242.100292;224.090376;153.051518;112.035832;243.103713	3.60841e+07	4.03032e+07	4.34796e+07	3.33617e+07	2.27715e+07	3.77119e+07	1.07049e+06	1.0981e+06	1.30228e+06	1.43509e+06
Neoherculin	花椒麻素	甲亚胺酸及其衍生物	有机酸及其衍生物		0.919376	SBXYHCVXUCYYJT-JRNWQWJGSA-N	C16H25NO	248.2	656.18	0.576622	pos	[M+H]+	248.201037;81.06916;107.084887;93.069383;67.054044	529915	335090	1.5187e+06	71964.4	398757	149153	2.74832e+07	2.65698e+07	2.74791e+07	2.43332e+07
2,4-Dimethylbenzaldehyde	2,4-二甲基苯甲醛			Angelica Sinensis(当归)	0.919353	GISVICWQYMUPJF-UHFFFAOYSA-N	C9H10O	135.08	50.5031	0.0592532	pos	[M+H]+	135.079332;79.054242;107.085057;91.053589;105.069097	191895	68436.3	66087.6	159890	144695	329925	6.70574e+07	6.31388e+07	6.37955e+07	6.67778e+07
Coniferyl aldehyde	松柏醛	phenylpropanoids(苯丙素类)		Styrax Benzoin(安息香);Quercus Aliena(槲栎);Eucommia Ulmoides(杜仲叶);Salvia Chinensis(华鼠尾草);Toosendan Fructus(川楝子);Xanthium Sibiricum(苍耳子);Xanthium Sibiricum(苍耳);Hydnocarpus_Anthelminticus(大风子);Taraxacum Formosanum(台湾蒲公英);Magnolia Officinalis(厚朴花);Magnolia Officinalis(厚朴);Taxus Yunnanensis(云南红豆杉);Sequoia Sp.(北美红杉属);Santalum Album(檀香);Ligusticum Sinense(藁本);Ligusticum Sinense(蒿本);Ligusticum Sinense(茶芎);A…	0.918968	DKZBBWMURDFHNE-UHFFFAOYSA-N	C10H10O3	179.07	374.139	1.92124	pos	[M+H]+	179.070253;123.044227;161.05931;155.973262;151.074889	1.53253e+06	3.27863e+06	5.03521e+06	3.15502e+06	3.20291e+06	6.79542e+06	4.49787e+07	6.55591e+07	5.9249e+07	4.32883e+07
12-Oxo-2,3-dinor-10,15-phytodienoic acid	12-氧-2,3-二诺-10,15-植物二烯酸	脂肪酰类	脂类和类脂分子		0.918565	SZVNKXCDJUBPQO-HWKANZROSA-N	C16H24O3	263.165	762.48	0.868984	neg	[M-H]-	219.173878;263.163749;220.178252;162.893846;264.170991	1.07271e+06	1.2904e+06	918841	1.19377e+06	518213	1.4108e+06	0	22090.3	0	0
L-Nicotine	烟碱	Alkaloids(生物碱)		;Sesami Nigrum Semen(黑芝麻); Vigna Radiata(绿豆)	0.9185	SNICXCGAKADSCV-JTQLQIEISA-N	C10H14N2	163.122	67.3387	1.80575	pos	[M+H]+	163.123275;135.043626;145.027356;164.125939;117.032203	1.62943e+06	1.47546e+06	1.76255e+06	1.90507e+06	2.49426e+06	1.81901e+06	3.93502e+07	4.09282e+07	4.11745e+07	4.15431e+07
Quercetin-3-D-xyloside	槲皮素-3-阿拉伯糖苷	Flavonoids(黄酮类)	flavonols(黄酮醇类);flavones(黄酮类)	Astragalus Chinensis(华黄耆);Phytolacca Americana(美商陆);Phytolacca Americana(垂序商陆);Houttuynia Cordata(鱼腥草);Psidium Guajava(芭乐籽);Psidium Guajava(番石榴);Psidium Guajava(芭乐皮);Psidium Guajava(番石榴叶);Psidium Guajava(番石榴干);Psidium Guajava(芭乐叶);Psidium Guajava(番石榴皮);Psidium Guajava(芭乐);Picrasma Quassioides(苦木);Picrasma Quassioides(苦树皮);Rosa Chinensis(月季花);Agrimonia Pilosa(仙鹤草根);Agrimonia Pilosa(龙芽草);Agrimonia …	0.918314	PZZRDJXEMZMZFD-BWYUNELBSA-N	C20H18O11	435.09	360.327	2.10607	pos	[M+H]+	303.051872;304.055317;57.033066;85.027863;185.096313	42853.4	41197.8	31694.3	0	0	0	4.05348e+07	4.2238e+07	3.85941e+07	4.12347e+07	Quercetin-3-D-xyloside
p-Mentha-1,3,5,8-tetraene	对-薄荷-1,3,5,8-四烯			Pericarpium Citri Reticulatae(橘皮);Bupleurum Chinense(柴胡);Bupleurum Chinense(北柴胡);Zingiber Officinale(姜);Zingiber Officinale(干姜);Zingiber Officinale(生姜);Zingiber Officinale(灵芝草);Magnolia Officinalis(厚朴花);Magnolia Officinalis(厚朴);Magnolia Liliflora(紫玉兰皮);Magnolia Liliflora(辛夷);Canarii Fructus(青果);Piper Nigrum(胡椒);Paeonia Lactiflora Wild(赤芍);Eupatorium Fortunei(佩兰);Eupatorium Fortunei(兰草);Cnidium Mo…	0.918296	MMSLOZQEMPDGPI-UHFFFAOYSA-N	C10H12	133.101	348.161	3.00874	pos	[M+H]+	133.101181;105.068893;93.069343;100.509763;87.099844	3.14282e+06	2.98144e+06	1.69559e+06	441595	1.04059e+06	503178	6.7475e+06	6.80545e+06	2.61047e+06	6.36667e+06
Honokiol	和厚朴酚	Lignans(木脂素类)		;Magnolia Officinalis Rehd et Wils.(厚朴)	0.918248	FVYXIJYOAGAUQK-UHFFFAOYSA-N	C18H18O2	266.127	234.839	1.90511	pos	[M]+	266.126813;109.028484;72.080613;70.065058;193.050645	863705	944934	733306	758061	1.13844e+06	1.25336e+06	1.87547e+06	2.04156e+06	1.9542e+06	1.92325e+06
Glutamylphenylalanine		Carboxylic acids and derivatives(羧酸及其衍生物)		Blighia Sapida(西非荔枝果);Lotus Corniculatus(地羊鹊);Lotus Corniculatus(百脉根)	0.918219	XHHOHZPNYFQJKL-UHFFFAOYSA-N	C14H18N2O5	295.128	83.3641	0.589514	pos	[M+H]+	120.08017;295.128474;164.107671;148.060052;84.080185	0	0	0	0	32235.9	0	2.93414e+06	3.2219e+06	3.32599e+06	3.5059e+06
xanthohumol	黄腐酚	flavonoids(黄酮类)	chalcones(查尔酮类)	Libanotis Buchtormensis(岩风)	0.917814	ORXQGKIUCDPEAJ-YRNVUSSQSA-N	C21H22O5	355.153	663.469	0.401049	pos	[M+H]+	123.044105;124.046582;356.158739;300.096672;222.122509	268046	327676	399327	110814	98150.2	136580	1.16073e+06	687593	716287	1.22546e+06
4'-Methoxymucidin	4’-甲氧基粘蛋白	酚醚	苯环型化合物		0.91716	VHMKGBYCXDBNFU-CVWCHQOZSA-N	C17H20O4	289.142	641.577	0.439807	pos	[M+H]+	289.139845;193.085329;133.064454;162.067604;290.145997	6.86748e+06	6.51006e+06	8.15753e+06	9.36548e+06	1.92185e+07	9.68485e+06	0	0	0	0
6,18,30-trimethyl-3,9,12,15,21,24,27,33,36-nona(propan-2-yl)-1,7,13,19,25,31-hexaoxa-4,10,16,22,28,34-hexazacyclohexatriacontane-2,5,8,11,14,17,20,23,26,29,32,35-dodecone [IIN-based: Match]				Streptomyces Griseus(灰色链霉菌);Streptomyces Griseus(链霉菌属)	0.916316	FCFNRCROJUBPLU-UHFFFAOYSA-N	C54H90N6O18	1128.68	874.397	3.91619	pos	[M+NH4]+	1128.663331;251.143086;1111.653122;133.086804;329.18641	0	0	0	0	0	72074.6	682727	311777	539107	276302
4-(Ethoxymethyl)phenol	4-(乙氧基甲基)苯酚			Fagopyrum Esculentum(荞麦);Fagopyrum Esculentum(荞麦秸);Gastrodia Elata(天麻)	0.916183	UWQZVUQKBWZNLN-UHFFFAOYSA-N	C9H12O2	153.091	160.601	3.94524	pos	[M+H]+	107.085127;135.079488;153.054103;125.059838;79.054211	5.05697e+06	5.88186e+06	5.20726e+06	5.59579e+06	6.51782e+06	5.72089e+06	1.10585e+07	1.20514e+07	9.89478e+06	1.12971e+07
Dehydrophytosphingosine		有机氮化合物	有机氮化合物		0.916034	CQKNELOTFUSOTP-ZHACJKMWSA-N	C18H37NO3	316.283	692.252	3.17867	pos	[M+H]+	316.283168;116.069887;102.054173;269.572256;317.213074	2.98437e+06	1.28402e+06	3.57509e+06	2.06245e+06	1.51609e+06	904605	966085	1.00752e+06	819186	649110
Azuleno[5,6-c]furan-1(3H)-one, 4,4a,5,6,7,7a,8,9-octahydro-4,8-dihydroxy-6,6,8-trimethyl-		terpenoids(萜类)	secoiridoid(裂环环烯醚萜类);mycrane_monoterpenoids(月桂烷型单萜类);lavandulane(薰衣草烷型单萜类);artemisane(蒿烷型单萜类)		0.915263	UUZWMJQAEYBHAO-UHFFFAOYSA-N	C15H22O4	249.148	837.117	1.14094	pos	[M-H2O+H]+	189.126762;249.147367;109.100355;95.084839;81.069796	1.65193e+06	2.03826e+06	636285	3.27044e+06	2.42161e+06	2.12337e+06	360421	413338	503641	317250
5?-Cholanic Acid-3?-ol-6-one		terpenoids(萜类)	iridoid(环戊烷环烯醚萜类);lavandulane(薰衣草烷型单萜类);artemisane(蒿烷型单萜类);mycrane_monoterpenoids(月桂烷型单萜类);menthane_monoterpenoids(薄荷烷型单萜类);secoiridoid(裂环环烯醚萜类);cyclogeraniane(环香叶烷型单萜类)	Taxus Sumatrana(苏门答腊红豆杉)	0.915051	JWZBXKZZDYMDCJ-UHFFFAOYSA-N	C24H38O4	391.283	583.664	0.848639	pos	[M+H]+	356.262183;374.275499;392.287972;338.252826;159.11569	1.21033e+07	1.40261e+07	1.0119e+07	1.47154e+07	7.69895e+06	1.73515e+07	50370.3	37846.3	0	0
(R)-Menthofuran	(R)-薄荷呋喃	异戊烯醇脂类	脂类和类脂分子		0.914969	YGWKXXYGDYYFJU-UHFFFAOYSA-N	C10H14O	151.111	556.981	0.473772	pos	[M+H]+	151.110886;109.064151;81.069377;105.069352;95.085308	1.59298e+06	1.65944e+06	1.51167e+06	1.63554e+06	2.36002e+06	322350	4.46361e+06	4.83451e+06	3.4025e+06	4.10557e+06
Naringenin-7-O-glucoside	樱桃苷	Flavonoids(黄酮类)	flavanones(二氢黄酮类);dihydrochalcones(二氢查尔酮类)	Prunus Verecunda(味瑞李);Glycyrrhiza Glabra(光果甘草);Glycyrrhiza Glabra(欧亚甘草);Prunus Persica(桃);Prunus Persica(桃茎白皮);Prunus Persica(桃叶);Prunus Persica(桃根);Prunus Persica(桃枝);Prunus Persica(桃花);Podocarpus(罗汉松属);Miscanthus Sinensis(芒根);Miscanthus Sinensis(中国芒);Prunus Pudding(普敦李);Lycopersicon Esculentum(番茄);Dalbergia Miscolobium(米斯科黄檀);Abies(冷杉属);Pterocarpus Angolensis(安哥拉紫檀);Phyllanthus Emblica(油柑叶);Phy…	0.914856	DLIKSSGEMUFQOK-SFTVRKLSSA-N	C21H22O10	435.127	289.018	2.07749	pos	[M+H]+	273.07753;153.017239;147.044117;132.065783;70.064948	0	0	0	0	0	0	1.13728e+06	1.2508e+06	1.20576e+06	1.17132e+06
rutamarin		phenylpropanoids(苯丙素类)	coumarins(香豆素类)	Boenninghausenia Albiflora(臭节草);Boenninghausenia Albiflora(岩椒草);Boenninghausenia Albiflora(日本白松风草);Boenninghausenia Japonica(日本臭节草);Ruta Graveolens(臭草);Ruta Graveolens(芸香)	0.91468	AWMHMGFGCLBSAY-UHFFFAOYSA-N	C21H24O5	355.155	809.341	0.0745423	neg	[M-H]-	355.151706;284.067743;340.131831;356.157984;174.86575	2.09486e+06	2.40809e+06	2.10999e+06	2.11069e+06	2.1633e+06	2.28837e+06	919033	971988	904789	892336
picein	云杉素	Phenols(酚类)		Picrorhiza Kurrooa(胡黄连);Panax Pseudo-Ginseng(假人参);Salix Babylonica(垂柳);Salix Babylonica(柳枝);Ephedra Sinica(麻黄根);Ephedra Sinica(麻黄);Picea Sp.(云杉属);Amelanchier Spp.(唐棣属);Rhodiola Rosea L.(红景天)	0.914568	GOZCEKPKECLKNO-RKQHYHRCSA-N	C14H18O7	299.11	122.787	0.365965	pos	[M+H]+	299.162396;136.060699;256.107206;96.005551;137.066056	1.26385e+06	2.15616e+06	1.82652e+06	1.00974e+06	1.46645e+06	1.29228e+06	399731	353563	229770	395357
Cynarasaponin C		异戊烯醇脂类	脂类和类脂分子		0.91456	HLVIRJDEEXUEKR-UHFFFAOYSA-N	C42H66O14	795.451	417.034	0.570267	pos	[M+H]+	601.416384;795.459015;795.512889;147.043969;421.344603	506517	721841	1.3026e+06	0	0	0	1.18288e+06	1.09998e+06	1.09104e+06	972327	Cynarasaponin C
[(2S,3R,4S,5S,6R)-3,4,5-trihydroxy-6-(hydroxymethyl)oxan-2-yl] (1R,2R,4aS,6aS,6bR,10R,11R,12aR)-1,10,11-trihydroxy-1,2,6a,6b,9,9,12a-heptamethyl-2,3,4,5,6,6a,7,8,8a,10,11,12,13,14b-tetradecahydropicene-4a-carboxylate		Terpenoids(萜类)	secoiridoid(裂环环烯醚萜类);lavandulane(薰衣草烷型单萜类);artemisane(蒿烷型单萜类);mycrane_monoterpenoids(月桂烷型单萜类);menthane_monoterpenoids(薄荷烷型单萜类);cyclogeraniane(环香叶烷型单萜类)	Sargentodoxa Cuneata(大血藤);Sargentodoxa Cuneata(红藤);Rosa Laevigata(金樱叶);Rosa Laevigata(金樱子);Sanguisorba Officinalis(地榆);Duchesnea Indica(蛇莓)	0.914529	MLKQAGPAYHTNQQ-UJKXLRNUSA-N	C36H58O10	649.395	607.053	1.66864	neg	[M-H]-	649.409254;116.928415;89.024777;78.959098;119.034225	0	0	0	0	0	39015.7	8.61645e+06	8.41018e+06	9.01449e+06	8.64842e+06
Benzaldehyde				Prunus Amygdalus(巴旦杏仁);Coriandrum Sativum(胡荽);Coriandrum Sativum(胡荽子);Coriandrum Sativum(芫荽);Descurainia Sophia(葶苈子);Descurainia Sophia(播娘蒿);Descurainia Sophia(南葶苈子);Humulus Japonicus(葎草);Lonicera Japonica(金银花);Lonicera Japonica(忍冬藤);Ulva Pertusa(孔石莼);Saposhnikovia Divaricata(防风);Portulaca Grandiflora(半枝莲);Portulaca Grandiflora(大花马齿苋);Chrysanthemum Morifolium(菊花);Capsicum Annuum(辣椒);Litchi Chinen…	0.914387	HUMNYLRZRPPJDN-UHFFFAOYSA-N	C7H6O	107.049	59.3997	2.24203	pos	[M+H]+	79.054153;107.04901;108.080344;93.056483;59.048944	657804	520740	1.75036e+06	181852	472008	287018	9.02755e+06	8.84908e+06	8.41072e+06	9.59133e+06
HBOA				Ban-Lan-Gen(板蓝根)	0.914367	VMQBFYRBJKDACN-UHFFFAOYSA-N	C8H7NO3	166.049	51.0974	1.94846	pos	[M+H]+	166.048226;148.037681;74.023217;142.966873;124.047353	4.77879e+06	4.52312e+06	3.85452e+06	3.58326e+06	4.23093e+06	5.25557e+06	0	0	0	0
Quercetin-3-O-rutinoside		flavonoids(黄酮类)	flavonols(黄酮醇类);flavones(黄酮类)	Berchemia Sinica(勾儿茶);Saussurea Nigrescens(钝苞雪莲);Litchi Chinensis(荔枝核);Litchi Chinensis(荔枝);Philydrum Lanuginosum(田葱);Hypericum Elodeoides(挺茎遍地金);Hyoscyamus Niger(莨菪叶);Hyoscyamus Niger(莨菪);Hyoscyamus Niger(莨菪根);Hyoscyamus Niger(天仙子);Hyoscyamus Niger(莨菪子);Dysosma(八角莲);Paederia Scandens(鸡屎藤);Paederia Scandens(鸡矢藤);Coriandrum Sativum(胡荽);Coriandrum Sativum(胡荽子);Coriandrum Sativum(芫荽);Foeniculum Vulg…	0.914227	IKGXIBQEEMLURG-UHFFFAOYSA-N	C27H30O16	611.158	313.559	0.573394	pos	[M+H]+	303.051798;85.027823;71.049099;465.096518;70.065021	0	0	0	0	0	0	1.90884e+07	2.03308e+07	2.0015e+07	1.84425e+07
N-Isobutyl-2,4,8,10,12-tetradecapentaenamide	正异丁基-2,4,8,10,12-十四碳五胺	脂肪酰类	脂类和类脂分子		0.914217	KVUKDCFEXVWYBN-FMBIJHKPSA-N	C18H27NO	274.216	560.149	1.1299	pos	[M+H]+	274.213678;175.148041;95.085219;275.19813;133.10106	1.88018e+07	1.64062e+07	9.33969e+06	2.17097e+07	2.87598e+07	2.22219e+07	7.36585e+06	7.44469e+06	7.48911e+06	8.15639e+06
gamma-Glutamylleucine		羧酸类及其衍生物	有机酸及其衍生物		0.913902	MYFMARDICOWMQP-YUMQZZPRSA-N	C11H20N2O5	259.13	165.524	0.894836	neg	[M-H]-	128.035795;130.087857;241.120543;259.131131;197.129126	1.22302e+07	1.22463e+07	1.59308e+07	1.50945e+07	1.51049e+07	2.23995e+07	1.6206e+06	1.18054e+06	1.48313e+06	1.65108e+06
L-Hyoscyamine	莨菪碱	Alkaloids(生物碱)	piperidines(哌啶类生物碱);tropines(托品类生物碱)	Atropanthe Sinensis(天蓬子);Hyoscyamus Niger(莨菪叶);Hyoscyamus Niger(莨菪);Hyoscyamus Niger(莨菪根);Hyoscyamus Niger(天仙子);Hyoscyamus Niger(莨菪子);Physochlaina Infundibularis(漏斗泡囊草);Physochlaina Infundibularis(华山参);Datura Innoxia(毛曼陀罗根);Datura Innoxia(毛曼陀罗子);Datura Innoxia(毛曼陀罗叶);Datura Innoxia(毛曼陀罗);Lycium Chinense(枸杞叶);Lycium Chinense(枸杞根);Lycium Chinense(枸杞子);Lycium Chinense(枸杞根皮(地骨皮));Lycium Chinense(北方枸杞…	0.913805	RKUNBYITZUJHSG-UHFFFAOYNA-N	C17H23NO3	290.177	497.162	1.45754	pos	[M+H]+	94.031746;77.005302;290.181884;81.070079;137.132117	276577	439703	444791	776378	956288	482816	2.05558e+06	2.13725e+06	2.04163e+06	2.54139e+06
kojic acid	曲酸			Citrus Medica Var. Sarcodactylis(佛手);Chaenomeles Sinensis(木瓜);Glycine Max(酱);Glycine Max(大豆);Glycine Max(豆油);Glycine Max(毛豆);Glycine Max(黑大豆);Dioscorea Tokoro(山萆薢)	0.912704	BEJNERDRQOWKJM-UHFFFAOYSA-N	C6H6O4	141.021	1503.79	2.42796	neg	[M-H]-	141.021215;114.009604;65.014691;90.010103;89.014753	2.8081e+06	2.29008e+06	6.7037e+06	3.77023e+06	5.05177e+06	4.92399e+06	4.35452e+06	6.80664e+06	1.76042e+06	6.3378e+06
Choline [M+]	L-胆碱			Ligusticum Chuanxiong(川芎);Ligusticum Chuanxiong(香果);Morus Alba(桑白皮);Morus Alba(桑叶);Morus Alba(白桑);Morus Alba(桑实);Sojae Semen Nigrum(黑豆);Panax Ginseng(人参芦);Panax Ginseng(人参叶);Panax Ginseng(人参花蕾);Panax Ginseng(人参);Cassia Obtusifolia(决明);Cassia Obtusifolia(决明,钝叶决明);Angelica Sinensis(当归);Humulus Japonicus(葎草);Abrus Precatorius(相思藤);Astragalus Membranaceus(黄芪);Astragalus Membranaceus(膜荚黄耆);Hordei Fruc…	0.912586	OEYIOHPDSNJKLS-UHFFFAOYSA-N	C5H14NO+	104.107	883.174	5.47612	pos	[M+]	104.107038;58.064987;60.080444;43.017759;111.028914	5.83833e+07	3.95356e+07	3.37025e+07	5.02168e+07	2.09697e+07	2.08452e+06	663782	653564	694699	724224
Anisic aldehyde	对甲氧基苯甲醛	Phenols(酚类)		Agastache Rugosus(藿香);Osmorhiza Aristata(香根芹);Cinnamomum Cassia(肉桂);Cinnamomum Cassia(牡桂);Illicium Verum(八角茴香);Illicium Verum(八角);Foeniculum Vulgare(茴香茎叶);Foeniculum Vulgare(小茴香);Foeniculum Vulgare(茴香根);Ulva Pertusa(孔石莼);Ligusticum Sinense(藁本);Ligusticum Sinense(蒿本);Ligusticum Sinense(茶芎);Siphonostegiae Herba(北刘寄奴);Piper Nigrum(胡椒);Magnolia Salicifolia(柳叶木兰);Amomum Villosum(砂仁);Amomum Villosum(绿壳…	0.912492	ZRSNZINYAWTAHE-UHFFFAOYSA-N	C8H8O2	137.059	542.489	1.94182	pos	[M+H]+	109.064803;137.058808;81.069855;91.054324;79.053941	7.06726e+06	9.48717e+06	6.67764e+06	1.09885e+07	2.26096e+07	1.23168e+07	3.16082e+06	2.91346e+06	3.06973e+06	2.9321e+06
Chlorophyll b	叶绿素 b	四吡咯及其衍生物	有机杂环化合物		0.912166	NSMUHPMZFPKNMZ-VBYMZDBQSA-M	C55H71MgN4O6	907.529	1603.46	2.32176	pos	[M+H]+	907.530416;907.497593;283.017172;286.991438;281.003917	2.18511e+06	253556	0	4.64714e+06	5.08699e+06	181008	4.46299e+06	7.19976e+06	5.42779e+06	3.24047e+06
Dehydrovomifoliol	(+)-去氢催吐萝芙木醇	异戊烯醇脂类	脂类和类脂分子		0.912111	JJRYPZMXNLLZFH-AATRIKPKSA-N	C13H18O3	223.132	440.109	1.01807	pos	[M+H]+	149.094793;223.131005;163.11039;200.972954;224.126283	2.03325e+06	1.88471e+06	3.59203e+06	3.79588e+06	2.07955e+06	3.42135e+06	2.19758e+06	1.65696e+06	1.7532e+06	1.667e+06
Tazettine				Zephyranthes Candida(肝风草);Zephyranthes Candida(葱莲);Lycoris Aurea(金花石蒜);Lycoris Aurea(铁色箭);Lycoris Aurea(忽地笑);Cyrtanthus Falcatus(曲花属);Hymenocallis Littoralis(水鬼蕉叶);Narcissus Tazetta Var. Chinensis(水仙花);Narcissus Tazetta Var. Chinensis(水仙根);Crinum Asiaticum(文殊兰);Crinum Asiaticum(亚洲文殊兰);Lycoris Radiata(石蒜);Lycoris Radiata(石蒜属（石蒜科）);Narcissus Tazetta(多花水仙)	0.911488	YLWAQARRNQVEHD-UHFFFAOYSA-N	C18H21NO5	332.152	337.523	0.383329	pos	[M+H]+	86.096586;332.193286;333.187486;131.0848;122.026287	913522	1.79875e+06	507685	5.10886e+06	2.1608e+06	3.35549e+06	4.35529e+06	5.60603e+06	5.58364e+06	4.39734e+06
1-Monostearin				Pine Pollen(松花粉);Akebiae Fructus(预知子);Quisqualis Indica(使君子叶)	0.911246	VBICKXHEKHSIBG-UHFFFAOYSA-N	C21H42O4	359.314	1051.83	0.355411	pos	[M+H]+	341.305673;57.069684;71.085606;95.084975;85.101063	3.39009e+07	2.82247e+07	2.46013e+07	3.55365e+07	2.79002e+07	3.62606e+07	1.73119e+06	1.51524e+06	1.58353e+06	1.40267e+06
Pantothenic acid	泛酸	Carboxylic acids and derivatives(羧酸及其衍生物)		Panax Ginseng(人参芦);Panax Ginseng(人参叶);Panax Ginseng(人参花蕾);Panax Ginseng(人参);Ziziphus Jujuba(大枣);Maydis Seigma(玉米须);Anemarrhenae Rhizoma(知母);Ginkgo Biloba(白果叶);Ginkgo Biloba(白果);Ginkgo Biloba(白果树皮);Ginkgo Biloba(白果根);Ginkgo Biloba(银杏);Hippophae Rhamnoides(中亚沙棘);Hippophae Rhamnoides(醋柳果);Hippophae Rhamnoides(江孜沙棘);Hippophae Rhamnoides(云南沙棘);Hippophae Rhamnoides(中国沙棘);Hippophae Rhamnoides(沙棘)	0.911133	GHOKWGTUZJEAQD-UHFFFAOYSA-N	C9H17NO5	220.119	937.03	2.63903	pos	[M+H]+	220.157065;203.128374;136.085924;221.080862;177.113057	0	116394	0	102887	0	100235	42531.1	53281.4	0	327524
3-Benzoyloxy-6-oxo-12-ursen-28-oic acid		异戊烯醇脂类	脂类和类脂分子		0.911062	WTRSURIFLHBSLZ-UHFFFAOYSA-N	C37H50O5	575.362	419.941	11.2663	pos	[M+H]+	557.35495;575.365417;539.350867;72.080502;521.333934	929280	257819	1.74593e+06	2.17112e+06	923607	606397	2.89743e+07	2.98644e+07	2.02881e+07	7.08844e+06
Proline betaine	水苏碱	羧酸类及其衍生物	有机酸及其衍生物		0.911029	CMUNUTVVOOHQPW-LURJTMIESA-N	C7H13NO2	144.101	38.5758	2.42264	pos	[M+H]+	144.10065;84.08027;98.059696;70.064977;85.02777	1.39018e+07	2.4435e+07	2.35432e+07	7.21666e+06	1.8356e+07	2.16208e+07	6.60967e+07	5.81423e+07	5.60064e+07	6.38235e+07
Panaquinquecol 1				Panax Quinquefolium(西洋参);Panax Quinquefolium(西洋参茎叶)	0.910805	QSLYECSTHSYXDL-UHFFFAOYSA-N	C18H28O3	293.209	1027.21	2.6218	pos	[M+H]+	293.207768;275.164777;123.11655;205.124161;60.417471	8.37069e+06	8.43103e+06	6.47994e+06	1.39992e+07	2.09302e+07	1.44316e+07	368089	334487	320726	296665
Cymarine	加拿大麻苷	Terpenoids(萜类)	secoiridoid(裂环环烯醚萜类);mycrane_monoterpenoids(月桂烷型单萜类);menthane_monoterpenoids(薄荷烷型单萜类);iridoid(环戊烷环烯醚萜类);lavandulane(薰衣草烷型单萜类);artemisane(蒿烷型单萜类);Type A cardiac glycosides(甲型强心苷类);cyclogeraniane(环香叶烷型单萜类)	Adonis Chrysocyatha(金黄侧金盏花);Strophanthus Kombe(康毗毒毛旋花);Periploca Nigrescens(黑杠柳);Adonis Vernalis(春福寿草);Apocynum Venetum(罗布麻);Adonis Amurensis(福寿草);Adonis Amurensis(侧金盏花);Senecio Nemorensis(黄菀);Senecio Nemorensis(林荫千里光);Imperata Cylindrica Var. Major(茅草叶);Imperata Cylindrica Var. Major(白茅);Imperata Cylindrica Var. Major(白茅根)	0.910712	XQCGNURMLWFQJR-ZNDDOCHDSA-N	C30H44O9	549.305	500.214	2.09414	pos	[M+H]+	513.279681;89.059756;337.252439;531.291442;355.262037	499931	710288	1.67996e+06	78645.1	288182	541754	456841	580133	321388	196253
Sorbose	阿洛酮糖	Benzene and substituted derivatives(苯及取代衍生物)		Ziziphus Jujuba(大枣);Atractylodes Macrocephala(白术);Benincasa Hispida(冬瓜皮);Benincasa Hispida(冬瓜籽);Ramulus Mori(桑枝);Panax Quinquefolium(西洋参);Panax Quinquefolium(西洋参茎叶);Cymbopogon(香茅);Cyperus Rotundus(香附);Semiaquilegiae Radix(天葵子);Dioscorea Batatas(山药);Cornus Officinalis(山茱萸);Dioscoreaceae(薯蓣科);Hippophae Rhamnoides(中亚沙棘);Hippophae Rhamnoides(醋柳果);Hippophae Rhamnoides(江孜沙棘);Hippophae Rhamnoides(云南沙棘);…	0.910407	BJHIKXHVCXFQLS-OTWZMJIISA-N	C6H12O6	179.056	369.931	0.331916	neg	[M-H]-	59.013933;89.024633;71.013832;134.987797;179.035647	2.12045e+06	3.45024e+06	2.88266e+06	2.40645e+06	1.96882e+06	2.71901e+06	1.16292e+07	1.06325e+07	1.23852e+07	1.30871e+07
Rhamnose	鼠李糖	糖类	有机氧化合物		0.909974	SHZGCJCMOBCMKK-JFNONXLTSA-N	C6H12O5	187.057	48.0759	0.153605	pos	[M+H]+	187.057958;204.922595;70.064945;127.04902;83.021266	1.71228e+07	1.96105e+07	2.7706e+07	1.56596e+07	1.39259e+07	1.79307e+07	4.86089e+06	5.80495e+06	641034	660784
4-Androstene-3,17-dione		terpenoids(萜类)	secoiridoid(裂环环烯醚萜类);mycrane_monoterpenoids(月桂烷型单萜类);menthane_monoterpenoids(薄荷烷型单萜类);lavandulane(薰衣草烷型单萜类);artemisane(蒿烷型单萜类);cyclogeraniane(环香叶烷型单萜类)	Moschus Moschiferus(麝香);Moschus Moschiferus(原麝);Pinus Sylvestris(欧洲赤松)	0.90988	AEMFNILZOJDQLW-UHFFFAOYSA-N	C19H26O2	287.2	901.099	0.913295	pos	[M+H]+	287.202108;223.086263;105.069148;269.154665;288.20399	384211	500388	2.97375e+06	2.78629e+06	3.14604e+06	3.22177e+06	1.64628e+06	1.1142e+06	1.47331e+06	1.04229e+06
arctiin	牛蒡苷	Phenylpropanoids(苯丙素类)	lignans(木脂素类)	Polygala Chinensis(大金牛草);Polygala Chinensis(大金不换);Trachelospermum Jasminoides(络石藤);Forsythia Suspensa(连翘);Arctium Lappa(牛蒡子);Arctium Lappa(牛蒡根);Arctium Lappa(牛蒡);Arctium Lappa(牛蒡叶);Forsythia Viridissima(金钟花);Saussurea Medusa(水母雪莲);Saussurea Medusa(水母雪兔子)	0.909832	XOJVHLIYNSOZOO-SWOBOCGESA-N	C27H34O11	533.205	394.964	0.985546	neg	[M-H]-	533.205724;96.959895;443.168688;59.246071;534.213917	1.79025e+06	1.56974e+06	6.58551e+06	488397	1.08528e+06	788189	2.6418e+06	2.76385e+06	2.65661e+06	220958
MEHP				Cinnamomi Ramulus(桂枝);Morus Alba(桑白皮);Morus Alba(桑叶);Morus Alba(白桑);Morus Alba(桑实);Mori Fructus(桑椹);Perilla Frutescens(白苏);Perilla Frutescens(紫苏子);Perilla Frutescens(青紫苏);Perilla Frutescens(紫苏);Perilla Frutescens(白苏子);Perilla Frutescens(苏子);Cornus Officinalis(山茱萸);Allium Fistulosum(葱白);Angelica Dahurica(白芷);Angelica Dahurica(杭白芷);Angelica Dahurica(祁白芷)	0.909736	DJDSLBVSSOQSLW-UHFFFAOYSA-N	C16H22O4	277.145	741.315	0.849747	neg	[M-H]-	134.036887;277.143747;127.112163;121.029505;147.00885	3.27115e+07	3.99296e+07	1.48964e+07	2.528e+07	6.19208e+06	3.10445e+07	121252	61919.6	92009.1	130998
LOMATIN		phenylpropanoids(苯丙素类)	coumarins(香豆素类)	Angelica Decursiva(前胡);Angelica Decursiva(紫花前胡)	0.909379	UJSHBYQGQRPVNO-UHFFFAOYSA-N	C14H14O4	247.095	427.704	1.23668	pos	[M+H]+	247.097234;229.086328;175.037162;248.09832;176.045194	825886	713862	471911	805667	1.02166e+06	933602	1.45961e+07	1.40728e+07	1.36812e+07	1.39955e+07
Desglucocoroloside		类固醇及其衍生物	脂类和类脂分子		0.909378	NQOMDNMTNVQXRR-UHFFFAOYSA-N	C29H44O7	505.312	894.007	0.779399	pos	[M+H]+	505.306036;506.317045;56.146346;379.16664;116.986689	19537.4	96519.2	87786.2	118179	38327.5	143496	6.59577e+06	5.70559e+06	6.23325e+06	1.59338e+06
Cinnamyl alcohol	肉桂醇			Etrapanax Papyriferus(通草);Liquidambar Orientalis(苏合香);Cinnamomum Cassia(肉桂);Cinnamomum Cassia(牡桂);Foeniculum Vulgare(茴香茎叶);Foeniculum Vulgare(小茴香);Foeniculum Vulgare(茴香根);Lycii Cortex(地骨皮);Plantago Major(大车前);Ephedra Equisetina(木贼麻黄);Peru Smelling Glue(秘鲁香胶);Scrophularia Nodosa(林生玄参);Stellera Chamaejasme(狼毒);Stellera Chamaejasme(瑞香狼毒);Erythroxylum Coca(古柯);Rehmannia Glutinosa(干地黄);Rehmannia Gluti…	0.909228	OOCCDEMITAIZTP-UHFFFAOYSA-N	C9H10O	135.08	607.74	0.680935	pos	[M+H]+	135.079075;107.08494;93.069344;79.054155;91.053339	1.82492e+06	1.68046e+06	2.81682e+06	1.47763e+06	2.3249e+06	2.07325e+06	1.10785e+06	879314	1.38243e+06	1.24632e+06
[(2R,3S,4S,5R,6R)-6-[(2S,3S,4S,5R)-3,4-dihydroxy-2,5-bis(hydroxymethyl)oxolan-2-yl]oxy-3,4,5-trihydroxyoxan-2-yl]methyl 4-hydroxybenzoate	[（2R，3S，4S，5R，6R）-6-[（2S，3S，4S，5R）-3,4-二羟基-2,5-二（羟甲基）氧代烷-2-基]氧基-3,4,5-三羟基氧基-2-基]甲基4-羟基苯甲酸甲酯	Phenylpropanoids and polyketides(糖类多酮类)			0.908647	CDTIMEVVBBGLIF-OVUASUNJSA-N	C19H26O13	461.127	588.65	0.274443	neg	[M-H]-	461.120864;116.928299;89.024838;100.93339;462.133629	1.45487e+06	1.74841e+06	465882	1.98631e+06	1.18754e+06	1.725e+06	0	0	0	0
Dehydrooreadone		萘呋喃类	有机杂环化合物		0.908478	RBUVATMDYDGAJH-UHFFFAOYSA-N	C14H18O3	235.132	898.533	0.0257494	pos	[M+H]+	235.166346;57.069771;217.121781;192.126206;179.070485	405144	301071	601412	644525	551384	383308	496216	481380	428118	318627
Nordihydrocapsiate		酚类	苯环型化合物		0.908197	BXBVPYSHEOQGHP-UHFFFAOYSA-N	C17H26O4	295.189	582.744	3.59071	pos	[M+H]+	295.190264;139.075019;277.177785;81.070066;95.084997	403891	473454	432233	346758	723351	382122	4.03558e+06	3.24571e+06	4.0676e+06	3.00274e+06
Cortodoxone		terpenoids(萜类)	cyclogeraniane(环香叶烷型单萜类);secoiridoid(裂环环烯醚萜类);mycrane_monoterpenoids(月桂烷型单萜类);menthane_monoterpenoids(薄荷烷型单萜类);iridoid(环戊烷环烯醚萜类);lavandulane(薰衣草烷型单萜类);artemisane(蒿烷型单萜类)	Bos Taurus Domesticus(牛乳);Bos Taurus Domesticus(牛肺);Bos Taurus Domesticus(牛黄);Bos Taurus Domesticus(牛肾);Bos Taurus Domesticus(牛肝);Bos Taurus Domesticus(霞天膏)	0.908094	WHBHBVVOGNECLV-UHFFFAOYSA-N	C21H30O4	347.22	501.433	0.194839	pos	[M+H]+	347.219384;97.064443;109.064843;271.205812;329.213587	2.65375e+07	1.38426e+07	2.80757e+07	1.5546e+07	1.0429e+07	1.89159e+07	1.74115e+06	1.42707e+06	1.35687e+06	1.31324e+06
Biotin	生物素	Alkaloids(生物碱)		Panax Ginseng(人参芦);Panax Ginseng(人参叶);Panax Ginseng(人参花蕾);Panax Ginseng(人参)	0.907742	YBJHBAHKTGYVGT-ZKWXMUAHSA-N	C10H16N2O3S	243.081	245.418	1.94382	neg	[M-H]-	243.082128;200.074915;163.040981;166.086289;173.96143	399744	660123	546018	953550	1.03556e+06	820851	172009	196892	184058	194373
Xanthoxylol	4-[1-(1,3-苯并二氧戊环-5-基)-1,3,3a,4,6,6a-六氢呋喃并[4,3-c]呋喃-4-基]-2-甲氧基苯酚	phenylpropanoids(苯丙素类)	lignans(木脂素类)		0.907448	VBIRCRCPHNUJAS-UHFFFAOYSA-N	C20H20O6	357.132	406.74	0.210082	pos	[M+H]+	137.059408;357.129466;327.123833;151.039455;143.049464	73651.2	28991.7	0	22083.5	208173	28122.2	7.36068e+06	8.05097e+06	6.91485e+06	7.6645e+06
4-Coumaryl alcohol	4-香豆醇			Alpinia Officinarum(高良姜 (山姜属))	0.906995	PTNLHDGQWUGONS-OWOJBTEDSA-N	C9H10O2	151.075	255.223	0.900775	pos	[M+H]+	151.07501;109.0641;105.069345;81.069437;79.054391	1.35293e+06	1.34306e+06	1.12163e+06	947062	1.19301e+06	1.06648e+06	4.41023e+06	4.64933e+06	4.32207e+06	2.22536e+06
Dihydroartemisinic acid	二氢青蒿酸	Terpenoids(萜类)	secoiridoid(裂环环烯醚萜类);mycrane_monoterpenoids(月桂烷型单萜类);menthane_monoterpenoids(薄荷烷型单萜类);lavandulane(薰衣草烷型单萜类)	Artemisia Apiacea(青蒿);Artemisia annua L.(青蒿)	0.90691	JYGAZEJXUVDYHI-DGTMBMJNSA-N	C15H24O2	235.17	695.121	0.435768	neg	[M-H]-	235.170069;191.180623;151.148889;217.158437;81.070851	1.07126e+07	8.67484e+06	7.64941e+06	2.93192e+07	5.09253e+07	1.34023e+07	0	0	0	0
Leucine				Dioscorea Batatas(山药);Arctium Lappa(牛蒡子);Arctium Lappa(牛蒡根);Arctium Lappa(牛蒡);Arctium Lappa(牛蒡叶);Pinellia Ternata(半夏);Santalum Album(檀香);Rubus Idaeus(覆盆子);Rubus Idaeus(丹参);Trichosanthes Kirilowii(栝楼子);Ziziphus Jujuba(大枣);Cornus Officinalis(山茱萸)	0.906451	ROHFNLRQFUQHCH-UHFFFAOYSA-N	C6H13NO2	132.101	118.54	3.26943	pos	[M+H]+	86.095674;132.076611;90.055051;44.04944;90.903334	9.27114e+07	7.53414e+06	9.59395e+07	1.0225e+08	9.19831e+06	1.05772e+08	1.15671e+07	1.17663e+07	1.12971e+07	1.11648e+07
Ginsenoyne A linoleate	亚油酸人参烯酸酯	脂肪酰类	脂类和类脂分子		0.905933	BFPKTKVUPNVZLI-XUPYMNJSSA-N	C35H52O3	521.397	550.608	0.232405	pos	[M+H]+	521.333013;72.080715;522.335225;107.085122;105.069142	0	0	0	0	0	0	263143	181762	304340	503306
3-Benzoyloxy-11-oxo-12-ursen-28-oic acid		异戊烯醇脂类	脂类和类脂分子		0.905393	RGCBYGZECVEZKC-UHFFFAOYSA-N	C37H50O5	575.367	554.607	2.47743	pos	[M+H]+	557.354896;575.360795;539.348978;72.080522;468.267795	25845.1	139999	0	0	0	217261	2.14309e+07	2.15745e+07	2.04353e+07	2.06225e+07	3-Benzoyloxy-11-oxo-12-ursen-28-oic acid
(+/-)-Jasmonic acid	茉莉酸	Fatty acids(脂肪酸类)		Jasminum Officinale(素方花);Jessamine(茉莉花);Camellia Sinensis(茶子);Camellia Sinensis(茶花);Camellia Sinensis(茶树根);Camellia Sinensis(茶叶);Jasminum Grandiflorum L.(素馨花);Citrus Aurantium(酸橙);Citrus Aurantium(枳壳);Citrus Aurantium(苦橙);Citrus Aurantium(玳玳花);Citrus Aurantium(枳实);Citrus Aurantium(仙客来);Vicia Faba(蚕豆);Vicia Faba(蚕豆壳);Vicia Faba(蚕豆叶);Vicia Faba(马蚕豆)	0.905237	ZNJFBWYDHIGLCU-UHFFFAOYSA-N	C12H18O3	211.132	505.086	0.234462	pos	[M+H]+	147.116984;81.070013;119.084967;165.127304;105.068977	1.38428e+06	1.34394e+06	1.32024e+06	519001	1.89795e+06	936560	1.91943e+06	2.81821e+06	2.19061e+06	2.10506e+06
Amaranthussaponin III	苋菜皂甙Ⅲ	异戊烯醇脂类	脂类和类脂分子		0.904845	TZCDWUQFJLHHQX-UHFFFAOYSA-N	C47H72O19	941.473	473.748	9.70601	pos	[M+H]+	147.044429;941.510717;941.476033;133.773337;189.828959	0	0	0	0	0	0	1.07184e+06	1.17111e+06	1.20805e+06	1.1402e+06
Isoleucine				Cordyceps Sinensis(冬虫夏草)	0.904763	AGPKZVBTJJNPAG-UHFFFAOYSA-N	C17H37N3O6	132.101	165.361	3.1729	pos	[M+H]+	86.095716;132.076668;90.055119;44.049423;90.903411	1.65672e+07	9.39421e+06	1.27346e+07	1.40082e+07	1.24521e+07	1.71757e+07	6.35887e+06	7.13021e+06	5.49241e+06	6.28707e+06
Caryophyllene epoxide		terpenoids(萜类)	secoiridoid(裂环环烯醚萜类);lavandulane(薰衣草烷型单萜类);mycrane_monoterpenoids(月桂烷型单萜类)	Caesalpinia Pulcherrima(极美云实);Caesalpinia Pulcherrima(红蝴蝶);Artemisia Capillaris(茵陈蒿);Salvia Staminea(雄蕊状鼠尾草);Syzygium Aromaticum(丁香);Caesalpinia Decapetala(云实叶);Cyperus Rotundus(香附);Houttuynia Cordata(鱼腥草);Abies Balsamea(香脂冷杉);Abies Balsamea(胶冷杉);Artemisia Nakaii(矮滨蒿);Zanthoxylum Schinifolium(青椒);Zanthoxylum Schinifolium(翼柄花椒);Rubus Idaeus(覆盆子);Rubus Idaeus(丹参);Illicium Verum(八角茴香);Illicium Verum…	0.904359	NVEQFIOZRFFVFW-UHFFFAOYSA-N	C15H24O	221.189	608.003	0.550283	pos	[M+H]+	221.191206;203.180257;147.117058;109.100721;95.085112	1.28988e+06	1.20894e+06	1.22033e+06	1.59475e+06	1.31339e+06	1.60303e+06	5.13199e+06	5.41467e+06	4.85283e+06	5.39254e+06
4-(1,3-benzodioxol-5-ylmethyl)-3-[(3,4-dimethoxyphenyl)methyl]oxolan-2-one [IIN-based: Match]		phenylpropanoids(苯丙素类)	lignans(木脂素类)	Phyllanthus Urinaria(叶下珠)	0.903471	IYBDDRJHJMFFBB-UHFFFAOYSA-N	C21H22O6	388.18	37.8337	0.545482	pos	[M+NH4]+	388.180947;116.069552;70.065097;389.127461;85.028779	0	0	0	0	0	0	1.03851e+07	7.68295e+06	9.55916e+06	8.80797e+06
(1S,4S,5R,10S,13S,17S,19S,20R)-10-hydroxy-4,5,9,9,13,19,20-heptamethyl-24-oxahexacyclo[15.5.2.0¹,¹⁸.0⁴,¹⁷.0⁵,¹⁴.0⁸,¹³]tetracos-15-en-23-one	熊果酸内酯	Terpenoids(萜类)	lavandulane(薰衣草烷型单萜类);artemisane(蒿烷型单萜类);mycrane_monoterpenoids(月桂烷型单萜类);menthane_monoterpenoids(薄荷烷型单萜类);secoiridoid(裂环环烯醚萜类);cyclogeraniane(环香叶烷型单萜类)	Verbena Officinalis(马鞭草)	0.903363	UVBLDLGZDSGCSN-MWOWFCOASA-N	C30H46O3	493.311	802.988	0.814814	pos	[M+K]+	493.317647;494.318936;54.813311;155.067421;171.060456	417271	1.04683e+06	1.23947e+06	119390	625999	516671	6.95884e+06	6.76987e+06	6.1521e+06	897722
L-Isoleucine	L-异亮氨酸	羧酸类及其衍生物	有机酸及其衍生物		0.903092	AGPKZVBTJJNPAG-WHFBIAKZSA-N	C6H13NO2	130.087	55.0673	2.66522	neg	[M-H]-	130.087821;88.040868;86.939796;131.035189;74.024416	8.39901e+06	9.80737e+06	9.26514e+06	1.04088e+07	9.20251e+06	1.46802e+07	4.40795e+06	5.15921e+06	5.91621e+06	4.53203e+06
Coumarin base + 1O, 1MeO, O-Hex		phenylpropanoids(苯丙素类)	coumarins(香豆素类)	Celtis Sp.(朴属);Nicotiana Tabacum(烟草);Nicotiana Tabacum(菸草);Angelica Decursiva(前胡);Angelica Decursiva(紫花前胡);Erigeron Breviscapus(灯盏细辛);Erigeron Breviscapus(短葶飞蓬);Murraya Paniculata(九里香根);Anthemis(春黄菊属);Scopolia Japonica(东莨菪);Lycii Cortex(地骨皮);Hedera(常春藤属);Artemisia(蒿属);Erycibe Obtusifolia(丁公藤);Artemisia Annua(黄花蒿);Helianthus Annuus(向日葵叶);Helianthus Annuus(向日葵花);Helianthus Annuus(向日葵籽);Helianthus A…	0.902382	SGTCGCCQZOUMJJ-UHFFFAOYSA-N	C16H18O9	399.092	180.666	1.52239	neg	[M+HCOO]-	191.034346;176.011569;85.029541;59.014097;399.092352	558195	837674	463028	110771	263735	431609	4.92668e+06	1.43457e+06	3.47562e+06	4.81803e+06
Curcumenol	莪术烯醇	terpenoids(萜类)	secoiridoid(裂环环烯醚萜类)	Curcuma Zedoaria(平莪术);Curcuma Zedoaria(莪术)	0.902248	ISFMXVMWEWLJGJ-UHFFFAOYSA-N	C15H22O2	257.15	1471.42	1.6285	pos	[M+Na]+	257.150004;175.097999;216.126148;258.141967;134.070987	935680	1.3811e+06	798650	368611	1.33918e+06	467617	1.60045e+06	3.12932e+06	1.20008e+06	2.52589e+06
Cinobufagin	华蟾酥毒基	Terpenoids(萜类)	iridoid(环戊烷环烯醚萜类);lavandulane(薰衣草烷型单萜类);artemisane(蒿烷型单萜类);mycrane_monoterpenoids(月桂烷型单萜类);menthane_monoterpenoids(薄荷烷型单萜类);secoiridoid(裂环环烯醚萜类);Type B cardiac glycosides(乙型强心苷类);cyclogeraniane(环香叶烷型单萜类)	Bufo Bufo Gargarizans(蟾酥);Bufo Bufo Gargarizans(蟾蜍胆);Bufo Bufo Gargarizans(蟾蜍);Bufo Bufo Gargarizans(蟾皮);Styrax Benzoin(安息香)	0.902091	SCULJPGYOQQXTK-UHFFFAOYNA-N	C26H34O6	487.237	517.313	0.660471	neg	[M+FA]-	487.23714;96.959901;54.138314;488.244933;179.880394	3.15366e+06	2.99872e+06	5.55054e+06	5.45804e+06	1.92836e+06	3.61136e+06	0	0	0	0
L-Phenylalanine	L-苯丙氨酸	Alkaloids(生物碱)		;	0.901615	COLNVLDHVKWLRT-QMMMGPOBSA-N	C9H11NO2	166.085	326.164	3.23388	pos	[M+H]+	120.080167;166.085688;142.966789;107.049012;167.070126	2.66718e+06	2.11297e+06	1.9436e+06	2.4646e+06	2.58932e+06	2.34606e+06	3.96597e+06	4.41397e+06	4.38666e+06	3.94273e+06
Actidione	放线菌酮	Alkaloids(生物碱)		;	0.901542	YPHMISFOHDHNIV-FSZOTQKASA-N	C15H23NO4	282.168	413.483	2.42909	pos	[M+H]+	264.156871;246.148499;133.06436;105.068977;121.027343	26251.1	23605.2	0	0	76781.9	0	1.1235e+06	1.19896e+06	1.22959e+06	1.34518e+06	Actidione
(6alpha,22E)-6-Hydroxy-4,7,22-ergostatrien-3-one		terpenoids(萜类)	secoiridoid(裂环环烯醚萜类);mycrane_monoterpenoids(月桂烷型单萜类);menthane_monoterpenoids(薄荷烷型单萜类);iridoid(环戊烷环烯醚萜类);lavandulane(薰衣草烷型单萜类);artemisane(蒿烷型单萜类)	Cassia Obtusifolia(决明);Cassia Obtusifolia(决明,钝叶决明)	0.901504	IVVQZKHUQOPDBT-BQYQJAHWSA-N	C28H42O2	411.324	1024.04	2.70237	pos	[M+H]+	411.311488;412.306106;95.085215;173.096234;120.32425	2.59737e+06	2.87947e+06	858357	427169	473378	2.18726e+06	879795	797429	751915	502071
17a-Ethynylestradiol		terpenoids(萜类)	cyclogeraniane(环香叶烷型单萜类);secoiridoid(裂环环烯醚萜类);mycrane_monoterpenoids(月桂烷型单萜类);menthane_monoterpenoids(薄荷烷型单萜类);iridoid(环戊烷环烯醚萜类);lavandulane(薰衣草烷型单萜类);artemisane(蒿烷型单萜类)	Epimedium Sagittatum(淫羊藿);Epimedium Sagittatum(箭叶淫羊藿)	0.901234	BFPYWIDHMRZLRN-UHFFFAOYSA-N	C20H24O2	297.185	589.714	3.40875	pos	[M+H]+	297.184004;145.100676;251.180207;282.160506;95.084918	315644	480848	382235	266868	207862	1.37874e+06	339324	682680	701762	737090
Lindleyin	莲花掌苷			Rheum Officinale(大黄);Lindera Aggregata(乌药);Rheum Tanguticum(唐古特大黄);Rheum Tanguticum(鸡爪大黄)	0.900711	BJYRNIFAMMOVGW-UHFFFAOYSA-N	C23H26O11	479.152	185.881	2.12842	pos	[M+H]+	479.239506;179.070093;151.074831;70.064902;243.107733	0	14734.2	0	13005.5	12867.9	0	3.40558e+06	3.40794e+06	3.88251e+06	5.15088e+06
Schidigeragenin B	裂殖酸B	异戊烯醇脂类	脂类和类脂分子		0.90052	NTVAFGGHUHTGEK-UHFFFAOYSA-N	C27H40O4	429.299	736.162	1.70865	pos	[M+H]+	411.289811;429.295853;353.24604;393.278798;173.095717	7.62297e+06	5.74987e+06	3.72804e+06	4.33407e+06	1.71409e+06	5.15278e+06	10054.5	30333.4	42066.7	28184.1
5,7-dihydroxy-6-methoxy-2-[4-[(2S,3R,4S,5S,6R)-3,4,5-trihydroxy-6-(hydroxymethyl)oxan-2-yl]oxyphenyl]chromen-4-one		Flavonoids(黄酮类)	flavones(黄酮类)		0.899921	MORLNMAFXVHNAI-IWLDQSELSA-N	C22H22O11	463.122	385.885	0.883087	pos	[M+H]+	301.066662;85.027823;72.080535;445.311088;463.306898	444626	152454	1.00528e+06	39339.5	0	201794	3.34511e+06	3.17806e+06	2.83371e+06	3.42722e+06
geniposide	京尼平甙	Iridoids(环烯醚萜类)		Genipa Americana(京尼平);Gardenia Jasminoides Var. Grandiflora(水栀);Gardenia Jasminoides Var. Grandiflora(水栀叶);Lantana Camara(五色梅);Gardenia Jasminoides(栀子叶);Gardenia Jasminoides(栀子花);Cornus Suecica(矮梾木);Paederia Scandens(鸡屎藤);Paederia Scandens(鸡矢藤);Scrophularia Ningpoensis(玄参);Eucommia Ulmoides(杜仲叶);Rehmannia Glutinosa(干地黄);Rehmannia Glutinosa(熟地黄);Rehmannia Glutinosa(生地黄);Rehmannia Glutinosa(紫地黄);Re…	0.899899	IBFYXTRXDNAPMM-BVTMAQQCSA-N	C17H24O10	387.13	316.01	0.924965	neg	[M-H]-	225.077808;89.024671;341.111402;166.063462;59.014004	1.92755e+06	2.36207e+06	1.21021e+06	389084	2.01777e+06	169384	1.75786e+06	1.7877e+06	2.42562e+06	2.70428e+06
(1R,3R,4S,5R)-1,3,4-trihydroxy-5-[(E)-3-(4-hydroxy-3-methoxyphenyl)prop-2-enoyl]oxycyclohexane-1-carboxylic acid	3-O-戊酰奎宁酸	Phenylpropanoids(苯丙素类)	penyipropionic acid(苯丙酸类)	Illicium Verum(八角茴香);Illicium Verum(八角)	0.899572	RAGZUCNPTLULOL-KQJPBSFVSA-N	C17H20O9	369.116	219.019	0.416285	pos	[M+H]+	207.063186;175.039699;72.08027;369.274854;244.16638	0	16887.6	23265.2	0	26090.3	10520.6	1.89821e+06	2.85317e+06	2.83362e+06	2.96083e+06
D-(-)-salicin				Populus Ussuriensis(大青杨);Salix Sp.(柳属);Populus Hopeiensis(河北杨);Salix Babylonica(垂柳);Salix Babylonica(柳枝);Populus Cathayana(青杨);Populus Pseudo-Simonii(小青杨);Populus Nigra(箭杆杨);Populus X(小黑杨);Populus X(北京杨);Populus(杨属);Viburnum Prunifolium(樱叶荚蒾);Populus Tomentosa(毛白杨);Populus Alba(新疆杨);Populus Alba(银白杨);Populus Canadensis(加杨);Populus Davidiana(山杨);Populus Lasiocarpa(大叶杨);Salix Purpurea(水杨木白皮);Salix …	0.899533	NGFMICBWJRZIBI-UHFFFAOYSA-N	C13H18O7	309.096	490.069	1.00919	pos	[M+Na]+	147.044294;69.033092;309.093551;291.192218;127.039197	47067.7	142046	121989	116345	431302	134375	1.56103e+07	1.50615e+07	1.56004e+07	1.14834e+07
Ceramide (d18:1/12:0)	神经酰胺(d18:1/12:0)	鞘磷脂	脂类和类脂分子		0.899202	HXFPPRPLRSPNIB-VARSQMIESA-N	C30H59NO3	482.456	923.309	1.42881	pos	[M+H]+	482.450918;200.199075;309.27848;483.459016;88.075611	0	0	0	0	0	0	1.11656e+06	1.62574e+06	865783	874103
Coreximine	可可碱	alkaloid(生物碱)	tetrahydroisoquinolines(四氢异喹啉类生物碱)	Cordyline Stricta(剑叶铁树叶);Corydalis Incisa(紫花鱼灯草);Corydalis Incisa(刻叶紫堇);Papaver Somniferum(罂粟);Papaver Somniferum(鸦片)	0.898534	BWUQAWCUJMATJS-UHFFFAOYSA-N	C19H21NO4	328.154	310.16	2.00218	pos	[M+H]+	328.156157;178.084903;151.075219;164.070552;72.08063	118473	135912	131471	51639.9	81560.1	60066.5	2.19505e+06	2.54257e+06	1.00847e+06	2.52893e+06
Sarcodon scabrosus Depsipeptide	鳞毛肉豆蔻	拟肽类	有机酸及其衍生物		0.898455	ZZZCVVSDKFDQJU-UHFFFAOYSA-N	C23H39N3O8	486.281	560.525	3.10273	pos	[M+H]+	486.27424;468.266491;72.080546;105.069144;145.100795	181350	106771	337395	389833	400269	230074	663989	382994	424212	543240
(1S,4aR,6aS,6bR,10R,11R,12aR,14bS)-1,10,11-trihydroxy-2,2,6a,6b,9,9,12a-heptamethyl-1,3,4,5,6,6a,7,8,8a,10,11,12,13,14b-tetradecahydropicene-4a-carboxylic acid		Terpenoids(萜类)	cyclogeraniane(环香叶烷型单萜类);mycrane_monoterpenoids(月桂烷型单萜类);menthane_monoterpenoids(薄荷烷型单萜类);lavandulane(薰衣草烷型单萜类);artemisane(蒿烷型单萜类);secoiridoid(裂环环烯醚萜类)	Rubus Idaeus(覆盆子);Rubus Idaeus(丹参);Eriobotrya Japonica(枇杷叶);Eriobotrya Japonica(枇杷);Eriobotrya Japonica(枇杷核)	0.898438	XJMYUPJDAFKICJ-SEAQMCRASA-N	C30H48O5	487.344	620.861	1.03452	neg	[M-H]-	487.340301;59.014092;54.150265;427.248879;111.008681	0	129523	126270	0	0	0	3.57529e+06	3.78561e+06	3.72825e+06	3.72255e+06	(1S,4aR,6aS,6bR,10R,11R,12aR,14bS)-1,10,11-trihydroxy-2,2,6a,6b,9,9,12a-heptamethyl-1,3,4,5,6,6a,7,8,8a,10,11,12,13,14b-tetradecahydropicene-4a-carboxylic acid
Corticosterone		Terpenoids(萜类)	cyclogeraniane(环香叶烷型单萜类);iridoid(环戊烷环烯醚萜类);lavandulane(薰衣草烷型单萜类);artemisane(蒿烷型单萜类);mycrane_monoterpenoids(月桂烷型单萜类);menthane_monoterpenoids(薄荷烷型单萜类);secoiridoid(裂环环烯醚萜类)	Bos Taurus Domesticus(牛乳);Bos Taurus Domesticus(牛肺);Bos Taurus Domesticus(牛黄);Bos Taurus Domesticus(牛肾);Bos Taurus Domesticus(牛肝);Bos Taurus Domesticus(霞天膏);Rehmannia Glutinosa(干地黄);Rehmannia Glutinosa(熟地黄);Rehmannia Glutinosa(生地黄);Rehmannia Glutinosa(紫地黄);Rehmannia Glutinosa(地黄);Rehmannia Glutinosa(鲜地黄(生地));Asclepias Curassavica(莲生桂子花);Asclepias Curassavica(马利筋)	0.898251	OMFXVFTZEKFJBZ-HJTSIMOOSA-N	C21H30O4	347.219	762.095	1.51311	pos	[M+H]+	347.224184;123.11618;348.223811;319.194201;69.069604	0	830394	333550	550086	450895	254127	3.09406e+06	2.50932e+06	2.388e+06	1.49647e+06
Artemisinin		terpenoids(萜类)	secoiridoid(裂环环烯醚萜类);mycrane_monoterpenoids(月桂烷型单萜类);menthane_monoterpenoids(薄荷烷型单萜类);lavandulane(薰衣草烷型单萜类)	Artemisia Annua(黄花蒿);Artemisia Apiacea(青蒿)	0.897883	BLUAFEHZUWYNDE-UHFFFAOYSA-N	C15H22O5	283.152	314.091	2.21189	pos	[M+H]+	265.196767;121.027873;283.206382;247.186798;107.085249	102514	135494	133990	52873.8	67347.4	48206.4	653905	1.06796e+06	489372	529550
beta-Citraurin epoxide	?Beta-柠乌素	异戊烯醇脂类	脂类和类脂分子		0.897785	TUSQPOXZYYVVMH-STNACPSUSA-N	C30H40O3	449.308	513.315	0.949437	pos	[M+H]+	431.297751;72.080509;449.289451;413.282832;93.069546	1.79976e+06	1.37055e+06	5.78354e+06	833250	2.68635e+06	993977	950966	821331	834733	802343
2'-Hydroxy-4',6'-dimethoxy-3'-methyldihydrochalcone		flavonoids(黄酮类)	dihydrochalcones(二氢查尔酮类)		0.897758	ACLIVQJKNNTVHO-UHFFFAOYSA-N	C18H20O4	301.14	537.895	4.53175	pos	[M+H]+	301.141442;231.100767;259.166562;217.120725;283.165782	1.5344e+06	668746	0	1.90091e+06	1.70468e+06	1.60134e+06	708301	628778	540630	460043
(4Z,7Z)-5,9,9-Trimethyl-11-oxabicyclo[8.2.1]trideca-1(13),4,7-triene-6,12-dione	（4Z，7Z）-5,9,9-三甲基-11-氧杂环[8.2.1]十三碳-1（13），4,7-三烯-6,12-二酮			Asteraceae(菊);Asteraceae(菊科)	0.897558	CAHQQYHQUHYOGU-JCPYGFQFSA-N	C15H18O3	264.159	400.747	0.705719	pos	[M+NH4]+	246.185448;72.080396;107.084964;133.101259;264.193089	121792	53830.1	155737	0	0	12404.9	2.1883e+06	2.05122e+06	2.1131e+06	1.9795e+06	(4Z,7Z)-5,9,9-Trimethyl-11-oxabicyclo[8.2.1]trideca-1(13),4,7-triene-6,12-dione
Persicarin		flavonoids(黄酮类)	flavonols(黄酮醇类);flavones(黄酮类)	Catharanthus Roseus(长春花);Polygonum Hydropiper(蓼实);Polygonum Hydropiper(水蓼);Polygonum Hydropiper(辣蓼);Water Dropwort(芹花);Polygonum Thunbergii(戟叶蓼)	0.897537	CZFNXFXZXWDYMZ-UHFFFAOYSA-N	C16H12O10S	397.02	176.181	2.37345	pos	[M+H]+	397.022665;163.038369;70.06496;177.053479;72.080381	0	0	0	0	0	0	239507	363483	285024	305841
Piperonylic Acid	胡椒酸	Organic acids and derivatives(有机酸及其衍生物)		Piper Longum(荜拔)	0.897254	VDVJGIYXDVPQLP-UHFFFAOYSA-N	C8H6O4	165.019	206.109	1.19412	neg	[M-H]-	121.029663;165.018204;165.837882;137.023695;96.969119	2.67817e+06	2.39368e+06	2.62799e+06	1.01465e+06	1.40383e+06	1.1293e+06	2.50243e+06	4.74747e+06	5.04387e+06	4.74722e+06
Uridine	尿苷	Alkaloids(生物碱)		;Typhonium giganteum Engl.(白附子); Pinellia ternata (Thunb.) Breit.(半夏)	0.897022	DRTQHJPVMGBUCF-XVFCMESISA-N	C9H12N2O6	243.062	47.736	1.29666	neg	[M-H]-	110.025394;200.058157;243.060358;128.035707;82.029757	2.56922e+06	2.71333e+06	1.58385e+06	2.94198e+06	3.67605e+06	2.7558e+06	4.02699e+06	4.21902e+06	4.3773e+06	3.90459e+06
7-(2-hydroxypropan-2-yl)-1,4a-dimethyl-2,3,4,5,6,7,8,8a-octahydronaphthalen-1-ol		terpenoids(萜类)	secoiridoid(裂环环烯醚萜类);mycrane_monoterpenoids(月桂烷型单萜类);menthane_monoterpenoids(薄荷烷型单萜类);lavandulane(薰衣草烷型单萜类);artemisane(蒿烷型单萜类);cyclogeraniane(环香叶烷型单萜类)	Blumea Glomerata(团集艾纳香)	0.896561	LKKDASYGWYYFIK-UHFFFAOYSA-N	C15H28O2	263.199	1033.64	6.77743	pos	[M+Na]+	263.19574;111.091008;112.087341;138.101728;205.145323	1.8372e+06	1.76912e+06	1.50353e+06	1.19996e+06	2.23024e+06	2.02275e+06	731244	881579	829580	1.02402e+06
Ginsenoyne K	(3R,10S,8E)-10-氢过氧-1,8-十七碳二烯-4,6-二炔-3-醇	脂肪酰类	脂类和类脂分子		0.895795	SYNBBWLEYQBFQT-NTCAYCPXSA-N	C17H24O3	277.179	866.022	1.20201	pos	[M+H]+	277.214735;205.05011;109.100837;81.07017;259.096893	815546	991548	977476	1.68563e+06	1.12832e+06	964279	666364	405966	648288	222111
Erinacine C	猴头菌多醇C	terpenoids(萜类)	lavandulane(薰衣草烷型单萜类);artemisane(蒿烷型单萜类);mycrane_monoterpenoids(月桂烷型单萜类)	Hericium Erinaceus(猴头菇);Hericium Erinaceus(猴头菌)	0.895635	DMPGFSQMXITJPT-UHFFFAOYSA-N	C25H38O6	435.272	587.759	1.8361	pos	[M+H]+	417.253822;72.080408;399.256427;435.320055;105.068979	0	1.1035e+06	0	0	0	0	624744	897827	493170	371480
Campesterol	菜油甾醇	类固醇及其衍生物	脂类和类脂分子		0.895443	SGNBVLSWZMBQTH-PODYLUTMSA-N	C28H48O	383.366	1291.39	0.244617	pos	[M+H]+	383.367333;147.11683;161.13259;95.085007;109.10061	1.42532e+07	7.01499e+06	9.27143e+06	1.53961e+07	7.02735e+06	3.48654e+07	0	0	0	0
Feruloyl putrescine				Citrus Aurantium(酸橙);Citrus Aurantium(枳壳);Citrus Aurantium(苦橙);Citrus Aurantium(玳玳花);Citrus Aurantium(枳实);Citrus Aurantium(仙客来);Citrus Paradisi(葡萄柚);Citrus Paradisi(柚葡萄柚杂交种);Hyptissuaveloens(蛇百子);Ananas Comosus(凤梨);Gomphrena Globosa(千日红);Salix Sp.(柳属);Zea Mays(玉蜀黍);Zea Mays(玉米);Zea Mays(玉米麸)	0.895337	SFUVCMKSYKHYLD-UHFFFAOYSA-N	C14H20N2O3	265.154	183.231	0.177464	pos	[M+H]+	179.058401;178.058839;267.1677;105.032944;136.061091	210213	134925	315417	213208	177224	183094	8.35291e+07	8.72459e+07	8.50453e+07	8.56662e+07
Camphor	樟脑	terpenoids(萜类)	mycrane_monoterpenoids(月桂烷型单萜类);menthane_monoterpenoids(薄荷烷型单萜类);lavandulane(薰衣草烷型单萜类);camphane(崁烷型单萜类)	Illicium Difengpi(地枫皮);Prunus Mume(乌梅);Prunus Mume(梅花);Prunus Mume(梅);Prunus Mume(白梅花);Artemisia Stolonifera(宽叶山蒿);Alpinia Officinarum(高良姜 (山姜属));Angelica Decursiva(前胡);Angelica Decursiva(紫花前胡);Ephedra Sinica(麻黄根);Ephedra Sinica(麻黄);Malvae Fructus(冬葵果);Phragmites Communis(芦根);Phragmites Communis(芦);Aristolochia Mollissima(绵毛马兜铃);Aristolochia Mollissima(寻骨风);Polygonatum Odoratum(玉竹);Forsythia Susp…	0.895177	DSSYKIVIOFKYAU-UHFFFAOYSA-N	C10H16O	153.127	305.634	0.403935	pos	[M+H]+	153.126537;43.017788;109.100599;135.116831;107.084906	1.57791e+06	3.93956e+06	3.61314e+06	3.44425e+06	3.27137e+06	3.63071e+06	2.68555e+07	2.54074e+07	2.6172e+07	2.53018e+07
Lactapiperanol C		异戊烯醇脂类	脂类和类脂分子		0.89508	DEBINYRQIQKNDF-UHFFFAOYSA-N	C16H26O4	283.189	381.498	1.06252	pos	[M+H]+	283.153971;233.152435;135.080792;191.14213;89.059472	718910	1.25937e+06	1.4036e+06	808196	309404	1.10732e+06	386897	304108	187305	543177
N-Hexadecanoylpyrrolidine	正十六烷基吡咯烷	吡咯衍生物	有机杂环化合物		0.89492	ULDNZNZTSYZQKK-UHFFFAOYSA-N	C20H39NO	310.309	1057.4	0.440455	pos	[M+H]+	310.311264;72.080411;311.311561;57.069753;142.123412	1.51961e+07	1.38187e+07	1.36577e+07	1.7149e+07	4.84785e+06	1.75469e+07	297305	29681.9	131512	117250
(2'E,4'Z,7'Z,8E)-Colnelenic acid	(E)-9-[(1E,3Z,6Z)-壬-1,3,6-三烯氧基]壬-8-烯酸	脂肪酰类	脂类和类脂分子		0.894858	OYKAXBUWOIRLGF-VMBRNALUSA-N	C18H28O3	293.21	613.149	1.05897	pos	[M+H]+	293.208592;275.197642;107.085016;81.06922;149.094963	1.36931e+06	760496	767093	486744	1.53114e+06	2.46536e+06	2.27645e+06	4.14981e+06	2.49567e+06	2.37285e+06
2,4,6-Trihydroxybenzoic acid	2,4,6-三羟基苯甲酸	芳香类化合物	苯环型化合物		0.894636	IBHWREHFNDMRPR-UHFFFAOYSA-N	C7H6O5	171.028	357.675	1.12337	pos	[M+H]+	171.028495;127.038898;153.017082;109.028194;143.083881	17466.5	104446	30175.8	126071	111639	25780.8	1.10085e+06	1.17456e+06	1.21521e+06	1.37958e+06
4,5-Dihydropiperlonguminine	4,5-二氢哌隆宁			Piper Tuberculatum(瘤突胡椒)	0.894559	CSGDXLXTJVRNEA-GQCTYLIASA-N	C16H21NO3	276.158	463.473	1.65201	pos	[M+H]+	276.159324;72.080483;137.059037;135.07935;159.0801	55882.9	0	0	0	16633.3	0	9.47522e+06	9.5268e+06	8.90047e+06	1.61755e+07
7,11-Bisdeacetylvaltrate 7-(3-methylpentanoate) 11-(3-hydroxy-3-methylbutanoate)	7,11-双去乙酰戊酯7-(3-甲基戊酸)11-(3-羟基-3-甲基丁酸)	异戊烯醇脂类	脂类和类脂分子		0.894519	OOOMMEPVIHNIQK-UHFFFAOYSA-N	C26H38O9	495.259	491.983	0.361936	pos	[M+H]+	126.021631;495.26708;496.266588;478.2655;324.236785	599788	2.01021e+06	1.35388e+06	388744	1.23423e+06	573493	192009	160448	80371.8	75819
Batatasin IV	山药素IV			Dioscorea Rotundata(圆薯蓣);Dioscorea Batatas(山药)	0.894341	IUMFLNFLJUUODE-UHFFFAOYSA-N	C15H16O3	245.116	589.659	0.472728	pos	[M+H]+	245.117683;185.095744;149.022539;227.105205;246.118576	3.15865e+06	3.95088e+06	3.32017e+06	3.86185e+06	3.39047e+06	3.62971e+06	363417	483409	90204.1	40601.1
Saussurea lactone	雪莲内酯	terpenoids(萜类)	lavandulane(薰衣草烷型单萜类);artemisane(蒿烷型单萜类);mycrane_monoterpenoids(月桂烷型单萜类);menthane_monoterpenoids(薄荷烷型单萜类)	Saussurea Lappa(木香);Saussurea Neopulchella(新美风毛菊);Saussurea Pulchella(美花风毛菊)	0.89405	LMNJALUUIMXUQQ-UHFFFAOYSA-N	C15H22O2	235.169	950.056	2.15162	pos	[M+H]+	235.166069;217.159218;121.10114;175.148422;93.069478	8.42359e+06	7.85412e+06	7.02946e+06	9.388e+06	8.99333e+06	8.99986e+06	36566.3	55406.4	270582	391434
Subaphylline	N-阿魏酰基-1,4-丁二胺	桂皮酸类及其衍生物	苯丙素类		0.893963	SFUVCMKSYKHYLD-ALCCZGGFSA-N	C14H20N2O3	265.154	224.119	0.613999	pos	[M+H]+	72.080429;265.146846;166.086345;120.080051;70.064663	306322	97418.9	366834	278500	290061	282327	1.51058e+07	1.56454e+07	1.60718e+07	1.53908e+07
Rubraflavone B	红莓黄酮B	黄酮类	苯丙素类		0.89379	HCSUUBNHCMBDJW-KEBDBYFISA-N	C30H34O5	475.246	440.31	2.45646	pos	[M+H]+	475.241911;85.027781;130.050193;253.142553;67.054097	3.30217e+06	4.67117e+06	2.67005e+06	4.5084e+06	3.59608e+06	6.0432e+06	1.17043e+06	1.3779e+06	1.11956e+06	1.1346e+06
Chrysin		flavonoids(黄酮类)	flavones(黄酮类)	Pinus Monticola(加州山松);Populus Alba(新疆杨);Populus Alba(银白杨);Scutellaria Baicalensis(黄芩);Scutellaria Baicalensis(黄岑);Alpinia Officinarum(高良姜 (山姜属));Carya Cathayensis(山核桃);Apis Mellifera Ligustica(意大利蜂);Rheum Palmatum(掌叶大黄);Cassia Occidentalis(望江南子);Populus Pseudo-Simonii(小青杨);Populus X(小黑杨);Populus X(北京杨);Gardenia Jasminoides(栀子叶);Gardenia Jasminoides(栀子花);Cassia Tora(决明子);Oroxylum Indicum(木蝴蝶树皮);Po…	0.893749	RTIXKCRFFJGDFG-UHFFFAOYSA-N	C15H10O4	253.05	372.606	3.07011	neg	[M-H]-	253.050337;123.045251;121.029539;59.014096;235.061769	73172.4	93695.1	79196.5	89017.6	46316.9	96627.7	470317	457251	441281	408682
11,17,21-Trihydroxypregn-4-ene-3,20-dione		terpenoids(萜类)	iridoid(环戊烷环烯醚萜类);lavandulane(薰衣草烷型单萜类);artemisane(蒿烷型单萜类);mycrane_monoterpenoids(月桂烷型单萜类);menthane_monoterpenoids(薄荷烷型单萜类);secoiridoid(裂环环烯醚萜类);cyclogeraniane(环香叶烷型单萜类)	Thalictrum Foliolosum(马尾连);Thalictrum Foliolosum(多叶唐松草);Berberis Kawakamii(台湾小檗);Berberis Kawakamii(小蘗);Human Urine(人尿)	0.893601	JYGXADMDTFJGBT-UHFFFAOYSA-N	C21H30O5	363.213	693.59	0.872906	pos	[M+H]+	363.210071;364.217648;233.15303;102.568661;317.177239	285886	57798.2	0	227064	220320	299253	761352	737549	577753	385033
4-tert-Butylphenol	4-叔丁基苯酚			Mentha Haplocalyx(薄荷)	0.893456	QHPQWRBYOIRBIT-UHFFFAOYSA-N	C10H14O	151.111	531.128	0.177363	pos	[M+H]+	151.110902;81.069427;95.085423;105.069289;123.080699	2.40603e+06	1.43963e+06	1.61564e+06	2.62748e+06	2.03065e+06	2.76456e+06	2.8502e+06	2.49746e+06	2.55554e+06	3.26317e+06
Methyl linolenate				Lonicera Japonica(金银花);Lonicera Japonica(忍冬藤);Ligusticum Chuanxiong(川芎);Ligusticum Chuanxiong(香果);Ecklonia Kurome(昆布);Ecklonia Kurome(黑昆布)	0.893047	DVWSXZIHSUZZKJ-YSTUJMKBSA-N	C19H32O2	293.246	908.939	1.88021	pos	[M+H]+	81.06924;95.085173;293.244425;67.054084;109.100793	748549	1.25134e+06	853492	3.726e+06	1.09719e+07	2.17692e+06	446428	349321	401107	354369
3-Indoleacetonitrile	3-吲哚乙腈	吲哚类及其衍生物	有机杂环化合物		0.892925	DMCPFOBLJMLSNX-UHFFFAOYSA-N	C10H8N2	155.062	137.93	3.47217	neg	[M-H]-	155.062682;154.054419;96.96912;83.049951;155.865235	2.80008e+06	3.18382e+06	3.123e+06	3.9096e+06	3.4371e+06	4.16533e+06	272643	344013	176907	235933
Loliolide	地芰普内酯	terpenoids(萜类)		Undaria Pinnatifida(裙带菜)	0.892608	XEVQXKKKAVVSMW-UHFFFAOYSA-N	C11H16O3	197.116	358.03	2.43232	pos	[M+H]+	197.116387;179.105094;135.117105;107.085155;133.101518	2.47728e+06	1.78105e+06	2.86005e+06	2.84483e+06	4.42763e+06	1.91664e+06	1.53628e+07	1.48486e+07	1.56732e+07	1.44042e+07
Hebevinoside VI	(4R,7R,8xi,9beta,16beta)-7-羟基-9,10,14-三甲基-1-(beta-D-吡喃木糖基氧基)-4,9-环-9,10-开链胆甾-5,24-二烯-16-基beta-D-阿洛吡喃糖苷	类固醇及其衍生物	脂类和类脂分子		0.892511	MPXQWAXHGMPSTR-UHFFFAOYSA-N	C41H68O12	753.474	541.229	1.76034	pos	[M+H]+	753.480347;753.50518;423.356147;441.36603;203.179633	86909.5	50784.8	0	60327.7	43723.8	0	6.99015e+06	6.89405e+06	6.85377e+06	6.14301e+06
Styrene	苯乙烯	芳香类化合物	苯环型化合物		0.892368	PPBRXRYQALVLMV-UHFFFAOYSA-N	C8H8	105.069	297.813	3.17839	pos	[M+H]+	105.069085;79.054318;103.054125;95.048528;106.073163	0	0	0	0	0	0	5.01837e+07	4.9703e+07	4.88424e+07	4.93333e+07
Flavone base + 3O, O-HexA		flavonoids(黄酮类)	flavones(黄酮类)	Pinellia Ternata(半夏);Scutellaria Lateriflora(黄苓);Plantago Major(大车前);Scutellaria Baicalensis(黄芩);Scutellaria Baicalensis(黄岑);Thalictri Glandulosissimi(马尾莲);Plantago Asiatica(车前);Plantago Asiatica(植物车前);Plantago Asiatica(车前草);Rubus Idaeus(覆盆子);Rubus Idaeus(丹参);Bupleurum Chinense(柴胡);Bupleurum Chinense(北柴胡);Achyranthes Bidentata(牛膝);Paeonia Lactiflora Wild(赤芍);Sophora Japonica(槐);Sophora Japonica(槐…	0.892131	IKIIZLYTISPENI-UHFFFAOYSA-N	C21H18O11	447.091	350.043	2.45465	pos	[M+H]+	271.057057;86.095786;447.090874;136.074333;84.080247	2.65673e+06	874958	2.29869e+06	251484	399327	5.20673e+06	0	0	0	0
delta3,5-Deoxytigogenin	Delta;3.5-去氧替告皂苷元	异戊烯醇脂类	脂类和类脂分子		0.89177	YEQBGJNMHDZXRG-UBRUKMDESA-N	C27H40O2	397.305	1122.01	9.48642	pos	[M+H]+	397.307678;81.069922;159.115937;145.10032;95.084933	2.29972e+06	3.03087e+06	2.66998e+06	3.32671e+06	3.75495e+06	4.32073e+06	0	0	75346.1	0
Feruloyl quinic acid		phenylpropanoids(苯丙素类)	penyipropionic acid(苯丙酸类)	Illicium Verum(八角茴香);Illicium Verum(八角)	0.891678	RAGZUCNPTLULOL-UHFFFAOYSA-N	C17H20O9	369.116	203.264	1.90731	pos	[M+H]+	177.05326;145.027162;72.080387;369.14263;70.064996	308202	632602	801872	151017	587856	477865	7.89537e+06	3.3372e+06	7.74235e+06	3.08241e+06
14-Deoxyandrographolide	14-去氧穿心莲内酯	Terpenoids(萜类)	cyclogeraniane(环香叶烷型单萜类);artemisane(蒿烷型单萜类);mycrane_monoterpenoids(月桂烷型单萜类);secoiridoid(裂环环烯醚萜类)	Andrographis Paniculata(穿心莲);Aconitum Carmichaeli(乌头);Aconitum Carmichaeli(附子);Andrographis Herba(穿心莲)	0.89164	GVRNTWSGBWPJGS-YSDSKTICSA-N	C20H30O4	335.219	701.55	0.542727	pos	[M+H]+	335.224482;317.17708;289.181462;123.116488;109.100782	354712	597630	599470	419056	375380	568832	1.13465e+06	912320	929701	778458
3-[(Carboxycarbonyl)amino]-L-alanine	三七素	Alkaloids(生物碱)		Panax Pseudo-Ginseng(假人参);Panax notoginseng (Burk.) F. H. Chen(三七)	0.891456	NEEQFPMRODQIKX-REOHCLBHSA-N	C5H8N2O5	174.956	1613.47	1.34064	neg	[M-H]-	146.96163;44.998262;118.96559;174.956959;99.925676	3.21553e+07	3.51094e+07	3.11663e+07	2.88142e+07	3.228e+07	3.37356e+07	3.24312e+07	3.2311e+07	3.0752e+07	2.96662e+07
Petunidin-3-O-beta-glucopyranoside	哌unidin-3-O-β-吡喃葡萄糖苷	Flavonoids(黄酮类)		Lagerstroemia Indica(紫薇花);Lagerstroemia Indica(紫薇根);Lagerstroemia Indica(紫薇);Lagerstroemia Indica(紫薇叶);Cotinus Coggygria(黄栌枝叶);Cotinus Coggygria(黄栌);Phaseolus Vulgaris(多花杨梅);Phaseolus Vulgaris(菜豆)	0.891419	CCQDWIRWKWIUKK-QKYBYQKWSA-O	C22H23O12	479.118	251.911	0.969946	pos	[M]+	317.06206;302.04018;70.06529;479.115815;86.09583	24377.8	0	0	0	0	0	367014	561755	455164	523484
Luteolin-4'-O-glucoside	木犀草素-4'-O-葡萄糖苷	flavonoids(黄酮类)	flavones(黄酮类)	Sonchus Arvensis(牛舌头);Sonchus Arvensis(苣荬菜);Gnaphalium Affine(鼠曲草);Brucea Javanica(鸦胆子)	0.891237	UHNXUSWGOJMEFO-UHFFFAOYSA-N	C21H20O11	449.107	388.338	0.191806	pos	[M+H]+	287.055837;449.106332;303.045835;288.057253;72.080502	4.32856e+06	4.38684e+06	4.27673e+06	0	0	467484	2.55596e+06	2.62267e+06	2.42827e+06	2.40282e+06	Luteolin-4'-O-glucoside
alpha-Methylstyrene				Rhizome Of Whiteback Greenbrier(伸筋草);Arisaema Consanguineum(天南星);Piper Nigrum(胡椒);Rubus Idaeus(覆盆子);Rubus Idaeus(丹参)	0.89117	XYLMUPLGERFSHI-UHFFFAOYSA-N	C9H10	119.085	540.045	0.359983	pos	[M+H]+	119.085193;91.053771;59.060079;117.068854;87.055252	193313	1.50259e+06	355428	1.23319e+06	1.71222e+06	1.16514e+06	2.71291e+06	3.0618e+06	3.31599e+06	3.09134e+06
[2,3-dihydroxy-1-(7-methoxy-2-oxochromen-6-yl)-3-methylbutyl] (Z)-2-methylbut-2-enoate		Phenylpropanoids(苯丙素类)	coumarins(香豆素类)	Angelica Biserrata(独活);Angelica Sinensis(当归)	0.891108	BAHUBXAYVOCLNA-WDZFZDKYSA-N	C20H24O7	394.184	207.135	2.90718	pos	[M+NH4]+	394.189644;70.06496;376.180564;84.080189;86.09584	72098.3	28493.2	229328	59943.2	57251.1	39678.1	966752	1.11989e+06	1.09988e+06	802211
&#13;&#10;(6S)-4-Methoxy-6Alpha-(3-hydroxy-4-methoxyphenethyl)-5,6-dihydro-2H-pyran-2-one&#13;&#10;中文名称：&#13;&#10;	6S)-4-甲氧基-6Alpha-(3-羟基-4-甲氧基苯乙基)-5,6-二氢-2H-吡喃-2-酮	卡瓦内酯类	苯丙素类		0.891002	QQLVNWDQIUZGJM-UHFFFAOYSA-N	C15H18O5	279.121	455.106	1.53953	pos	[M+H]+	279.124715;261.110624;149.022513;233.117785;206.093567	897681	1.2756e+06	907363	1.35736e+06	1.02792e+06	1.72286e+06	0	0	0	0
3alpha-Acetoxy-11-keto-beta-boswellic acid	乙酰基-11-酮基-beta-乳香酸	异戊烯醇脂类	脂类和类脂分子		0.890865	HMMGKOVEOFBCAU-MFIYSICPSA-N	C32H48O5	513.361	833.324	0.496806	pos	[M+H]+	513.36391;104.107019;184.071883;186.076002;185.074669	3.04313e+07	2.7786e+07	2.35222e+07	2.77982e+07	2.8317e+07	2.77027e+07	38475.2	37047.9	0	856312
alpha-Boswellic acid	-乳香酸	Terpenoids(萜类)	cyclogeraniane(环香叶烷型单萜类);lavandulane(薰衣草烷型单萜类);artemisane(蒿烷型单萜类);mycrane_monoterpenoids(月桂烷型单萜类);menthane_monoterpenoids(薄荷烷型单萜类);secoiridoid(裂环环烯醚萜类)	Hemerocallis Fulva(萱草根);Hemerocallis Fulva(萱草);Hemerocallis Fulva(长管萱草);Hemerocallis Fulva(重瓣萱草);Boswellia(乳香);Olibanum(乳香)	0.890531	BZXULBWGROURAF-IKNLXHIFSA-N	C30H48O3	457.366	391.923	0.636822	pos	[M+H]+	439.359799;457.236891;107.084729;421.347334;125.096268	0	0	0	0	48803.7	0	4.49061e+06	4.16469e+06	3.97875e+06	4.2848e+06
Hydroxy-alpha-sanshool	羟基Alpha-山椒素	脂肪酰类	脂类和类脂分子		0.889923	LHFKHAVGGJJQFF-JRNWQWJGSA-N	C16H25NO2	264.195	449.012	0.390662	pos	[M+H]+	264.193139;246.185899;107.085147;79.054318;81.069357	277432	430319	258706	0	0	0	1.92175e+07	2.01774e+07	2.01517e+07	5.20842e+06	Hydroxy-alpha-sanshool
Oxypaeoniflorin	羟基芍药苷	Terpenoids(萜类)	mycrane_monoterpenoids(月桂烷型单萜类);menthane_monoterpenoids(薄荷烷型单萜类);pinane(蒎烷型单萜类);lavandulane(薰衣草烷型单萜类);secoiridoid(裂环环烯醚萜类);cyclogeraniane(环香叶烷型单萜类)	Paeonia Lactiflora Wild(赤芍);Zanthoxylum Nitidum(两面针);Paeonia Lactiflora(白芍);Paeonia Lactiflora(芍药);Paeonia Suffruticosa(牡丹皮);Paeoniae Radix Alba(白芍)	0.889742	FCHVXNVDFYXLIL-WRJNSLSBSA-N	C23H28O12	514.189	314.046	1.75853	pos	[M+NH4]+	179.069907;151.074875;133.064598;139.037656;514.308734	9271.74	0	0	9190.3	0	0	6.30133e+06	6.53469e+06	6.68654e+06	7.00231e+06
Gossypetin-8-C-glucoside	棉花皮苷	flavonoids(黄酮类)	flavonols(黄酮醇类);flavones(黄酮类)	Gossypium Indicum(印度棉);Abutilon Indicum(磨盘草);Hibiscus Vitifolius(葡萄叶木槿);Lotus Corniculatus(地羊鹊);Lotus Corniculatus(百脉根);Sedum Kamtschaticum(横根费菜);Sedum Kamtschaticum(堪察加景天)	0.888785	SJRXVLUZMMDCNG-UHFFFAOYSA-N	C21H20O13	479.085	267.685	3.29167	neg	[M-H]-	479.079278;316.020741;317.027854;116.92899;165.991851	451385	291205	417317	449934	462402	373235	3.04857e+06	3.18534e+06	3.20113e+06	3.35524e+06
5,6,7-Trimethoxycoumarin		phenylpropanoids(苯丙素类)	coumarins(香豆素类)	Zanthoxylum Nitidum(两面针);Polygala Tenuifolia(远志);Rhododendron Collettianum(阿富汗杜鹃花);Anemone Chinensis(白头翁 (植物));Aleurites Cordata(桐油);Pelargonium Reniforme(肾叶天竺葵)	0.888751	FOBNRKTURPWTQX-UHFFFAOYSA-N	C12H12O5	237.075	491.486	1.05233	pos	[M+H]+	237.074309;222.050973;207.02771;193.050515;191.034026	683116	1.12393e+06	1.40825e+06	611478	1.86507e+06	755971	1.71245e+06	1.60168e+06	1.35182e+06	1.06558e+06
Protocatechualdehyde	原儿茶醛	Phenols(酚类)		Salvia Bowleyana(南丹参);Salvia Flava(黄花鼠尾草);Cinnamomi Ramulus(桂枝);Litchi Chinensis(荔枝核);Litchi Chinensis(荔枝);Salvia Prionitis(红根草);Salvia Yunnanensis(云南鼠尾草);Salvia Digitaloides Diels(毛地黄鼠尾草);Maydis Seigma(玉米须);Ilex Chinensis(四季青);Tripterygium Wilfordii(雷公藤);Phellinus Igniarius(桑黄);Phalaenopsis(蝴蝶兰属);Gastrodia Elata(天麻);Rubus Idaeus(覆盆子);Rubus Idaeus(丹参);Erigeron Breviscapus(灯盏细辛);Erigeron Breviscap…	0.888334	IBGBGRVKPALMCQ-UHFFFAOYSA-N	C7H6O3	137.024	151.743	2.70803	neg	[M-H]-	137.02368;93.034405;136.01652;109.029513;81.034944	4.39997e+06	5.2482e+06	4.63518e+06	4.15902e+06	3.84078e+06	4.62641e+06	4.01737e+07	3.94295e+07	3.98851e+07	5.52727e+07
2-Adamantanone	2-金刚烷酮	Miscellaneous(其他类)		;	0.888293	IYKFYARMMIESOX-UHFFFAOYSA-N	C10H14O	151.111	497.721	1.53754	pos	[M+H]+	151.110898;107.085281;133.099941;105.069268;81.069442	415979	327475	308277	832879	1.5607e+06	1.08814e+06	2.14585e+06	1.45963e+06	1.3026e+06	1.78207e+06
Saikosaponin a		Terpenoids(萜类)	secoiridoid(裂环环烯醚萜类);lavandulane(薰衣草烷型单萜类);artemisane(蒿烷型单萜类);mycrane_monoterpenoids(月桂烷型单萜类);menthane_monoterpenoids(薄荷烷型单萜类);cyclogeraniane(环香叶烷型单萜类)	Bupleurum Smithii(小叶黑柴胡);Bupleurum Smithii(黑柴胡);Bupleurum Chinense(柴胡);Bupleurum Chinense(北柴胡);Bupleurum Scorzonerifolium(红柴胡);Bupleurum Yinchowense(银洲柴胡);Bupleurum Yinchowense(银州柴胡);Bupleurum Angustissimum(线叶柴胡);Bupleurum Falcatum(紫胡);Bupleurum Bicaule(锥叶柴胡);Bupleurum Marginatum(竹叶柴胡);Bupleurum(柴胡属);Bupleurum Longiradiatum(大叶柴胡)	0.888065	KYWSCMDFVARMPN-MSSMMRRTSA-N	C42H68O13	781.469	613.345	2.24714	pos	[M+H]+	781.461842;781.5143;763.4618;763.512457;151.652065	0	0	53115.5	0	0	0	115928	90722.9	141608	149136
3-[(3S,5R,10S,13R,14S,17S)-14-hydroxy-3-[(2R,3S,4S,5S,6S)-3-hydroxy-4-methoxy-6-methyl-5-[(2S,3R,4S,5S,6R)-3,4,5-trihydroxy-6-[[(2R,3R,4S,5S,6R)-3,4,5-trihydroxy-6-(hydroxymethyl)oxan-2-yl]oxymethyl]oxan-2-yl]oxyoxan-2-yl]oxy-10,13-dimethyl-1,2,3,4,5,6,7,8,9,11,12,15,16,17-tetradecahydrocyclopenta[a]phenanthren-17-yl]-2H-furan-5-one		Terpenoids(萜类)	cyclogeraniane(环香叶烷型单萜类);iridoid(环戊烷环烯醚萜类);lavandulane(薰衣草烷型单萜类);artemisane(蒿烷型单萜类);Type A cardiac glycosides(甲型强心苷类);mycrane_monoterpenoids(月桂烷型单萜类);menthane_monoterpenoids(薄荷烷型单萜类);secoiridoid(裂环环烯醚萜类)	Cerbera Manghas(牛心茄子);Cerbera Manghas(海芒果);Thevetia Neriifolia(黄花夹竹桃)	0.887948	GZVMBXDQUQRICT-OZPZHZNKSA-N	C42H66O18	857.413	710.693	1.01644	neg	[M-H]-	797.665955;857.504378;378.241761;857.474237;168.043981	4.06142e+06	3.32671e+06	3.35077e+06	4.07367e+06	3.62781e+06	3.55882e+06	0	0	0	0
[8]-Dehydroshogaol		桂皮酸类及其衍生物	苯丙素类		0.88791	WTJRJJFXDZXSLU-LTCRFSFDSA-N	C19H26O3	303.194	946.361	0.569008	pos	[M+H]+	303.191413;109.10082;177.054015;153.017783;219.135908	2.71076e+08	4.76671e+08	3.87155e+08	3.58438e+08	1.58543e+08	3.74105e+08	1.17721e+07	7.46003e+06	8.74551e+06	7.8131e+06
methyl (1R,4aS,9S,10S)-10-acetyloxy-5,9-dihydroxy-1,4a-dimethyl-2-oxo-7-propan-2-yl-10,10a-dihydro-9H-phenanthrene-1-carboxylate	甲基（1R，4aS，9S，10S）-10-乙酰氧基-5,9-二羟基-1,4a-二甲基-2-氧代-7-丙烷-2-基-10,10a-二氢-9H-菲-1 -羧酸盐	Terpenoids(萜类)	secoiridoid(裂环环烯醚萜类)		0.887626	ROWKODQLOIEBHL-MXHWVDEXSA-N	C23H28O7	417.189	614.226	0.470002	pos	[M+H]+	141.069534;417.245156;72.080547;418.260045;117.070338	90902.7	158622	92537.2	102505	168905	48646.2	345855	277168	113597	368082
Tolbutamide	甲苯磺丁酰胺	Aromaticity(芳香族化合物)		Vitex Negundo(黄荆叶);Vitex Negundo(黄荆);Vitex Negundo(牧荆);Vitex Negundo(黄荆种子)	0.887619	JLRGJRBPOGGCBT-UHFFFAOYSA-N	C12H18N2O3S	271.114	361.45	0.222203	pos	[M+H]+	271.115929;272.115834;211.072886;238.885616;58.701873	4.86191e+06	5.70367e+06	7.22852e+06	4.83567e+06	6.01465e+06	5.22643e+06	775783	663017	564962	568922
2',4'-DIHYDROXYACETOPHENONE				Paeonia Suffruticosa(牡丹皮);Ampelopsis Japonica(白薇);Ampelopsis Japonica(白蔹);Angelica Sinensis(当归);Chrysanthemum Morifolium(菊花);Cimicifuga Foetida(升麻);Ilex Pubescens(秃毛冬青);Ilex Pubescens(毛冬青)	0.887141	SULYEHHGGXARJS-UHFFFAOYSA-N	C8H8O3	153.054	378.069	1.3949	pos	[M+H]+	153.054037;79.054296;107.049217;125.059856;97.064839	1.04257e+06	1.10873e+06	867346	889147	949438	1.10576e+06	4.09897e+06	2.95944e+06	3.16556e+06	3.10122e+06
Dihydroferuperine	二氢类阿魏酰哌啶	哌啶	有机杂环化合物		0.886563	PUYWOMGLUNDEFM-KYPMKJFLSA-N	C17H23NO3	290.174	474.092	1.14616	pos	[M+H]+	290.175724;72.080579;135.043652;193.121143;137.059326	373710	523345	924059	309817	334747	755525	413226	3.21666e+06	2.80524e+06	2.42345e+06
(+)-Costunolide	（+）-香豆内酯	Sesquiterpenoids(倍半萜类)		Saussurea Lappa(木香);Momordica Cochinchinensis(木鳖根);Momordica Cochinchinensis(木鳖子)	0.886525	HRYLQFBHBWLLLL-AHNJNIBGSA-N	C15H20O2	233.152	835.817	2.19332	pos	[M+H]+	233.153024;159.116499;215.141198;145.1008;234.134931	1.50475e+06	1.26581e+06	1.19826e+06	571793	1.39004e+06	1.19254e+06	903709	1.03407e+06	1.17308e+06	844222
Auraptene		phenylpropanoids(苯丙素类)	coumarins(香豆素类)	Poncirus Trifoliata(枳根皮);Poncirus Trifoliata(枳);Poncirus Trifoliata(枸橘核);Poncirus Trifoliata(枸橘叶);Poncirus Trifoliata(枸橘枳壳);Poncirus Trifoliata(枸橘枳实);Zanthoxylum Schinifolium(青椒);Zanthoxylum Schinifolium(翼柄花椒);Atalantia Buxifolia(酒饼簕);Atalantia Buxifolia(东风橘叶);Atalantia Buxifolia(东风橘根)	0.886188	RSDDHGSKLOSQFK-RVDMUPIBSA-N	C19H22O3	299.163	962.87	0.748923	pos	[M+H]+	299.162157;256.108118;239.10697;253.156532;281.15204	1.50077e+07	1.13145e+07	1.08545e+07	7.49594e+06	1.07156e+07	1.20777e+07	1.11149e+07	1.05489e+07	1.07122e+07	1.02971e+07
(17alpha,23S)-Epoxy-28,29-dihydroxy-27-norlanost-8-ene-3,24-dione	(17Alpha，23S)-环氧-28,29-二羟基-27-去甲酰胺-8-烯-3,24-二酮	异戊烯醇脂类	脂类和类脂分子		0.886069	DIKWKAQBKMFLHS-UHFFFAOYSA-N	C29H44O5	473.324	631.217	1.52808	pos	[M+H]+	473.306751;455.318553;437.299527;255.209903;52.589841	1.4162e+06	2.20762e+06	1.32925e+06	1.95142e+06	353096	2.42612e+06	903377	918269	597400	600195
Nifedipine	硝苯地平			Da-Chaihu-Tang(大柴胡汤);Apocynum Venetum(罗布麻)	0.886044	HYIMSNHJOBLJNT-UHFFFAOYSA-N	C17H18N2O6	329.114	695.882	0.220636	pos	[M+H-H2O]+	329.166732;311.160476;129.018423;271.132401;261.11146	0	0	0	0	0	0	718606	630254	582923	613485
L-Asparagine	L-天冬酰胺	羧酸类及其衍生物	有机酸及其衍生物		0.885939	DCXYFEDJOCDNAF-REOHCLBHSA-N	C4H8N2O3	131.046	34.2197	0.0970248	neg	[M-H]-	114.019742;113.035308;131.045983;85.029418;70.030026	0	144504	0	160905	1.02464e+06	0	5.91557e+06	7.46401e+06	5.36482e+06	6.64408e+06
(22E,24R)-Stigmasta-4,22-diene-3,6-dione		terpenoids(萜类)	secoiridoid(裂环环烯醚萜类);mycrane_monoterpenoids(月桂烷型单萜类);menthane_monoterpenoids(薄荷烷型单萜类);iridoid(环戊烷环烯醚萜类);lavandulane(薰衣草烷型单萜类);artemisane(蒿烷型单萜类);cyclogeraniane(环香叶烷型单萜类)	Trapa(菱);Vitex Rotundifolia(单叶蔓荆子);Vitex Rotundifolia(蔓荆子)	0.885872	XWHBTBBUPBKDBB-CMDGGOBGSA-N	C29H44O2	425.336	865.414	8.41654	pos	[M+H]+	425.341763;109.100587;95.085065;255.210111;81.069136	7.81874e+06	8.20741e+06	6.13741e+06	9.91651e+06	576836	512578	1.78717e+06	717568	706235	1.37255e+06
Deoxyeritadenine	脱氧鸟嘌呤	alkaloid(生物碱)	imidazole alkaloi(咪唑类生物碱);purine alkaloids(嘌呤类生物碱)	Cimicifuga Acerina(三面刀);Cimicifuga Acerina(小升麻);Lentinus Edodes(香蕈)	0.88564	NWPWVFAEENVVJM-UHFFFAOYSA-N	C9H11N5O3	238.093	1411.99	2.09654	pos	[M+H]+	238.105541;239.101315;110.070339;56.049516;112.087342	481949	248234	459173	412281	354350	312837	363103	276284	352628	225144
2-methyl-3-[(2S,3R,4S,5S,6R)-3,4,5-trihydroxy-6-(hydroxymethyl)oxan-2-yl]oxypyran-4-one	瞿麦吡喃酮苷	Phenols(酚类)		Dianthus Superbus(瞿麦);Davallia Mariesii(骨碎补);Davallia Mariesii(海州骨碎补)	0.885325	YGSIRXHFAUFUEJ-GPTQDWHKSA-N	C12H16O8	289.091	48.415	0.9516	pos	[M+H]+	127.038944;70.064934;289.216906;86.095617;109.028439	1.86453e+07	2.2005e+07	3.83661e+07	9.4073e+06	8.56748e+06	6.82312e+06	1.54303e+07	1.46532e+07	1.43427e+07	1.50139e+07
2-Phenylethyl formate	2-苯甲酸乙酯			Aquilaria Agallocha(沉香);Camellia Sinensis(茶子);Camellia Sinensis(茶花);Camellia Sinensis(茶树根);Camellia Sinensis(茶叶);Cinnamomi Ramulus(桂枝)	0.885206	IKDIJXDZEYHZSD-UHFFFAOYSA-N	C9H10O2	151.075	110.579	1.50978	pos	[M+H]+	105.069059;151.037204;109.063842;91.053482;123.080444	956000	782318	868046	862144	834557	789731	8.17535e+06	8.10143e+06	7.67359e+06	8.20602e+06
Scoparone	滨蒿內酯	phenylpropanoids(苯丙素类)	coumarins(香豆素类)	;Artemisia fukudo Makino(滨蒿)	0.885128	GUAFOGOEJLSQBT-UHFFFAOYSA-N	C11H10O4	207.065	460.634	2.19053	pos	[M+H]+	207.095328;147.043655;179.063139;165.053317;137.058862	407527	451596	481444	460078	586156	605764	6.02664e+06	5.93131e+06	7.01001e+06	6.18112e+06
Brassicasterol		类固醇及其衍生物	脂类和类脂分子		0.88494	OILXMJHPFNGGTO-SDMVIZLASA-N	C28H46O	381.35	1208.43	1.27586	pos	[M+H]+	381.347439;95.085124;147.116872;161.132773;109.100689	6.26586e+06	4.82735e+06	5.19817e+06	6.68099e+06	4.23978e+06	1.30868e+07	0	0	0	0
Manglupenone	芒硝酮	异戊烯醇脂类	脂类和类脂分子		0.884868	ZQIULKXWJGSFAC-UHFFFAOYSA-N	C30H44O2	437.34	630.14	1.1342	pos	[M+H]+	437.344275;285.18513;95.085368;163.148096;109.100731	212413	229622	91433.9	619378	454935	337022	3.52955e+06	3.23812e+06	3.69855e+06	4.01969e+06
Indole-3-carboxylic acid	吲哚-3-羧酸	alkaloid(生物碱)	pyrrolidines(吡咯类生物碱);simple indoles(简单吲哚类生物碱)	Begonia Nantoensis(南投秋海棠);Alisma Orientale(泽泻);Ban-Lan-Gen(板蓝根);Glycyrrhiza Uralensis(甘草);Glycyrrhiza Uralensis(植物甘草);Glycyrrhiza Uralensis(乌拉尔甘草)	0.88472	KMAKOBLIOCQGJP-UHFFFAOYSA-N	C9H7NO2	160.04	327.035	2.58789	neg	[M-H]-	160.039341;160.89318;59.013553;73.029211;116.928824	2.36585e+06	2.63851e+06	2.33838e+06	2.91849e+06	5.35959e+06	4.01801e+06	0	19416.7	0	13877.9
Sinapaldehyde				Aglaia Spectabilis(米仔兰属);Ban-Lan-Gen(板蓝根);Descurainia Sophia(葶苈子);Descurainia Sophia(播娘蒿);Descurainia Sophia(南葶苈子);Fraxini Cortex(秦皮);Acer Saccharinum(银白槭);Hibiscus Taiwanensis(台湾芙蓉);Quercus Aliena(槲栎);Santalum Album(檀香);Juglans Nigra(黑胡桃);Magnolia Officinalis(厚朴花);Magnolia Officinalis(厚朴)	0.884647	CDICDSOGTRCHMG-UHFFFAOYSA-N	C11H12O4	207.066	385.224	0.784115	neg	[M-H]-	192.043388;177.01989;207.068041;161.045434;73.02992	916218	1.25394e+06	912072	992935	914398	1.11503e+06	5.97621e+06	5.8467e+06	6.33148e+06	5.40919e+06
Macamide B	玛卡酰胺	芳香类化合物	苯环型化合物		0.884595	MLGPKWUKOQAAGI-UHFFFAOYSA-N	C23H39NO	346.309	1041.16	0.330075	pos	[M+H]+	91.053425;346.311698;347.180168;57.069645;123.116065	3.6234e+06	4.21283e+06	3.99745e+06	6.72475e+06	1.20993e+06	7.89076e+06	0	0	0	0
Araloside A	楤木皂苷A	Terpenoids(萜类)	lavandulane(薰衣草烷型单萜类);artemisane(蒿烷型单萜类);mycrane_monoterpenoids(月桂烷型单萜类);menthane_monoterpenoids(薄荷烷型单萜类);secoiridoid(裂环环烯醚萜类);cyclogeraniane(环香叶烷型单萜类)	Aralia Chinensis(楤木);Panax Japonicus(竹节参);Panax Japonicus(竹节人参);Panax Ginseng(人参芦);Panax Ginseng(人参叶);Panax Ginseng(人参花蕾);Panax Ginseng(人参);Tetrapanax Papyrifer(通脱木);Codonopsis Convolvulacea(珠子参);Codonopsis Convolvulacea(鸡蛋参);Aralia Elata(辽东楤木叶);Aralia Elata(辽东楤木);Aralia chinensis L.(楤木)	0.884525	KQSFNXMDCOFFGW-UGBTYEQWSA-N	C47H74O18	925.482	558.235	2.53744	neg	[M-H]-	925.466107;925.533702;763.423459;701.438074;926.515497	0	0	0	0	0	0	544648	0	797797	542000
Heliotrine	7S-天芥菜碱	Alkaloids(生物碱)		Heliotropium Eichwaldii(艾氏天芥菜);Heliotropium Olgae(奥尔加天芥菜);Heliotropium Ramosissimum(多枝天芥菜);Giant Knotweed Rhizome(斑草);Heliotropium Arguzioides(阿古济天芥菜);Heliotropium Curassavicum(盐天芥菜);Heliotropium Europaeum(欧洲天芥菜);Heliotropium Europaeum(毛果天芥菜);Heliotropium Europaeum(天芥菜);Cynoglossum Laevigatus(药用倒提壶)	0.884082	LMFKRLGHEKVMNT-UJDVCPFMSA-N	C16H27NO5	314.195	152.428	0.547203	pos	[M+H]+	120.080355;72.080356;316.209622;177.101334;298.197758	135877	113734	0	67375.8	141225	40981.6	1.40917e+08	1.33608e+08	1.78438e+08	1.81454e+08
Demethylcoclaurine hydrochloride	盐酸去甲乌药碱	Alkaloids(生物碱)	tetrahydroisoquinolines(四氢异喹啉类生物碱)	Aconitum Japonicum(日本乌头);Aconitum Carmichaeli(乌头);Aconitum Carmichaeli(附子);Murraya Paniculata(九里香根);Gnetum Parvifolium(小叶买麻藤);Nelumbo Nucifera(藕);Nelumbo Nucifera(莲子);Nelumbo Nucifera(荷叶);Nelumbo Nucifera(莲子心);Nelumbo Nucifera(莲);Nelumbo Nucifera(荷);Nelumbo Nucifera(荷叶蒂);Linderae Radix(乌药)	0.884013	SWWQQSDRUYSMAR-UHFFFAOYSA-N	C16H17NO3.HCl	272.127	675.949	1.24026	pos	[M+H]+	272.126572;257.105207;230.080465;273.131642;242.082412	0	0	43671.6	0	0	0	3.21439e+07	2.92737e+07	3.13136e+07	2.77926e+07
2'-Deoxyadenosine	2'-脱氧腺苷	alkaloid(生物碱)	imidazole alkaloi(咪唑类生物碱);purine alkaloids(嘌呤类生物碱)	Cordyceps Sinensis(冬虫夏草)	0.88381	OLXZPDWKRNYJJZ-UHFFFAOYSA-N	C10H13N5O3	252.107	43.767	2.06849	pos	[M+H]+	136.061089;206.091075;252.106255;117.053602;70.065073	1.01471e+06	949692	2.72286e+06	1.03489e+06	925583	954212	8.95262e+06	9.04889e+06	9.5292e+06	8.44589e+06
3,4,5-trimethoxycinnamic acid	3,4,5-三甲氧基肉桂酸	phenylpropanoids(苯丙素类)	penyipropionic acid(苯丙酸类)	Polygala Tenuifolia(远志)	0.883751	YTFVRYKNXDADBI-SNAWJCMRSA-N	C12H14O5	239.09	256.295	2.48481	pos	[M+H]+	239.054415;221.079727;179.069923;99.043833;111.04294	778422	878801	731945	713166	721616	813543	2.98872e+06	2.87224e+06	2.74089e+06	2.80615e+06
KYNURENINE				Murraya Kwangsiensis(广西九里香);Royal Jelly(蜂王浆);Agaricus Campestris(蘑菇)	0.883684	YGPSJZOEDVAXAB-UHFFFAOYSA-N	C10H12N2O3	209.091	76.5661	1.04004	pos	[M+H]+	94.064838;192.065259;146.060139;136.074382;174.05428	1.12714e+08	6.31127e+07	4.99526e+07	1.17648e+08	7.3289e+07	1.21255e+08	5.97208e+06	6.70816e+06	5.88373e+06	5.82416e+06
3-Hydroxytyramine				Centella Asiatica(积雪草);Centella Asiatica(崩大碗)	0.883558	VYFYYTLLBUKUHU-UHFFFAOYSA-N	C8H11NO2	154.086	63.9277	2.52933	pos	[M+H]+	154.084561;100.038473;155.081995;55.053996;72.080274	3.03313e+06	1.91306e+06	1.51158e+06	7.2923e+06	307367	7.10206e+06	1.10649e+07	1.11165e+07	1.21605e+07	1.1395e+07
Carpachromene	卡帕色烯	flavonoids(黄酮类)	flavones(黄酮类)	Fabaceae(豆科)	0.883435	YXOATFKTEDZPFL-UHFFFAOYSA-N	C20H16O5	335.092	683.255	1.10714	neg	[M-H]-	335.090682;87.044924;291.1988;273.188296;191.145609	0	0	0	0	0	0	1.70147e+06	1.84857e+06	1.73994e+06	1.51209e+06
L-3-phenyllactic acid	L-(-)-3-苯基乳酸	Carbonyl(羰基类)		Saussurea Involucrata(雪莲);Saussurea Involucrata(天山雪莲)	0.882723	VOXXWSYKYCBWHO-QMMMGPOBSA-N	C9H10O3	165.056	352.935	2.77385	neg	[M-H]-	121.0662;165.056008;165.837628;147.045101;137.02524	1.27752e+06	1.51337e+06	877669	1.25556e+06	1.01897e+06	1.16327e+06	967135	1.36929e+06	1.61852e+06	1.59574e+06
2,8-Dihydroxy-5,5,8-trimethyl-11-oxatetracyclo[7.3.1.0~1,9~.0~3,7~]tridecan-10-one		terpenoids(萜类)	mycrane_monoterpenoids(月桂烷型单萜类);lavandulane(薰衣草烷型单萜类);artemisane(蒿烷型单萜类);secoiridoid(裂环环烯醚萜类);cyclogeraniane(环香叶烷型单萜类)		0.882678	VXHVLJHZFYIFJE-UHFFFAOYSA-N	C15H22O4	267.158	726.457	0.0294587	pos	[M+H]+	193.120779;267.155957;151.074792;109.065045;235.13104	1.53761e+06	2.66994e+06	2.7978e+06	2.45826e+06	2.72033e+06	2.38285e+06	816210	761787	809610	730520
Cadabicine methyl ether		有机氧化合物	有机氧化合物		0.881466	IXYCICGPUOJVOW-QKPPEBSVSA-N	C26H31N3O4	450.242	714.885	0.337722	pos	[M+H]+	450.296909;86.095756;163.015502;124.999172;391.22664	2.18977e+06	2.03853e+06	1.73076e+06	2.02733e+06	2.92154e+06	2.73203e+06	9282.17	0	9884.57	0
SEBACATE				Ricinus Communis(蓖麻叶);Ricinus Communis(蓖麻根);Ricinus Communis(蓖麻);Ricinus Communis(蓖麻油);Ban-Lan-Gen(板蓝根);Scirpus Fluviatilis(三棱);Ranunculus Ternatus(猫爪草);Angelica Sinensis(当归);Scutellaria Lateriflora(黄苓)	0.880854	CXMXRPHRNRROMY-UHFFFAOYSA-N	C10H18O4	203.127	638.557	0.624666	pos	[M+H]+	203.082982;60.044117;97.101223;125.09636;147.116993	2.2792e+06	4.34664e+06	4.36006e+06	2.15578e+06	5.62376e+06	3.5273e+06	21566.6	65428.8	0	0
Paraldehyde	三聚乙醛			Chaenomeles Sinensis(木瓜)	0.880675	SQYNKIJPMDEDEG-UHFFFAOYSA-N	C6H12O3	133.085	386.714	3.05279	pos	[M+H]+	133.064409;100.509728;89.001429;45.033371;87.099743	5.32559e+06	6.63809e+06	5.26642e+06	5.86614e+06	5.6831e+06	6.12893e+06	4.40714e+06	4.60375e+06	4.40013e+06	4.25265e+06
(2S,3S,4S,5R,6R)-6-[[(3S,6aR,6bS,8aR,14bR)-9-hydroxy-4,4,6a,6b,8a,11,11,14b-octamethyl-1,2,3,4a,5,6,7,8,9,10,12,12a,14,14a-tetradecahydropicen-3-yl]oxy]-5-[4,5-dihydroxy-6-(hydroxymethyl)-3-[(2S,3R,4R,5R,6S)-3,4,5-trihydroxy-6-methyloxan-2-yl]oxyoxan-2-yl]oxy-3,4-dihydroxyoxane-2-carboxylic acid		Terpenoids(萜类)	cyclogeraniane(环香叶烷型单萜类);lavandulane(薰衣草烷型单萜类);artemisane(蒿烷型单萜类);mycrane_monoterpenoids(月桂烷型单萜类);menthane_monoterpenoids(薄荷烷型单萜类);secoiridoid(裂环环烯醚萜类)	Urtica Dioica(异株荨麻);Taraxacum(黄花地丁);Tribulus Terrestris(蒺藜根);Tribulus Terrestris(蒺藜苗);Tribulus Terrestris(刺蒺藜);Agave Americana Var. Marginata(无刺番麻);Pueraria Lobata(粉葛);Pueraria Lobata(葛根);Pueraria Lobata(野葛);Pueraria Lobata(葛);Sophora Japonica(槐);Sophora Japonica(槐角);Sophora Japonica(槐根);Sophora Japonica(五叶槐);Sophora Japonica(槐花);Abrus Cantoniensis(鸡骨草);Ricinus Communis(蓖麻叶);Ricinus Communis(蓖麻根)…	0.879852	ISTWCKNDZOSMPU-VHPXJMBUSA-N	C48H78O17	949.501	572.049	3.98857	pos	[M+Na]+	949.548373;949.478117;111.043219;931.531793;116.11507	66849.5	0	127144	0	164863	0	842535	759125	662070	714878	(2S,3S,4S,5R,6R)-6-[[(3S,6aR,6bS,8aR,14bR)-9-hydroxy-4,4,6a,6b,8a,11,11,14b-octamethyl-1,2,3,4a,5,6,7,8,9,10,12,12a,14,14a-tetradecahydropicen-3-yl]oxy]-5-[4,5-dihydroxy-6-(hydroxymethyl)-3-[(2S,3R,4R,5R,6S)-3,4,5-trihydroxy-6-methyloxan-2-yl]oxyoxan-2-yl]oxy-3,4-dihydroxyoxane-2-carboxylic acid
ADIPIC ACID				Ligusticum Chuanxiong(川芎);Ligusticum Chuanxiong(香果)	0.879471	WNLRTRBMVRJNCN-UHFFFAOYSA-N	C6H10O4	145.051	59.4672	3.19044	neg	[M-H]-	100.933442;145.049652;57.034439;127.04005;83.050675	4.41024e+06	4.56331e+06	3.7849e+06	5.91845e+06	5.69103e+06	5.78543e+06	1.15463e+07	1.08287e+07	1.21702e+07	1.15057e+07
Ricinoleic acid	蓖麻油酸	脂肪酰类	脂类和类脂分子		0.879257	WBHHMMIMDMUBKC-XFXZXTDPSA-N	C18H34O3	297.243	905.114	0.205472	neg	[M-H]-	59.013628;297.243333;269.151888;298.149713;183.011596	3.44677e+06	4.58007e+06	2.76758e+06	7.26851e+06	9.18817e+06	6.30553e+06	0	0	0	0
Gallic acid trimethyl ether	3,4,5-三甲氧基苯甲酸	Phenolic acids(酚酸类)		;	0.878821	SJSOFNCYXJUNBT-UHFFFAOYSA-N	C10H12O5	213.075	1616.99	1.18277	pos	[M+H]+	153.053501;213.131285;214.10682;125.059813;170.058055	595802	472607	683162	647262	403600	585492	600129	531578	671861	593121
Dibutylphthalate	邻苯二甲酸二丁酯	Organic acids and derivatives(有机酸及其衍生物)		Scutellaria Baicalensis(黄芩);Scutellaria Baicalensis(黄岑);Mori Fructus(桑椹);Curcuma Aromatica(郁金);Morinda Officinalis(巴戟天);Lysimachiae Foenigraeci(零陵香);Siraitia Grosvenorii(罗汉果);Aconitum Gymnandrum(露蕊乌头);Pseudostellaria Heterophylla(太子参);Pseudostellaria Heterophylla(异叶假繁缕(太子参));Pseudostellaria Heterophylla(孩儿参);Lygodiaceae(曲轴海金沙);Lygodiaceae(海金沙);Sargassum(海藻);Sargassum(马尾藻属);Amygdalus Communis(苦杏仁)…	0.878811	DOIRQSBPFJWKBE-UHFFFAOYSA-N	C16H22O4	279.158	1090.61	1.4629	pos	[M+H]+	149.022625;167.034128;279.231016;57.06979;71.085721	1.61455e+07	1.41791e+07	9.13969e+06	1.31212e+07	6.83111e+06	1.50044e+07	1.38669e+06	738389	821229	415339
Pantoyllactone glucoside	泛酰内酯葡萄糖苷	脂肪酰类	脂类和类脂分子		0.878722	BFCZPWYLRHFBNO-UHFFFAOYSA-N	C12H20O8	293.122	93.0814	4.03622	pos	[M+H]+	131.069205;85.027524;293.10984;113.059546;70.064956	0	0	0	0	0	18574.7	1.31612e+06	2.81645e+06	2.8074e+06	1.07543e+06
[7]-Paradol	[7] -帕拉多尔	酚类	苯环型化合物		0.87846	CNKCFVAEACZBPL-UHFFFAOYSA-N	C18H28O3	293.21	574.359	1.54968	pos	[M+H]+	293.210164;275.203014;97.064643;95.085234;107.084855	694272	930990	357937	1.2737e+06	819431	1.44274e+06	7.13671e+06	1.25963e+07	7.45007e+06	7.20457e+06
Beta-D-Galactose	Beta-D-半乳糖	糖类	有机氧化合物		0.87842	WQZGKKKJIJFFOK-FPRJBGLDSA-N	C6H12O6	179.056	135.27	0.961262	neg	[M-H]-	59.01362;89.023888;71.014101;135.044834;179.055994	3.64143e+06	4.01699e+06	4.75403e+06	2.54556e+06	2.45579e+06	3.07919e+06	1.36935e+07	8.07871e+06	9.84392e+06	1.83304e+06
Isomasticadienonalic acid	异丙二酸	异戊烯醇脂类	脂类和类脂分子		0.878366	CTZUXTNMDDRMNB-UFWORHAWSA-N	C30H44O4	469.329	683.405	1.22017	pos	[M+H]+	469.335608;451.328645;95.085212;189.164999;470.281129	419473	304153	1.74025e+06	511747	1.37354e+06	586245	988770	709830	1.1257e+06	1.02273e+06
Lamiide	野芝麻新苷	Iridoids(环烯醚萜类)		Lamium Amplexicaule(宝盖草);Lippia Dulcis(甜舌草);Pinus Koraiensis(海松子);Pinus Koraiensis(红松)	0.878132	VFYACENSDOLJGQ-SNONCDODSA-N	C17H26O12	421.135	51.5521	0.159573	neg	[M-H]-	375.12558;195.065464;345.117193;183.065035;151.077491	0	0	234898	0	44786.2	0	4.35722e+06	5.34319e+06	4.73998e+06	4.5382e+06
Ginkgolide J	银杏内酯J	terpenoids(萜类)	mycrane_monoterpenoids(月桂烷型单萜类);iridoid(环戊烷环烯醚萜类);lavandulane(薰衣草烷型单萜类);artemisane(蒿烷型单萜类);secoiridoid(裂环环烯醚萜类)	Ginkgo Biloba(白果叶);Ginkgo Biloba(白果);Ginkgo Biloba(白果树皮);Ginkgo Biloba(白果根);Ginkgo Biloba(银杏)	0.877579	LMEHVEUFNRJAAV-UHFFFAOYSA-N	C20H24O10	423.129	436.233	0.785964	neg	[M-H]-	113.025242;203.109136;85.029471;175.024489;59.013866	878267	624492	379904	246941	663771	794927	30251.6	0	16827.4	15633.7
(Z)-22-Hentriacontene-2,4-dione	(Z)-22-庚二烯-2,4-二酮	羰基化合物	有机氧化合物		0.876926	PCUWNQVNMSDXMY-KHPPLWFESA-N	C31H58O2	463.446	1405.31	1.90413	pos	[M+H]+	463.449777;407.384539;351.3259;51.49463;464.448059	2.46678e+06	2.40338e+06	2.8631e+06	3.31164e+06	3.32586e+06	3.26032e+06	0	0	0	0
1a,5,7a-Trimethyl-2,2a,6,6a,7a,8,9,9a-octahydrobisoxireno[4,5:8,9]cyclodeca[1,2-b]furan-4(1aH)-one		terpenoids(萜类)	mycrane_monoterpenoids(月桂烷型单萜类)		0.87678	CWAJEURPJYKGRL-UHFFFAOYSA-N	C15H20O4	265.142	350.24	0.767257	pos	[M+H]+	265.143949;175.073504;247.129481;135.079476;119.085186	597938	747954	625332	456354	561383	414559	2.15014e+07	2.22439e+07	2.16077e+07	2.1826e+07
(2Z,8S,9Z)-2,9-Heptadecadiene-8-hydroxy-4,6-diyne-1-yl acetate	(2Z，8S，9Z)-2,9-庚二烯-8-羟基-4,6-二炔-1-乙酸酯	脂肪酰类	脂类和类脂分子		0.876559	QTWRNBXHKSYQGK-KMUHKHSISA-N	C19H26O3	303.195	927.567	0.880454	pos	[M+H]+	303.191558;109.100723;177.053666;208.883011;285.185035	2.47024e+06	4.18398e+06	2.80802e+06	1.8816e+06	1.39483e+06	3.2567e+06	4.11011e+06	4.2397e+06	3.98627e+06	3.97497e+06
6-Paradol				Zingiber Officinale(姜);Zingiber Officinale(干姜);Zingiber Officinale(生姜);Zingiber Officinale(灵芝草);Rauwolfia Serpentina(印度萝芙木);Cyrtomium Fortunei(贯众);Cyrtomium Fortunei(贯??众);Papaver Album(白花罂粟);Stephania Cepharantha(金线吊乌龟);Papaver Somniferum(罂粟);Papaver Somniferum(鸦片)	0.876483	CZNLTCTYLMYLHL-UHFFFAOYSA-N	C17H26O3	261.184	667.98	0.614932	pos	[M+H-H2O]+	105.032952;77.037944;261.182511;57.069807;71.085103	372376	0	0	0	214410	0	1.15858e+07	1.15197e+07	1.24402e+07	1.20124e+07
Isosafrole	异黄樟素	Organic compound(有机化合物)		Murraya Koenigii(印度九里香);Murraya Koenigii(可因氏月橘);Lindera Aggregata(乌药);Dryobalanops Aromatica(冰片);Dryobalanops Aromatica(龙脑膏香);Epimedium Sagittatum(淫羊藿);Epimedium Sagittatum(箭叶淫羊藿);Illicium Difengpi(地枫皮);Myristica Fragrans(肉豆蔻);Angelica Acutiloba(东当归);Asarum(北细辛);Asarum(细辛属);Cananga Odorata(依兰);Ephedra Sinica(麻黄根);Ephedra Sinica(麻黄)	0.876118	VHVOLFRBFDOUSH-NSCUHMNNSA-N	C10H10O2	180.101	1630.9	0.950916	pos	[M+NH4]+	180.101925;152.068921;111.9676;181.04763;108.04362	227009	398646	216817	364798	272130	188471	729877	486170	382285	752194
3-(8,11,14-Pentadecatrienyl)phenol	3-(8,11,14-十五烷基)苯酚	芳香类化合物	苯环型化合物		0.876071	JOLVYUIAMRUBRK-AOSYACOCSA-N	C21H30O	299.235	528.9	1.94753	pos	[M+H]+	299.162802;281.223533;72.080513;256.10555;213.164931	542040	506874	883835	841509	614741	1.21023e+06	3.59227e+06	3.21227e+06	3.03685e+06	3.19453e+06
Isovanillic acid	异香草酸	Phenols(酚类)		Dichroae Radix(常山县);Lysimachiae Foenigraeci(零陵香);Toosendan Fructus(川楝子);Tupistra Chinensis(开口箭);Citrus Reticulata(橘);Citrus Reticulata(南陈);Polygoni Orientalis Fructus(水红花子);Orostachys Fimbriata(瓦松);Scrophularia Ningpoensis(玄参);Clematis Chinensis(威灵仙);Descurainia Sophia(葶苈子);Descurainia Sophia(播娘蒿);Descurainia Sophia(南葶苈子);Dioscoreaceae(薯蓣科);Ilex Chinensis(四季青);Microctis Folium(布渣);Pine Pollen(松花粉)	0.875866	LBKFGYZQBSGRHY-UHFFFAOYSA-N	C8H8O4	169.049	227.839	0.0885131	pos	[M+H]+	111.043134;169.048052;125.059666;93.032836;65.03855	7.23839e+06	8.59939e+06	7.31921e+06	7.17056e+06	6.72315e+06	7.74675e+06	2.55564e+07	2.61637e+07	1.99339e+07	1.6026e+07
Hecogenin	海柯皂苷元	Terpenoids(萜类)	cyclogeraniane(环香叶烷型单萜类);secoiridoid(裂环环烯醚萜类);spirostanols(螺甾烷醇类);iridoid(环戊烷环烯醚萜类);lavandulane(薰衣草烷型单萜类);artemisane(蒿烷型单萜类);isospirostanols(异螺甾烷醇类);mycrane_monoterpenoids(月桂烷型单萜类);menthane_monoterpenoids(薄荷烷型单萜类)	Tribulus Terrestris(蒺藜根);Tribulus Terrestris(蒺藜苗);Tribulus Terrestris(刺蒺藜);Agave Americana Var. Marginata(无刺番麻);Agave Angustifolia(狭叶龙舌兰);Asparagus Setaceus(文竹);Agave Americana(银边龙舌兰);Agave Americana(剑麻);Agave Americana(龙舌兰);Agave Americana(黄边龙舌兰);Agave Sisalana(琼麻);Agave East-One(东一号剑麻);Fagopyrum Dibotrys(金荞麦)	0.875859	QOLRLLFJMZLYQJ-LOBDNJQFSA-N	C27H42O4	431.312	1003.5	0.0495162	pos	[M+H]+	431.313177;432.315102;69.671737;375.252701;303.750027	133577	211257	394362	94522.9	112417	253630	1.54261e+06	1.13128e+06	1.18948e+06	773677
Cyclic AMP	环一磷酸腺苷(cAMP)	嘌呤核苷酸	核苷、核苷酸和类似物		0.875806	IVOMOUWHDPKRLL-KQYNXXCUSA-N	C10H12N5O6P	328.045	47.9656	0.793991	neg	[M-H]-	134.047702;123.045582;329.089539;122.037933;96.959937	0	82574.7	0	0	43554.4	0	1.38548e+06	1.32685e+06	1.44342e+06	1.4153e+06
(2R,3R,4R,5R,6S)-2-[[(2R,3S,4S,5R,6S)-6-(4-ethenylphenoxy)-3,4,5-trihydroxyoxan-2-yl]methoxy]-6-methyloxane-3,4,5-triol		Miscellaneous(其他类)			0.875669	KVPBAPOAIIQDGQ-XXGVTNRTSA-N	C20H28O10	427.158	934.49	1.12524	neg	[M-H]-	100.933431;427.154017;99.925846;116.928509;409.145321	1.23312e+08	1.18731e+08	5.84558e+07	1.21245e+08	9.07606e+07	9.84513e+07	0	0	0	0
2,6-di-tert-butylbenzoquinone		quinones(醌类)	p_benzoquinones(对苯醌类)	Mahoniae Caulis(功劳木);Lysimachiae Foenigraeci(零陵香);Curculigo Orchioides(仙茅);Bombax Ceiba(木棉花)	0.875358	RDQSIADLBQFVMY-UHFFFAOYSA-N	C14H20O2	221.153	602.841	1.01583	pos	[M+H]+	221.151541;239.070802;193.159288;175.14758;119.084793	3.2753e+06	2.57803e+06	1.73508e+06	2.60572e+06	2.96867e+06	2.50818e+06	2.998e+06	1.1992e+06	2.63119e+06	2.4471e+06
3,4-Epoxy-p-menth-1(7)-ene		有机杂环化合物	有机杂环化合物		0.874992	ITEDXWDCHPDNGM-UHFFFAOYSA-N	C10H16O	153.127	319.7	0.833457	pos	[M+H]+	153.126749;125.059757;111.043223;43.017855;109.100834	2.15262e+06	2.31613e+06	2.13537e+06	1.98814e+06	1.77366e+06	2.05694e+06	2.5019e+06	2.66436e+06	3.15171e+06	2.63991e+06
Isomeranzin	异橙皮内酯	phenylpropanoids(苯丙素类)	coumarins(香豆素类)	Citri Exocarpium Rubrum(橘红);Mentha Haplocalyx(薄荷);Echinops Latifolius Tausch(福瑞紫薇);Echinops Latifolius Tausch(漏卢/山防风);Murraya Paniculata(九里香根)	0.87487	OMOYQLRHKFGVGN-UHFFFAOYSA-N	C15H16O4	261.111	22.9955	1.33596	pos	[M+H]+	189.054972;261.111076;243.103215;131.049464;261.892952	2.84225e+06	4.47885e+06	3.6188e+06	2.54949e+06	2.62078e+06	5.75209e+06	2.19176e+06	2.17118e+06	2.27166e+06	2.11081e+06
L-Proline	L-脯氨酸	Amino acid derivatives(氨基酸衍生物)		Leonurus Artemisia(益母草);Cynomorii Herba(锁阳)	0.874693	ONIBWKKTOPOVIA-BYPYZUCNSA-N	C5H9NO2	116.07	71.1379	0.559268	pos	[M+H]+	70.064986;116.06983;92.947842;74.937009;69.032985	6.58575e+07	4.91264e+07	7.45089e+07	3.68909e+07	5.03558e+07	4.01159e+07	7.72745e+07	2.55524e+08	8.69384e+07	8.31771e+07
4-[1-(1,3-benzodioxol-5-yl)propan-2-yl]-4,5-dimethoxy-2-prop-2-enylcyclohexa-2,5-dien-1-one				Magnolia Liliflora(紫玉兰皮);Magnolia Liliflora(辛夷)	0.874658	SMOHLDSEWHACKE-UHFFFAOYSA-N	C21H24O5	374.195	781.592	0.697375	pos	[M+NH4]+	163.075303;374.237925;105.032955;97.209645;316.081406	213539	253415	2.70066e+06	737487	148565	267926	1.06515e+06	957858	898540	714360
[truncated: 977 more rows]
